# Supplementary material for: Microsatellite Length Scoring by Single Molecule Real Time Sequencing – Effects of Sequence Structure and PCR Regime
Source: PLoS One. 2016 Jul 14;11(7):e0159232. doi: 10.1371/journal.pone.0159232 (PMC4945053; doi:10.1371/journal.pone.0159232)
Supplement: S1 File — (ZIP) [file pone.0159232.s034.zip]

Archive with 1 entries (1 files):
- FileS1_reads_of_insert_min3passes.fastq
