# Supplementary material for: Microsatellite Length Scoring by Single Molecule Real Time Sequencing – Effects of Sequence Structure and PCR Regime
Source: PLoS One. 2016 Jul 14;11(7):e0159232. doi: 10.1371/journal.pone.0159232 (PMC4945053; doi:10.1371/journal.pone.0159232)
Supplement: S1 File — (ZIP) [file pone.0159232.s034.zip › FileS1_reads_of_insert_min3passes.fastq]

@m140628_065130_42174_c100644482550000001823116109101414_s1_p0/9/ccs
TTAGTTCTTCACTGAGTCAGCACGATATGAGTGCACGTGCTGATCGTGACC
+
qDQbBTaUqqqiFYa=DcqqfbSqiq\a'RIc]q`iVcdCqHiW/aNcN'd
@m140628_065130_42174_c100644482550000001823116109101414_s1_p0/11/ccs
TCACTGAGTCAGCACGATATGAGTGCACGTGCTGATCGTGACAGTCGAGATGATGAGCAGCACGATATGAGTCATCTGCACGTGCTGATCGTGACAGTCGAGATGTTTCTCCTGTTTATCACATGAAGATAGATAGATAGATAGATAGATAGATAGATAGATAGATAGATAGATAGATAGATAGATACGATAGATAGATAGATAGATCTCTCGCTTGGACTGTTTGACTGGAAACCC
+
qNDI@MR[_ZcIE8QYiMfcqqibiqa]i]Mqqd<4fq_iqq_qqTqiqqiqqqq[ciqqqqqqq_qqqqfSqqq^MdqqqXqqqq[ifqqqWqUqqqqqqiqiqUbTiicqViaf\`qiqqqqq_qi`iqqcqiGcqQPdLEiZPfOdGqfq`54IHiZPiqZ^fqqqqaiqqq[qfqdqiq[qq/#DqqaIqqqPqqLHqqq=]Gi^qfaYqTXqqTqq.OCf[qqq$q'E9%:M
@m140628_065130_42174_c100644482550000001823116109101414_s1_p0/18/ccs
ATCTATCTATCTATCTATCTATCTATCTATCTTCATGTGATAAACAGGAGAAACATCTCGACTGTCACGATCAGCACGTGCAGATGACTCATATCGTGCTGCTCATCATCTCGACTGTCACGATCAGCACGTGCACTCATATCGTGCTGACTCAGTGAAGAACTAAAGTACAATCTATCTATCTATCTATCTATCTATCTATCTATCTATCTATCTGGGTTGACCTTCATAACTTTTCTGTTTCCTGTGTGACTGCAG
+
qqbZZi\^\qaqqqqqqTqqqqqqqqqqqqqqqqqqqqqqqqqqqqqqqqqqqqqqqqqqqqqqqqqqqqqqqqqqqqqqqqqqqqqqqqqqqqqqqqqqqqqqqqqqqqqqqqqqqqqqqqqqqqqqqqqqqqqqqqqqqqqqqqqqqqqqqqqqqqqqqqqqqqqqqqqqqqqqqqqqqqqqqqfUN`qq\qqqqiqcqqqqqqqqqqqqqqqqfqqqqqqqqqqqqZqqqiqqqqqqqqqqqqqqqqqqqqqqqq
@m140628_065130_42174_c100644482550000001823116109101414_s1_p0/19/ccs
GAATTCGTTTGACACCTGCTGTTTGCAATGCCTCTTTATAGCTTAGATAGATAGATAGATAGATAGATAGATAGATAGATAGATTGTAGAGTCCATGTCCCGACAGCACGCTATGAGTACACGTGCAGATCGTGTCAGTCGACATGATGATCAGCACGCTATGAGTGATCTGCATGTGCTGAGCGTGACACTCGAGATGCTATTAAACATTAAGGGTTGTGTGTGTGTGTGTGTGTGTGTGTGTGTGTGTGTGTGTGTGTGTGTGTGTGTGTGTGTGGATAGAACTTTATTGATCCCTTGGTTACAACGGTGAATTCTGACT
+
qqqqqqqqqqqqqqqqqqqqqqqqqqqqqqqqqqqqqqqqqqqqqqqqqiqqqqqqqqqqqqqqqqqqqqqqqqqqqqqqqqqqqqqqqqqqqqqqqqqqqqqqqqqqqqqqqqqqqqqqqqqqqqqqqqqqqqqqqqqdqqqqqqqqqqqqqqqqqqqqqqqqqqqqqqqqqqqqqqqqqqqqqqqqqqqqqqqqqqqqqqqqqqqqqqqqqqqqqqqqqqqqqqqqWqqqqqqqqiqqqqqqqqqqqqqqqqqqqqqqqqqqqqqqqqqqqqqqqqqqqqqqqqqqqqqqqqqqqqqqqqqqqqqqqqqqqqqqqqqqqq
@m140628_065130_42174_c100644482550000001823116109101414_s1_p0/21/ccs
GAATTCGTTTGACACCTGCTGTTTGCAATGCCTCTTTATAGCTTAGATAGATAGATAGATAGATAGATAGATAGATAGATAGATTGTAGAGTCCATGTCCCGACAGCACGCTATGAGTACACGTGCAGATCGTGTCAGTCGACATGATGATCAGCACGCTATGAGTGATCTGCATGTGCTGAGCGTGACACTCGAGATGCTATTAAACATTAAGGGTTGTGTGTGTGTGTGTGTGTGTGTGTGTGTGTGTGTGTGTGTGTGTGTGTGTGTGTGTGTGGATAGAACTTTATTGATCCCTTGGTTACAACGGTGAATTCGTCCT
+
qqqqqqqqqqqqqqqqqqqqqqqqqqqqqqqqqqqqqqqqqqqqqqqqqqqqqqqqqqqqqqqqqqqqqqqqqqqqqqqqqqqqqqqqqqqqqqqqqqqqqqqqqqqqqqqqqqqqqqqqqqqqqqqqqqqqqqqqqqqqqqqqqqqqqqqqqqqqqqqqqqqqqqqqqqqqqqqqqqqqqqqqqqqqqqqqqqqqqqqqqqqqqqqqqqqqqqqqqqqqqqqqqqqqqqqqqqqqqqqqqqqqqqqqqqqqqqqqqqqqqqqqqqqqqqqqqqqqqqqqqqqqqqqqqqqqqqqqqqqqqqqqqqqqqqqqqqqqqqqqqq
@m140628_065130_42174_c100644482550000001823116109101414_s1_p0/43/ccs
CTGCAGTCACACAGGAAACAGAAAAGTTATGAAGGTCAACCCAGATAGATAGATAGATAGATAGATAGATAGATAGATAGATTGTACTTTAGTTCTTCACTGAGTCAGCACGATATGAGTGCACGTGCTGATCGTGACAGTCGAGATGATGAGCAGCACGATATGAGTCATCTGCACGTGCTGATCGTGACAGTCGAGATGTTTCTCCTGTTTATCACATGAAGATAGATAGATAGATAGATAGATAGATAGATAGATAGATAGATAGATAGATAGATAGATAGATAGATAGATAGATCTCTCGCTTGGACTGGTTTGACTGGGAAAACCCTGCAGGATAT
+
qqbqqqqfqqqqqqqqqqqqqqqqqqqqqqqqqqqqqqq_qqqqqqqqqqqqqqqqqqqqqqqqqqqqqqqqqqqqqqiqqqqqqqqq_qqq`qqqqiqqqqqqqqqqiq_qqqqqYqqqqqqqqqqqqqqqqqqqqqqqqqqqqqqqqqqqq@qqfqqqqqqqqqqqqqqqqqqqqqqqqqqqqqqqqqqqqqqqqqqqqqqqqqqqqqqqqqqqq\qqqqqqqqqqqqqqqqqqQqqqqqqiqqqqqqidqqqqqqqqqqfqqqqqqq[qqi.qqqqqqq`iqqqqqqiiaq?Vqqqq\qqqiqqqqqqqRqXqqJqqq?qqqqqqqqqqiqqqqqqqq
@m140628_065130_42174_c100644482550000001823116109101414_s1_p0/44/ccs
GAATTCGTTGACACCTGCTGTTTGCAATGCCTCTTTATAGCTTAGATAGATAGATAGATAGATAGATAGATAGATAGATAGATTGTAGAGTCCATGTCCCGACAGCACGCTATGAGTACACGTGGCAGATCGTGTCAGTCGACATGATGATCAGCACGCTATGAGTGATCTGCATGTGCTGAGCGTGACACTCGAGATGCTATTAAACATTAAGGGTTGTGTGTGTGTGTGTGTGTGTGTGTGTGTGTGTGTGTGTGTGTGTGTGTGTGTGTGTGGATAGAACTTTATTGATCCCTTGGTTACAACGGTGAATTCGGGTT
+
>/??;??$???AI%BH;F:H3JL7=LLKK7J;L&JKLJLGL/LLIL(9GLLG*DFG<HKEJ=KL?KLIFL8K;LLDJLGDA9ILB;LD<LG2PL?&FFLLKLILFEK;I??@7*;3@2?@>-.-,,@@;23@@?@<?@3)0=@3/>:@-,;?@@'JKILLK>J>FFLGJG9><9LH8G8(CGD;FFK9JLKLIHLHF:A8;H0A47BGL;FKL.KG=:HEKKHJ70-&3<9DDAA?439D?><GIICBC;;936(;4F@E9H9,FEJ>7J@6J?AL9DLLLGFKLLF;IFLL7=EDGHLLGKLKLF?D;FJL;LI@LLKA
@m140628_065130_42174_c100644482550000001823116109101414_s1_p0/45/ccs
CTGCAGTCACACAGGAAACAGAAAAGTTATGAAGGTCAACCCAGATAGATAGATAGATAGATAGATAGATAGATAGATAGATTGTACTTTAGTTCTTCACTGAGTCAGCACGATATGAGTGCACGTGCTGATCGTGACAGTCGAGATGATGAGCAGCACGATATGAGTCATCTGCACGTGCTGATCGTGACAGTCGAGATGTTTCTCCTGTTTATCACATGAAGATAGATAGATAGATAGATAGATAGATAGATAGATAGATAGATAGATAGATAGATAGATAGATAGATAGATCTCTCGCTTGGACTGGTTTGACTGGGAAAACCCTGCAGTGACT
+
qqqqqqqqqqqqqqqqqqqqqqqqqqqqqqqqqqqqqqqqqqqqqqqqqqqqqqqqqqqqqqqqqqqqqqqqqqqqqqqqqqqqqqqqqqqqqqqqqqqqqqqqqqqqqqqqqqqqqqqqqqqqqqqqqqqqqqqqqqqqqqqqqqqqqqqqqqqqqqqqqqqqqqqqqqqqqqqqqqqqqqqqqqqqqqqqqqqqqqqqqqqqqqqqqqqqqqqqqqqqqqqqqqqqqqqqqqqqqqqqqqqqqqqqqqqqqqqqqqqqqqqqqqqqqqqqqqqqqqqqqqqqqqqqqqqqqqqqqqqqqqqqqqqqqqqqqqqqqqqqqqqqqqqqqqqqqqqqq
@m140628_065130_42174_c100644482550000001823116109101414_s1_p0/48/ccs
GGGTTTTCCCAGTCAAACCAGTCCAAGCGAGAGATCTATCTATCTATCTATCTATCTATCTATCTATCTATCTATCTATCTATCTATCTATCTATCTATCTATCTATCTATCTTCATGTGATAAACAGGAGAAACATCTCGACTGTCACGATCAGCACGTGCAGATGACTCATATCGTGCTGCTCATCATCTCGACTGTCACGATCAGCACGTGCACTCATATCGTGCTGACTCAGTGAAGAACTAAAGTACAATCTATCTATCTATCTATCTATCTATCTATCTATCTATCTGGGTTGACCTTCATAACTTTTCTGTTTCCTGTGTGAC
+
qqqqqqqqqqqqqqqqqqqqqqqqqqqqqqqqqqqqqqqqqqqqqqqqqqqqqqqqqqqqqqqqqqqqqqqqqqqqqqqqqqqqqqqqqqqqqqqqqqqqqqqqqqqqqqqqqqqqqqqqqqqqqqqqqqqiqqqqqqqqqqqqqqqqqqqqqqqqqqqqqqqqqqqqqqqqqqqqqqqqqqqqqqqqqqqqqqqqqqqqqqqqqqqqqqqqqqqqqqqqqqqqqqqqqqqqqqqqqqqqqqqqqqqqqqqqqqqqqqqqqqqqqqqqqqqqqqqqqqqqqqqqqqqqqqqqqqqqqqqqqqqqqqqqqqqqqqqqqqqqqqqqqqqqqq
@m140628_065130_42174_c100644482550000001823116109101414_s1_p0/53/ccs
AATTCACCTTTTAACCAATGATCAATAAAGTTCTATCCACACACACACACACACACACACACACACACACACACACACACACACACACACACAACCCTTAATTTTTAATATCATCTCTATTTTCACTCTCATCACATTCATATCACTCATATCTTCTTATCATCATTTCTACTTACACGATCTTCACTTTTACTCATATCTTCTTCTTACATTTACTCTACAATCTATCTATCTATCTATCTATCTATCTATCTATCTATCTAATCTATAAATATCATTGCAAA
+
!!H)qqqd!8;+qqqqqq+%/qqqqqqqq2-qqqqqqqqqaq]qcqqqqqqbq`qqqqqqqqqiqJ`qqqqiqciqqqqqqqqqqiqqqqqqqqqqqqqcq_8Sqqqqqq=NqqqqqBB,@;>qqqWZqqqECqqqMEEqIIqqqqqqqqqRN5>;10Eqqqqqq(`qqHHqC@=qqq.1qqZB<qq&@5>qqqqqqqLL&B3'&q6.Tqq.]@TqqqqqqqqqqqqqqqqqqqqqqqqqqqqqqqqqqqqqqqqqqqqqqqqqUUqqqqqqET*,qQq.Piqq
@m140628_065130_42174_c100644482550000001823116109101414_s1_p0/57/ccs
ATGATAGATAGATAGATAGATAGATAGATAGATAGAGATAGATTGTACTTTAGTTCTTCACTGAGTCAGCACGATATGAGTGCACGTGCTGATCGTGACAGTCGAGATGATGAGCAGCACGATATGAGTCATCTGCACGTGCTGATCGTGACAGTCGAGATGTTTCTCCTGTTTATCACATGAAGATAGATAGATAGATAGATAGATAGATAGAA
+
qf#Z$^f_K\8qqqqqqqYqqqXqqqAqqqfqqNJ!BUqqfqiqqqbqqqqqqUqYqqqqqqqqqqqqqqqqqqqqqqqqqqqqqqqqqqqqqqqqqqqqqqqqqqqqqqqqqqqqqqqqqqqqqqqqqqqqqqqqqqqqqq]qqqqqqqqqqqqqqqqqq`qqqqqiqqqqqqqqqqqqqq/XqfXAqqi^f[iDXqq<cc^Nc$Y:Ff_i_OW
@m140628_065130_42174_c100644482550000001823116109101414_s1_p0/61/ccs
GTAATCGGGCAGGAGAGCTTATAGAGCATATCACCGGTGTCTAAACCGACATCCATTTGCATAATGGTCACACCAGTTTCTGCATCACCCGCCCATAGTGAGCGTTGGATTGGTGCAGCACCGCGCCAGCGTGGCAGCAGTGAACCATGAACGTTGATACAGCCAAGACGCGGCATCTCCAGCACTGCTTTCGGCAGAATTAAACCATAGGCGACGACGACCATAACATCAGCC
+
qqqqqqqqqqqqqqqqqqqqqqqqqqqqqqqqqqqqqqqqqqqqqqqqqqqqqqqqqqqqqqqqqqqqqqqqqqqqqqqqqqqqqqqqqqqqqqqqqqqqqqqqqqqqqqqqqqqqqqqqqqqqqqqqqqqqqqqqqqqqqqqqqqqqqqqqqqqqqqqqqqqqqqqqqqqqqqqqqqqqqqqqqqqqqqqqqqqqqqqqqqqqqqqqqqqqqqqqqqqqqqqqqqqqqqqqqq
@m140628_065130_42174_c100644482550000001823116109101414_s1_p0/63/ccs
AGCTGGAATTCACCGTTGTAACCAAGGGATCAATAAAGTTCTATCCACACACACACACACACACACACACACACACACACACACACACACACACACACACACACAACCCTTAATGTTTAATAGCATCTCGAGTGTCACGCTCAGCACATGCAGATCACTCATAGCGTGCTGATCATCATGTCGACTGACACGATCTGCACGTGTACTCATAGCGTGCTGTCGGGACATGGACTCTACAATCTATCTATCTATCTATCTATCTATCTATCTATCTATCTAAGCTATAAAGAGGCATTGCAAACAGCAGGTGTCAAACGAATTC
+
qqqqqqqqqqqqqqqqqqqqqqqqqqqqqqqqqqqqqqqqqqqqqqqqqqqqqqqqqqqqqqqqqqqqqqqqqqqqqqqqqqqqqqqqqqqqqqqqqqqqqqqqqqqqqqqqqqqqqqqqqqqqqqqqqqqqqqqqqqqqqqqqqqqqqqqqqqqqqqqqqqqqqqqqqqqqqqqqqqqqqqqqqqqqqqqqqqqqqqqqqqqqqqqqqqqqqqqqqqqqqqqqqqqqqqqqqqqqqqqqqqqqqqqqqqqqqqqqqqqqqqqqqqqqqqqqqqqqqqqqqqqqqqqqqqqqqqqqqqqqqqqqqqqqqqqqqqqqqqqqqq
@m140628_065130_42174_c100644482550000001823116109101414_s1_p0/64/ccs
TTTTTTTTTTTTTTTTTTTTTGGAGACAATCTCACTCTGTCGCCCAGGCTGGAGTGCAGTGGTGCGATCTTGGCTCACTGCAGCCTCCGCCTCCCTGGTTCAAGCAATTCTCTGCCTCAGCCTCCCAAGTAGCTGGGATTACAGGTGCCTGCCACCATGCCTGGCTAATTTTTGTAGTTTTAGTAGAGATGGGGTTTCACCATCTTAGCCAGGCTGGTCTTGAACTCCTGACCTCGTGATCCATCTGCCTCAGCCTCCCAAAGTGCTGGGATTACAGGCGTGAGCCGCTGTTCCTGGCAGAGATTCTAAGTTTTTTGAGAATAGTGAC
+
qqqqqqqqqqqqqqqqqqqqqqqqqqqqqqqqdqqqqqqqqqqqqqqqqqqqqqqqqqqqqqqqqqqqqqqqqqqqqqqqqqqqqqqqqqqqqqqqqqqqqqqqqqqqqqqqqqqqqqqqqqq9qqqqqqqqqqqqqqqqqqqqqqqqqqqqqqqqqqqqqqqqqqqqqqqqqqqqqaqqqqqqqqqqqqqqqqqqq^qqqqqqqqqqqqqqqqqqqqqqqqqqqqqqqqqqqqqqqqqqqqqqqqqqqqqqqqqqqqqqqqqqqqqqqqqqqqqqqqqqqqqqqqqqqqqqqqqqqqqqqqqqqqqqqqqqqqqqqqqqqqqqqqqq
@m140628_065130_42174_c100644482550000001823116109101414_s1_p0/67/ccs
GGGTTTTCCCAGTCAAACCAGTCCAAGCGAGAGATCTATCTATCTATCTATCTATCTATCTATCTATCTATCTATCTATCTATCTATCTATCTATCTATCTATCTATCTTCATGTGATAAACAGGAGAAACATCTCGACTGTCACGATCAGCACGTGCAGATGACTCATATCGTGCTGCTCATCATCTCGACTGTCACGATCAGCACGTGCACTCATATCGTGCTGACTCAGTGAAGAACTAAAGTACAATCTATCTATCTATCTATCTATCTATCTATCTATCTATCTGGGTTGACCTTCATAACTTTTCTGTTTCCTGTGTGAC
+
qqqqqqqqqqqqqqqqqqqqqqqqqqqqqqqqqqqqqqqqqqqqqqqqqqqqqqqqqqqqqqqqqqqqqqqqqqqqqqqqqqqqqqqqqqqqqqqqqqqqqqqqqqqqqqqqqqqqqqqqqqqqqqqqqqqqqqqqqqqqqqqqqqqqqqqqqqqqqqqqqqqqqqqqqqqqqqqqqqqqqqqqqqqqqqqqqqqqqqqqqqqqqqqqqqqqqqqqqqqqqqqqqqqqqqqqqqqqqqqqqqqqqqqqqqqqqqqqqqqqqqqqqqqqqqqqqqqqqqqqqqqqqqqqqqqqqqqqqqqqqqqqqqqqqqqqqqqqqqqqqqqqqq
@m140628_065130_42174_c100644482550000001823116109101414_s1_p0/70/ccs
AGATAGATAGATTGTAGAGTCCATGTCCCGACAGCACGCTATGAGTACACGTGCAGATCGTGTCAGTCGACATGATGATCAGCACGCTATGAGTGATCTGCATGTGCTGAGCGTGACACTCGAGATGCTATTAAACATTAAGGGTTGTGTGTGTGTGTGTGTGTGTGTGTGTGTGTGTGTGTGTGTGTGTGTGTGTGTGTGTGTGGATAGAACTTTATTGATCCCTTGGTTACAACGGTGAATTCTGACT
+
qqqqqqqqqqqqqqqqqqqqqqqqqqqqqqqqqqqqqqqqqqqqqqqqqqqqqqqqqqqqqqqqqqqqqqqqqqqqqqqqqqqqqqqqqqqqqqqqqqqqqqqqqqqqqqqqqqqqqqqqqqqqqqqqqqqqqqqqqqqqqqqqqqqqqqqqqqqqqqqqqqqqqqqqqqqqqqqqqqqqqqqqqqqqqqqqqqqqqqqqqqqqqqqqqqqqqqqqqqqqqqqqqqqqqqqqqqqqqqqqqqqqqqqqqq
@m140628_065130_42174_c100644482550000001823116109101414_s1_p0/71/ccs
AGAGTCTGCAGGGTTTTCCCAGTCAAAACCAGTCCAAGCGAGAGATCTATCTATCTATCTATCTATCTATCTATCTATCTATCTATCTATCTATCTATCTATCTATCTATCTATCTATCTATCTTCATGTGATAAACAGGAGAAACATCTCGACTGTCACGATCAGCACGTGCAGATGACTCATATCGTGCTGCTCATCATCTCGACTGTCACGATCAGCACGTGCACTCATATCGTGCTGACTCAGTGAAGAACTAAAGTACAATCTATCTATCTATCTATCTATCTATCTATCTATCTATCTGGGTTGACCTTCATAACTTTTCTGTTTCCTGTGTGACTGCAG
+
FNa]^SS`KSadd3``d,Xqc^dS:bHD:WWXWVX3VKQCDREB>TIIXWXJAFOWVTVJJGAUSFOQHCWEQCTNBSJAUVXICWWOGFHXWWSSWSWQSXJKXXDRVWXHVRWWJFTQH>+KEHWWHWUUK.WSPXDRWQFJ7RDCIXXXXXQVWRSMXVFW?WFWRUWERXVJIVJPC<DWVFVWWWEXMHXWXXXWIEXWUQQWOW2TWKWDJWTXXWUXXRDBDDXQGTXWXXXWUWUXGWUXWIXXWXVBUWXXXRSRXFSPVAJQXTSIP^MM_^ZR3G_dVMRKRJIU\URc^^ccCddcdaM^cPd]bN[cPSdVVRZNOTdHcdNQYd\ddVXbda
@m140628_065130_42174_c100644482550000001823116109101414_s1_p0/87/ccs
CTATCTATCTATCTATCTATCTATCTATCTATCTATCTATCTATCTATCTATCTTCATGTGATAAACAGGAGAAACATCTCGACTGTCACGATCAGCACGTGCAGATGACTCATATCGTGCTGCTCATCATCTCGACTGTCACGATCAGCACGTGCACTCATATCGTGCTGG
+
qaqi_TqiSFqqqOqiIBWQqqqqqLqqMWqqQqqZqQqqiIqqfFqqqqqqqqqqqqqqqqqqqqqqqqqqqqqqqqqqqqqqqqqqqqqqqqqqqqqqqqdqqqqqqqqqqqqqqqqqqqqqqqqqqqqqqqUqqq@@4;LVqqqqTqqqqqqqqqqqqqqqqqqqqqqq
@m140628_065130_42174_c100644482550000001823116109101414_s1_p0/89/ccs
ACTGCGAATTCACCGTTGTAACCAAGGGATCAATAAAGTTCTATCCACACACACACACACACACACACACACACACACACACACACACACACACACACACACACAACCCTTAATGTTTAATAGCATCTCGAGTGTCACGCTCAGCACATGCAGATCACTCATAGCGTGCTGATCATCATGTCGACTGACACGATCTGCACGTGTACTCATAGCGTGCTGTCGGGACATGGACTCTACAATCTATCTATCTATCTATCTATCTATCTATCTATCTATCTATCTAAGCTATAAAGAGGCATTGCAAACAGCAGGTGTCAAACGAATTC
+
qqqqqqqqqqqqqqqqqqqqqqqqqqqqqqqqqqqqqqqqqqqqqqqqqqqqqqqqqqqqqqqqqqqqqqqqqqqqqqqqqqqqqqqqqqqqqqqqqqqqqqqqqqqqqqqqqqqqqqqqqqqqqqqqqqqqqqqqqqqqqqqqqqqqqqqqqqqqqqqqqqqqqqqqqqqqqqqqqqqqqqqqqqqqqqqqqqqqqqqqqqqqqqqqqqqqqqqqqqqqqqqqqqqqqqqqqqqqqqqqq`qqqqqqqqqqqiqqqqqqqqqqqqqqqqqqqqqqqqqqqqqqqqqqqqqqqqqqqqqqqqqqqqqqqqqqqqqqqqqqqqqqqq
@m140628_065130_42174_c100644482550000001823116109101414_s1_p0/90/ccs
GAATTCGTTTGACACCTGCTGTTTGCAATGCCTCTTTATAGCTTAGATAGATAGATAGATAGATAGATAGATAGATAGATAGATTGTAGAGTCCATGTCCCGACAGCACGCTATGAGTACACGTGCAGATCGTGTCAGTCGACATGATGATCAGCACGCTATGAGTGATCTGCATGTGCTGAGCGTGACACTCGAGATGCTATTAAACATTAAGGGTTGTGTGTGTGTGTGTGTGTGTGTGTGTGTGTGTGTGTGTGTGTGTGTGTGTGTGTGTGTGAATAGAACTTTATTGATCCCTTGGTTACAACGGTGAATTCTGACT
+
qqqqqqqqqqqqqqqqqqqqqqqqqqqqqqqqqqqqqqqqqqqqqqqqqqqqqqqqqqqqqqqqqqqqqqqqqqqqqqqqqqqqqqqqqqqqqqqqqqqqqqqqqqqqqqqqqqqqqqqqqqqqqqqqqqqqqqqqqqqqqqqqqqqqqqqqqqqqqqqqqqqqqqqqqqqqqqqqq^qqqqqqqqqqqqqqqqqqqqqqqqqqqqqqqqqqqqqqqqqqqqqqqqqqHqqqqqqqqqqqqqqqqqqqqqqqqqqqqqqqqqqqqqqqqqqqqqqX2FVqqqqqqqqqqqqqqqqqqqqqqqqqqqqqqqqqqqqqqqqqqq
@m140628_065130_42174_c100644482550000001823116109101414_s1_p0/98/ccs
AGAGTCTGCAGGGTTTTCCCAGTCAAACCAGTCCAAGCGAGAGATCTATCTATCTATCTATCTATCTATCTATCTATCTATCTATCTATCTATCTATCTATCTATCTATCTATCTATCTATCTATCTTCATGTGATAAACAGGAGAAACATCTCGACTGTCACGATCAGCACGTGCAGATGACTCATATCGTGCTGCTCATCATCTCGACTGTCACGATCAGCACGTGCACTCATATCGTGCTGACTCAGTGAAGAACTAAAGTACAATCTATCTATCTATCTATCTATCTATCTATCTATCTATCTGGGTTGACCTTCATAACTTTTCTGTTTCCTGTGTGACTGCAG
+
qqqqqqqqqqqqqqqqqqqqqqqqqqqqqqqqqqqqqqqqqqqqqqqqqqqqqqqqqqqqqqqqqqqqqqqqqqqqqqqqqqqqqqqqqqqqqqqqqqqqqqqqqqqqqqqqqqqqqqqqqqqqqqqqqqqqqqqqqqqqqqqqqqqqqqqqqqqqqqqqqqqqqqqqqqqqqqqqqqqqqqqqqqqqqqqqqqqqqqqqqqqqqqqqqqqqqqqqqqqqqqqqqqqqqqqqqqqqqqqqqqqqqqqqqqqqqqqqqqqqqqqqqqqqqqqqqqqqqqqqqqqqqqqqqqqqqqqqqqqqqqqqqqqqqqqqqqqqqqqqqqqqqqqqqqqqqqqqqqqqqqqqqqqqq
@m140628_065130_42174_c100644482550000001823116109101414_s1_p0/99/ccs
AGAGTCTGCAGGGTTTTCCCAGTCAAACCAGTCCAAGCGAGAGATCTATCTATCTATCTATCTATCTATCTATCTATCTATCTATCTATCTATCTATCTATCTATCTATCTATCTATCTATCTTCATGTGATAAACAGGAGAAACATCTCGACTGTCACGATCAGCACGTGCAGATGACTCATATCGTGCTGCTCATCATCTCGACTGTCACGATCAGCACGTGCACTCATATCGTGCTGACTCAGTGAAGAACTAAAGTACAATCTATCTATCTATCTATCTATCTATCTATCTATCTATCTGGGTTGACCTTCATAACTTTTCTGTTTCCTGTGTGACTGCAG
+
qqqqqqqqqqqqqqqqqqqqqqqqqqqqqqqqqqqqqqqqqqqqqqqqqqqqqqqqqqqqqqqqqqqqqqqqqqqqqqqqqqqqqqqqqqqqqqqqqqqqqqqqqqqqqqqqqqqqqqqqqqqqqqqqqqqqqqqqqqqqqqqqqqqqqqqqqqqqqqqqqqqqqqqqqqqqqqqqqqqqqqqqqqqqqqqqqqqqqqqqqqqqqqqqqqqqqqqqqqqqqqqqqqqqqqqqqqqqqqqqqqqqqqqqqqqqqqqqqqqqqqqqqqqqqqqqqqqqqqqqqqqqqqqqqqqqqqqqqqqqqqqqqqqqqqqqqqqqqqqqqqqqqqqqqqqqqqqqqqqqqqqqq
@m140628_065130_42174_c100644482550000001823116109101414_s1_p0/102/ccs
GAATTCGTTTGACACCTGCTGTTTGCAATGCCTCTTTATAGCTTAGATAGATTAGATAGATAGATAGATAGATAGATAGATAGATTGTAGAGTCCATGTCCCGACAGCACGCTATGAGTACACGTGCAGATCGTGTCAGTCGACATGATGATCAGCACGCTATGAGTGATCTGCATGTGCTGAGCGTGACACTCGAGATGCTATTAAACATTAAGGGTTGTGTGTGTGTGTGTGTGTGTGTGTGTGTGTGTGTGTGTGTGTGTGTGTGTGTGTGTGTGGATAGAACTTTATTGATCCCTTGGTTACAACGGTGAATTCACTCCT
+
qiqZqiqG]i^iaiYqCfi\Q%qUbYqqqb[iB[JZd]aPib5NPEK?iNc%TXO@WE-5M_IWJMadZLJHAH<RXaNLMPLqTZSiIG]^`aqdMf\9fqiq`aX^[[i]IPfVi^^qV]b_f^]FQYBqYXX[Ua[qZqiqi`SqZTWBMW)JdXqbW\qYqqddq_SqVdiqqqbqfdqBiqqYqR^qcSJc]Z^a]qOfqEidqqfWYMGcW8iCJTqIJZ^RbfqbMOFKSMROUECPPE@GHNWSYPHEA8.2(*XqiRB>_if`dZA0LDVfPaN[`[Rfq\VqR\XJ^f?i?JGPHfKRC]qXRGi@aaiqWEqQ
@m140628_065130_42174_c100644482550000001823116109101414_s1_p0/103/ccs
GTATCGGCATCTGGCGTGTGCATCGGCTGTAATAAGCCTTTGCCTTCGCAAACCACGTTACCTTCCAGATCGTACATCACCACTTTTGTGCTCTGACTTCCGCCATCAATCCCTATGATGTATTTTTTCGACATGATTTTTCTCCTGTAATTTTCCTGGCTTACTTGCTGCTAGCCATTGCGGGGGCGCTATCAGCAGTACGAATTTTTTGGAACAGCAAAAAGGTAAAGACAATCACCATGCCAAGCGCCGCCATGCCCATCAGCCACATATTGCGGTAGGCTTC
+
qqqqqqqqqqqqqqqqqqqqqqqqqqqqqqqqqqqqqqqqqqqqqqqqqqqqqqqqqqqqqqqqqqqqqqqqqqqqqqqqqqqqqqqqqqqqqqqqqqqqqqqqqqqSqqqqqqYqqqqqqqqqqqqqqqqqqqqqdqqqqqqqqqqqqqqqqqqqqqqqqqqqqqqqqqqqqqqqqqqqqiqqqqqqqqqqqqqqqqqqqqqqqqqqqqqqqqqqqq^qqqqqqqqqqqqqqqqqqqqqqqqqqqqqqqqqqqqqqqqqqqqqqqqqqqqqqqqqqqqqqqqqqq
@m140628_065130_42174_c100644482550000001823116109101414_s1_p0/106/ccs
ACTGCGAATTCACCGTTGTAACCAAGGGATCAATAAAGTTCTATCCACACACACACACACACACACACACACACACACACACACACACACACACACACACACAACCCTTAATGTTTAATAGCATCTCGAGTGTCACGCTCAGCACATGCAGATCACTCATAGCGTGCTGATCATCATGTCGACTGACACGATCTGCACGTGTACTCATAGCGTGCTGTCGGGACATGGACTCTACAATCTATCTATCTATCTATCTATCTATCTATCTATCTATCTAAGCTATAAAGAGGCATTGCAAACAGCAGGTGTCAAACGAATTC
+
qqqqqqqqqqqqqqqqqqqqqqqqqqqqqqqqqqqqqqqqqqqqqqqqqqqqqqqqqqqqqqqqqqqqqqqqqqqqqqqqqqqqqqqqqqqqqqqqqqqqqqqqqqqqqqqqqqqqqqqqqqqqqqqqqqqqqqqqqqqqqqqqqqqqqqqqqqqqqqqqqqqqqqqqqqqqqqqqqqqqqqqqqqqqqqqqqqqqqqqqqqqqqqqqqqqqqqqqqqqqqqqqqqqqqqqqqqqqqqqqqqqqqqqqqqqqqqqqqqqqqqqqqqqqqqqqqqqqqqqqqqqqqqqqqqqqqqqqqqqqqqqqqqqqqqqqqqqqqqqq
@m140628_065130_42174_c100644482550000001823116109101414_s1_p0/110/ccs
GAATTCGTTTGACACCTGCTGTTTGCAATGCCTCTTTATAGCTTAGATAGATAGATAGATAGATAGATAGATAGATAGATAGATTGTAGAGTCCATGTCCCGACAGCACGCTATGAGTACACGTGCAGATCGTGTCAGTCGACATGATGATCAGCACGCTATGAGTGATCTGCATGTGCTGAGCGTGACACTCGAGATGCTATTAAACATTAAGGGTTGTGTGTGTGTGTGTGTGTGTGTGTGTGTGTGTGTGTGTGTGTGTGTGTGTGTGTGTGGATAGAACTTTATTGATCCCTTGGTTACAACGGTGAATTCACTCT
+
qqqqqqqqqqqqqqqqqqqqqqqqqqqqqqqqqqqqqqqqqqqqqqqqqqqqqqqqqqqqqqqqqqqqqqqqqqqqqqqqqqqqqqqqqqqqqqqqqqEqqqqqqqqqqqqqqqqqqqqqqqqqqqqqqqqqqqqqqqqqqqqqqqqqqqqqqqqqqqqqqqqqqqqqqqqqqqqqqqqqqqqqqqqqqqqqqqqqqqqqqqqqqqqqqqqqqqqqqqqqqqqqqqqqqqqqqqqqqqqqqqqqqqqqqqqqqqqqqqqqqqqqqqqqqqqqqqqqqqqqqqqqqqqqqqqqRqqqqqqqqqqqqqqqqqqqqqqqqqqq
@m140628_065130_42174_c100644482550000001823116109101414_s1_p0/115/ccs
GAATTCGTTTGACACCTGCTGTTTGACAATGCCTCTTTATAGCTTAGATAGATAGATAGATAGATAGATAGATAGATAGATAGATTGTAGAGTCCATGTCCCGACAGCACGCTATGAGTACACGTGCAGATCGTGTCAGTCGACATGATGATCAGCACGCTATGAGTGATCTGCATGTGCTGAGCGTGACACTCGAGATGCTATTAAACATTAAGGGTTGTGTGTGTGTGTGTGTGTGTGTGTGTGTGTGTGTGTGTGTGTGTGTGTGTGTGTGTGTGTGGATAGAACTTTATTGATCCCTTGGTTACAACGGTGAATTCCAGCT
+
qqqqqqqqqqqqqqqqqqqqqqqq&^qqqqqqqqqqqqqqqqqqqqqqqqqqqqqqqqqqqqqqqqqqqqqqqqqqqqqqqqqqqqqqqqqqqqqqqqqqqqqqqqqqqqqqqqqqqqqqqqqqqqqqqqqqqqqqqqqqqqqqqqqqqqqqqqqqqqqqqqqqqqqqqqqqqqqqqqqqqqqqqqqqqqqqqqqqqqqqqqqqqqqqqqqqqqqqqqqqqqqqqqqiGq^qqqqqqqqqqq\f*qqqqqqqYqDqqqqqqqqqqqqqqqqqqqqqqqqqqqqqqqqqqqqqqqqqqqqqqqqqqqqqqqqqqqqqqqqqqqqqq
@m140628_065130_42174_c100644482550000001823116109101414_s1_p0/131/ccs
ACTGCCTGCAGGGTTTTCCCAGTCAAACCAGTCCAAGCGAGAGATCTATCTATCTATCTATCTATCTATCTATCTATCTATCTATCTATCTATCTATCTATCTATCTATCTATCTATCTATCTTCATGTGATAAACAGGAGAAACATCTCGACTGTCACGATCAGCACGTGCAGATGACTCATATCGTGCTGCTCATCATCTCGACTGTCACGATCAGCACGTGCACTCATATCGTGCTGACTCAGTGAAGAACTAAAGTACAATCTATCTATCTATCTATCTATCTATCTATCTATCTATCTGGGTTGACCTTCATAACTTTTCTGTTTCCTGTGTGACTGCAG
+
qqqqqqqqqqqqqqqqqqqqqqqqqqqqqqqqqqqqqqqqqqqqqqqqqqqqqqqqqqqqqqqqqqqqqqqqqqqqqqqqqqqqqqqqqqqqqqqqqqqqqqqqqqqqqqqqqqqqqqqqqqqqqqqqqqqqqqqqqqqqqqqqqqqqqqqqqqqqqqqqqqqqqqqqqqqqqqqqqqqqqqqqqqqqqqqqqqqqqqqqqqqqqqqqqqqqqqqqqqqqqqqqqqqqqqqqqqqqqqqqqqqqqqqqqqqqqqqqqqqqqqqqqqqqqqqqqqqqqqqqqqqqqqqqqqqqqqqqqqqqqqqqqqqqqqqqqqqqqqqqqqqqqqqqqqqqqqqqqqqqqqqqq
@m140628_065130_42174_c100644482550000001823116109101414_s1_p0/136/ccs
ACTGCCTGCAGGGTTTTCCCAGTCAAACCAGTCCAAGCGAGAGATCTATCTATCTATCTATCTATCTATCTATCTATCTATCTATCTATCTATCTATCTATCTATCTATCTATCTATCTATCTTCATGTGATAAACAGGAGAAACATCTCGACTGTCACGATCAGCACGTGCAGATGACTCATATCGTGCTGCTCATCATCTCGACTGTCACGATCAGCACGTGCACTCATATCGTGCTGACTCAGTGAAGAACTAAAGTACAATCTATCTATCTATCTATCTATCTATCTATCTATCTATCTGGGTTGACCTTCATAACTTTTCTGTTTCCTGTGTGACTGCAG
+
qqqqqqqqqqqqq8qqqfqqqqqqqqqdqqqqqqqqqqqqqqqqqqqqqqqqqYqqqqqqqqqqqqqqqqqqqqqqqqqqqqqqqqqqqqqqqqqqqqqqqqqqqqqqqqqqqqWqqqqqqqqqqqqqqqqqiqqqqqqqqqqqqqqqqqqqqqqqqqqqqqqqqqqqqqqqqqqqqqqqqqqqqqqqqqqqTqqqqqqqqqqqqqqqqqqqqqqqqqqqqqqqqqqqqqqqqqqqqqqqqqqqqqqqqqqqqqqqqqqqq`qqqdqqqqqqqqqqqqq_qqqqqdqqqqqqqqqqqqqqqqqqqqqqqqqqqqqqqqqqqqqqqqqqqqqqqqqqqqqqqqqqq
@m140628_065130_42174_c100644482550000001823116109101414_s1_p0/138/ccs
GTCACACAGGAAACAGAAAAGTTATGAAGGTCAACCCAGATAGATAGATAGATAGATAGATAGATAGATAGATAGATTGTACTTTAGTTCTTCACTGAGTCAGCACGATATGAGTGCACGTGCTGATCGTGACAGTCGAGATGATGAGCAGCACGATATGAGTCATCTGCACGTGCTGATCGTGACAGTCGAGATGTTTCTCCTGTTTATCACATGAAGATAGATAGATAGATAGATAGATAGATAGATAGATAGATAGATAGATAGATAGATAGATAGATAGATAGATAGATAGATCTCTCGCTTGGACTGGTTTGACTGGGAAAACCC
+
qqqqqqqqqqqqqqqqqqqqqqqqqqqqqqqqqqqqqqqqqqqqqqqqqqqqqqqqqqqqqqqqqqqqqqqqqqqqqqqqqqqqqqqqqqqqqqqqqqqqqqqqqqqqqqqqqqqqqqqqqqqqqqqqqqqqqqqqqqqqqqqqqqqqqqqqqqqqqqqqqqqqqqqqqqqqqqqqqqqqqqqqqqqqqqqqqqqqqqqqqqqqqqqqqqqqqqqqqqqqqqqqqqqqqqqqqqqqqqqqqqqqqqqqqqqqqqqqqqqqqqqqqqqqqqqqqqqqqqqqqqqqqqqqqqqqqqqqqqqqqqqqqqqqqqqqqqqqqqqqqqqqqqqqqq
@m140628_065130_42174_c100644482550000001823116109101414_s1_p0/144/ccs
AGTCAGAATTTACCGTTGTAACCAAGGGATCAATAAAGTTCTATCCACACACACACACACACACACACACACACACACACACACACACACACACACACACAACCCTTAATGTTTAATAGCATCTCGAGTGTCACGCTCAGCACATGCAGATCACTCATAGCGTGCTGATCATCATGTCGACTGACACGATCTGCACGTGTACTCATAGCGTGCTGTCGGGACATGGACTCTACAATCTATCTATCTATCTATCTATCTATCTATCTATCTATCTAAGCTATAAAGAGGCATTGCAAACAGCAGGTGTCAAACGAATTC
+
qqqqqqqqqqqqqqqqqqqqqqqqqqqqqqqqqqqqqqqqqqqqqqqqqqqqqqqqqqqqqqqqqqqqqqqqqqqqqqqqqqqqqqqqqqqqqqqqqqqqqqqqqqqqqqqqqqqqqqqqqqqqqqqqqqqqqqqqqqqqqqqqqqqqqqqqqqqqqqqqqqqqqqqqqqqqqqqqqqqqqqqqqqqqqqqqqqqqqqqqqqqqqqqqqqqqqqqqqqqqqqqqqqqqqqqqqqqqqqqqqqqqqqqqqqqqqqqqqqqqqqqqqqqqqqqqqqqqqqqqqqqqqqqqqqqqqqqqqqqqqqqqqqqqqqqqqqqqqq
@m140628_065130_42174_c100644482550000001823116109101414_s1_p0/153/ccs
AGCTGCTGCAGGGTTTTCCCAGTCAAACCAGTCCAAGCGAGAGATCTATCTATCTATCTATCTATCTATCTATCTATCTATCTATCTATCTATCTATCTATCTATCTATCTATCTATCTATCTTCATGTGATAAACAGGAGAAACATCTCGACTGTCACGATCAGCACGTGCAGATGACTCATATCGTGCTGCTCATCATCTCGACTGTCACGATCAGCACGTGCACTCATATCGTGCTGACTCAGTGAAGAACTAAAGTACAATCTATCTATCTATCTATCTATCTATCTATCTATCTATCTGGGTTGACCTTCATAACTTTTCTGTTTCCTGTGTGACTGCAG
+
qqqqqqqqqqXqqqqqqdqqqqqqqqqqqqqqqqqqqqqqqqqqqqqqqqqqqqqqqqqqqqqqqqqqqqqqqqqqqqqqqqqqqqqqqqqqqqqqqqqqqqqqqqqqqqqqqqqqqqqqqqqqqqqqqqqqqqqqqqqqqqqqqqqqqqqqqqqqqqqqqqqqqqqqqqqqqqqqqqqqqqqqqqqqqqqqqqqqqqqqqqqqqqqqqqqqqqqqqqqqqqqqqqqqqqqqqqqqqqqqqqqqqqqqqqqqqqqqqqqqqqqqqqqqqqqqqqqqqqqqqqqqqqqqqqqqqqqqqqqqqqqqqqqqqqqqqqqqqqqq[qqqqqqqqqqqqqqqqqqqqqqqq
@m140628_065130_42174_c100644482550000001823116109101414_s1_p0/155/ccs
GGGTTTTCCCAGTCAAACCAGTCCAAGCGAGAGATCTATCTATCTATCTATCTATCTATCTATCTATCTATCTATCTATCTATCTATCTATCTATCTATCTATCTATCTATCTTCATGTGATAAACAGGAGAAACATCTCGACTGTCACGATCAGCACGTGCAGATGACTCATATCGTGCTGCTCATCATCTCGACTGTCACGATCAGCACGTGCACTCATATCGTGCTGACTCAGTGAAGAACTAAAGTACAATCTATCTATCTATCTATCTATCTATCTATCTATCTATCTGGGTTGACCTTCATAACTTTTCTGTTTCCTGTGTGAC
+
qqq[qqqqqqqqqqqqqqqqqqiqqqqqqqqqqqqqqqqqqqqqqqqqqqqqqqqqqqqqqqqqqqqqqqqqqqqqqqqqqqqqqqqqqqqqqqqqqqqqqqqqqqqqqqqqqqqqqqqqqqqqqqqqqqqqqqqqqqqqqqqqqqqqqqqqqqqqqqqqqqqqqqqqqqqqqqqqqqqqqqqqqqqqqqqqqqqqqqqqqqqqqqqqqqqqqqqqqqqqqqqqqqqqqqqqqqqqq0qqqqqqqqqqqqqqqqqqqqqqqqqqqqqqqqqqqqqqqqqqqqqqqqqqqqqqqqqqqqqqqqqqqqqqqqqqqqqqqqqqqqqqqqqqqq
@m140628_065130_42174_c100644482550000001823116109101414_s1_p0/156/ccs
CTATCTATCTATCTATCTATCTATCTATCTATCTTCATGTGATAAACAGGAGAAACATCTCGACTGTCACGATCAGCACGTGCAGATGACTCATATCGTGCTGCTCATCATCTCGACTGTCACGATCAGCACGTGCACTCATATCGTGCTGACTCAGTGAAGAACTAAAGTACAATCTATCTATCTATCTATCTATCTATCTATCTATCTAA
+
qqqqqqqqqqqqqqqqqqqqqqqqqqqqqqqqqqqqqqqqqqqqqqqqqqqqqqqqqqqqqqqqqqqqqqqqqqqqqqqqqqqqqqqqqqqqqqqqqqqqqqqqqqqqqqqqqqqqqqqqqqqqqqqqqqqqqqqqqqqqqqqqqqqqqqqqqqqqqqqqqqqqqqqqqqqqqqqqqqqqqqqqqqqqqqqqqqqqqqqqqqqqqqqqqqqq
@m140628_065130_42174_c100644482550000001823116109101414_s1_p0/157/ccs
CTGCAGTCACACAGGAAACAGAAAAGTTATGAAGGTCAACCCAGATAGATAGATAGATAGATAGATAGATAGATAGATAGATTGTACTTTAGTTCTTCACTGAGTCAGCACGATATGAGTGCACGTGCTGATCGTGACAGTCGAGATGATGAGCAGCACGATATGAGTCATCTGCACGTGCTGATCGTGACAGTCGAGATGTTTCTCCTGTTTATCACATGAAGATAGATAGATAGATAGATAGATAGATAGATAGATAGATAGATAGATAGATAGATAGATAGATAGATAGATAGATAGATCTCTCGCTTGGACTGGTTTGACTGGGAAAACCCTGCAGCAGCT
+
qLqqqqqqqqqqqqqqqqiqqqqqqqqqqqqqqqqqqqqdqqqq[qqqqqqqqqqqqqqqqqqqqqqqqqqiqqqqqqqqqqqqiiqqqqqqqqqqqqqqqqqqqqqqqqqqqqqqqqqqqqqqqqqqqqqqqqqiqqqqqqqqqqqqqqqiqqqqqqqqqqqqqqqqqqqqqqqqqqqqqqqqqqqqqqqqqqqqqqqqqqqqqqqqqq4qqqqqqqqqqqqqqqqqqqqqqqqqqqiGq[qqqqqqqqqqqqqqqqqNqqqqqqqqidaqqqqqqqEqqqqqqqqqqqqqqqdqqqqqqqqq\qqqqqqqqqqqqqqqqqqqqqqq>qqqqqqqqqqqqqqqq
@m140628_065130_42174_c100644482550000001823116109101414_s1_p0/160/ccs
AGAGTCTGCAGGGTTTTCCCAGTCAAACCAGTCCAAGCGAGAGATCTATCTATCTATCTATCTATCTATCTATCTATCTATCTATCTATCTATCTATCTATCTATCTATCTATCTATCTATCTTCATGTGATAAACAGGAGAAACATCTCGACTGTCACGATCAGCACGTGCAGATGACTCATATCGTGCTGCTCATCATCTCGACTGTCACGATCAGCACGTGCACTCATATCGTGCTGACTCAGTGAAGAACTAAAGTACAATCTATCTATCTATCTATCTATCTATCTATCTATCTATCTGGGTTGACCTTCATAACTTTTCTGTTTCCTGTGTGACTGCAG
+
fqqqqSqqiqVqqLqqqXqqqqiqUqqqqqqqqqdqqqqqqqqqqqqqqVqiqqqqqq`qq`qqqqqqqqqqqqqNqqqqqqqqqqZbiqiqqf`qqqqiqqqqqi]iqqqiqqqqqqqqqqqqqqqqUqqq]q]iq<qqq[fqqqqqqqqaqqqqqqqqqqqqqqqqqqqqqqqqqqqqOSdqqqqqfqqqqqDqiqqqqiSqiqq[qiqaqqqqqqaqqqqqqqqqqqqqqqqqqqcqqqqTqXqqqqqqqqqqqqqqSqaiiXqqi]qqqaXiqi^qqd\qqf\qfqqqqqqqVqqqqiqXqq^qfqKqHqq]qiqqQqqqqqqLqqSqfGq^q^qYqqqqq
@m140628_065130_42174_c100644482550000001823116109101414_s1_p0/161/ccs
GGTACGCTGGAATATGGTCGCACACTAAAAAACCTGATTGAAGGTATTGCCGCCTGCAATGCACTTCCGCAGTGAAGATGATCCGCAGGCTCAGGAACTGGCAGCACTGATCGCTGACAAAGGTCCGCAGGCGGCGCTGGCAACAGATTTTCCGGTCTTTGATGCCAACAGCGAGGTTGTATCCACGAGGCGGTAAACCGCTTATAAAGCAATGCAATAATGGGTGGACAGGCCGCAGGACACCCTTGCGCCCGAATAACAGATTGTCAGATATGCAGGCAACAATGGAACAAACCAGGCCTTTGAAAAACCGTGTGCTTGAGCGTCTGAATGCTGGCAAAAACCGTGCGAAGCTTTCTGATCACCGCCGTCGGAGCTCCTGACCGAGGCGGTACAAATCTTCTTGGTGCTTTCAGGTATTCCGGCAAAGAC
+
q&34314324'4444(-2(%"'2@,+2>@@=2%???9.8:?@/@0@8<?;@?'??'9/9/>FL809165(=3HJ?LLLJ?;?0DK@82E<K;:HLLEOV*USWDV7=JIVABDO@VW3@WUDIDGIQAW3X=OXE;J@D`R/DBKI=$HH/4>FK/&4:9G:K2<G<<>71.GH.D;L7KC4DK%:?388G/MK%I'%9GG&F7(56I4HBL>GEEFK>LK93E3HL8#9EL'C?L<':6<:$KF(>HCF5BB<:B0;I:LHK:I6:DKJ$88<HK:0GF6KJ7@6/A7FG0B<*LB6L>A")/'#391,)ECL8>185:5F4HDKE0G1>IGJK'H>1HHF?)JB927855835HC14,+6&,07F=K?0A1B492E1?82B96C2:?;F<38%HLLF>'GC3+19%0'##$(''44(0434&43*4433$
@m140628_065130_42174_c100644482550000001823116109101414_s1_p0/164/ccs
AGAGTCTGCAGGGTTTTCCCAGTCAAACCAGTCCAAGCGAGAGATCTATCTATCTATCTATCTATCTATCTATCTATCTATCTATCTATCTATCTATCTATCTATCTATCTATCTATCTATCTTCATGTGATAAACAGGAGAAACATCTCGACTGTCACGATCAGCACGTGCAGATGACTCATATCGTGCTGCTCATCATCTCGACTGTCACGATCAGCACGTGCACTCATATCGTGCTGACTCAGTGAAGAACTAAAGTACAATCTATCTATCTATCTATCTATCTATCTATCTATCTATCTGGGTTGACCTTCATAACTTTTCTGTTTCCTGTGTGACTGCAG
+
qqqqqqqqqqfqqfqqqqqqqqqqqqqqqqqqqqqqqqqqqqqqqqqqqqqqqqqqqqqqqqqqqqqqqqqqqqqqqqqqqqqqqqqqqqqqqqqqqqqqqqqqqqqqqqqqqqXqqqqqqqqqqqqqqqqqqqqqqqqqqqqqqqqqqqqqqqqqqqqqqqqqqqqqqqqqqqqqqqqqqqqqqqqqqqqqqqqqqqqqqqqqqqqqqqqqqqqqqqqqqqqqqqqqqqqqqqqqqqqqqqqqqqqqqqqqqqqqqqqqqqqqqqqqqqqqqqqqqqqqqqqqqqqqqqqqqqqqqqqqqqq4qqiqqqqqqqqqqqqqSqqqqqqqqqqqqqqqqqqqqqqqq
@m140628_065130_42174_c100644482550000001823116109101414_s1_p0/184/ccs
GTCACACAGGAAACAGAAAAGTTATGAAGGTCAACCCAGATAGATAGATAGATAGATAGATAGATAGATAGATAGATTGTACTTTAGTTCTTCACTGAGTCAGCACGATATGAGTGCACGTGCTGATCGTGACAGTCGAGATGATGAGCAGCACGATATGAGTCATCTGCACGTGCTGATCGTGACAGTCGAGATGTTTCTCCTGTTTATCACATGAAGATAGATAGATAGATAGATAGATAGATAGATAGATAGATAGATAGATAGATAGATAGATAGATAGATAGATAGATAGATCTCTCGCTTGGACTGGTTTGACTGGGAAAACCC
+
qqqqqqqqqqqqqqqqqqqqqqqqqqqqqqqqqqqqqqqqqqqqqqqqqqqqqqqqqqqqqqqqqqqqqqqqqqqqqqqqqqqqqqqqqqqqqqqqqqqqqqqqqqqqqqqqqqqqqqqqqqqqqqqqqqqqqqqqqqqqqqqqqqqqqqqqqqqqqqqqqqqqqqqqqqqqqqqqqqqqqqqqqqqqqqqqqqqqqqqqqqqqqqqqqqqqqqqqqqqqqqqqqqqqqqqqqqqqqqqqqqqqqqqqqqqqqqqqqqqqqqqqqqqqqqqqqqqqqqqqqqqqqqqqqqqqqqqqqqqqqqqqqqqqqqqqqqqqqqqqqqqqqqqqqq
@m140628_065130_42174_c100644482550000001823116109101414_s1_p0/186/ccs
ACTGATATCACCGATTGCCGGGAAAAATATCTCTCTCAAGCGAGCGCCAGATATCGTCGGCATAGTCCTCTGTTACGCTGGTTTTTTCTTCACATTCCACCAACGCTCGGCAACTAACAAGAAGGTATTGGTTTTTGGCCTCTTGAGAATT
+
qKqqqqq+qqqqqqqqqqqXqqIqqqqqqqqqqqq&q^qqqqqqqqqqqq;qXqqqqqqqqqqqqHqqqqqqCqqqqqqqqIqqqqqqiqqqqqIqqqqqq'qqqqqqqqqqqqqVqqqqqqqqqqfRqqq=qqqqqqqqqqiqqqqqqqq
@m140628_065130_42174_c100644482550000001823116109101414_s1_p0/187/ccs
CTGCAGTCACACAGGAAACAGAAAAGTTATGAAGGTCAACCCAGATAGATAGATAGATAGATAGATAGATAGATAGATAGATTGTACTTTAGTTCTTCACTGAGTCAGCACGATATGAGTGCACGTGCTGATCGTGACAGTCGAGATGATGAGCAGCACGATATGAGTCATCTGCACGTGCTGATCGTGACAGTCGAGATGTTTCTCCTGTTTATCACATGAAGATAGATAGATAGATAGATAGATAGATAGATAGATAGATAGATAGATAGATAGATAGATAGATAGATAGATAGATAGATCTCTCGCTTGGACTGGTTTGACTGGGAAAACCCTGCAGGGGTT
+
qqqqqqqqqqqqqqqqqqqqqqqqqqqqqqqqqqqqqqqqqqqqqqqqqqqqqqqqqqqqqqqqqqqqqqqqqqqqqqqqqqqqqqqqqqqqqqqqqqqqqqqqqqqqqqqqqqqqqqqqqqqqqqqqqqqqqqqqqqqqqqqqqqqqqqqqqqqqqqqqqqqqqqqqqqqqqqqqqqqqqqqqqqqqqqqqqqqqqqqqqqqqqqqqqqqqqqqqqqqqqqqqqqqqqqqqqqqqqqqqqqqqqqqqqqqqqqqqqqqqqqqqqqqqqqqqqqqqqqqqqqqqqqqqqqqqqqqqqqqqqqqqqqqqqqqqqqqqqqqqqqqqqqqqqqqqqqqqqqqcqqqqq
@m140628_065130_42174_c100644482550000001823116109101414_s1_p0/188/ccs
CACCGTTAACCAAGGGATCAATAAAGTTTCTATCCACACACACACAACACACACACCACACACAACACAACACACACACAACACACACACACAACACACAACAACCCTTAATGTTTAATAGCATCTCGAGTGTCACGCTCAGCACATGCAGATCACTCATAGCGTGCTGATCATCATGTCGACTGACACGATCTGCACGTGTACTCATAGCGTGCTGTCGGGACATGGACTCTACAATCTATCTATCTATCTATCTATCTATCTATCTATCTATCTAAGCTATAAAAGAGGCATTGCAAA
+
"('(#!!#qqqqqqqqqqqqqqbqqq3qqqqqqqqqqqqqqqqqqZCqqqiqqqcRKqqqqqqqqq^qP=q@qPq&iaq5IqqqPSid-A^qqqqqqqq@qqqqqqqqqqqqqLqqqqqqqqVqqqqqqqqqqqqqqqqqqqqqqqqqqqqqqqqq=qqqqqqqqqqqqqqqqqqqqqqqqqqqqqqqqqqqq1qqqqqqqqqqqqqqqqqqqqqqqqqqqqAq^qqqfq@qAqqRqqqqqqqqqqqqqqqqqqqqqqqVqqqqqqqqqqqqqqqqbqqqqqq=qqqqqqqqqqqqq)qq
@m140628_065130_42174_c100644482550000001823116109101414_s1_p0/190/ccs
CTGCAGTCACACAGGAAACAGAAAAGTTATGAAGGTCAACCCAGATAGATAGATAGATAGATAGATAGATAGATAGATAGATTGTACTTTAGTTCTTCACTGAGTCAGCACGATATGAGTGCACGTGCTGATCGTGACAGTCGAGATGATGAGCAGCACGATATGAGTCATCTGCACGTGCTGATCGTGACAGTCGAGATGTTTCTCCTGTTTATCACATGAAGATAGATAGATAGATAGATAGATAGATAGATAGATAGATAGATAGATAGATAGATAGATAGATAGATAGATAGATCTCTCGCTTGGACTGGTTTGACTGGGAAAACCCTGCAGACTCT
+
qqqqqqqqqqqqqqqqqqqqqqqqqqqqqqqqqqqqqqqqqqqqqqqqqqqqqqqqqqqqqqqqqqqqqqqqqqqqqqqqqqqqqqqqqqqqqqqqqqqqqqqqqqqqqqqqqqqqqqqqqqqqqqqqqqqqqqqqqqqqqqqqqqqqqqqqqqqqqqqqqqqqqqqqqqqqqqqqqqqqqqqqqqqqqqqqqqqqqqqqqqqqqqqqqqqqqqqqqqqqqqqqqqqqqqqqqqqqqqqqqqqqqqqqqqqqqqqqqqqqqqqqqqqqqqqqqqqqqqqqqqqqqqqqqqqqqqqqqqqqqqqqqqqqqqqqqqqqqqqqq^qqqqqqqqqqqqqqqqqqq
@m140628_065130_42174_c100644482550000001823116109101414_s1_p0/192/ccs
ACTGCGAATTCACCGTTGTAGACCAAGGGATCAATAAAGTTCTATCCACACACACACACACACACACACACACACCACACACACACACACACACACACACACCAACCCTTAATGTTTAATAGCATCTCGAGTGTCACGCTCAGCACATGCAGATCACTCATAGCGTGCTGATCATCATGTCGACTGACACGATCTGCACGTGTACTCATAGCGTGCTGTCGGGACATGGACTCTACAATCTATCTATCTATCTATCTATCTATCTATCTATCTATCTAAGGCTATAAAGAGGCATTGCAAACAGCAGGTGTCAAACGAATTC
+
8?LG;LKL>H6H6FE?C<E8(6LLGG'9EEL=69F6LH@GLALCFE>/5@A837CC0>7C2:2;D?<=.95:'5&$>2:7@??(CGH5IF.&9>IIDUFOJ')?U@HNGVBUAV=EVFERW8XWCPWPJIFES;/WCCEXVV?AA1TDWJX@STSWB=/WWU=>CS3CIFNJTSQPJCSWH@SPWJWMHXWHXSV+IWDWDG-WG>(G>;>W=G2WXRS0)HPV5UCUXWDXPOVHSSXJRI2<VRHKDL1B.1408-EJEI5:K/JIQ>BWKK8C:5<$/EEKFFFLEKELKL=FJJ'47.;7KLCLK8;52IL7K8LJH;
@m140628_065130_42174_c100644482550000001823116109101414_s1_p0/198/ccs
AATTCACCGTTGTAACCAAGGGATCAATAAAGTTCTATCCACACACACACACACACACACACACACACACACACACACACACACACACACACACACAACCCTTAATGTTTAATAGCATCTCGAGTGTCACGCTCAGCACATGCAGATCACTCATAGCGTGCTGATCATCATGTCGACTGACACGATCTGCACGTGTACTCATAGCGTGCTGTCGGGACATGGACTCTACAATCTATCTATCTATCTATCTATCTATCTATCTATCTATCTAAGCTATAAAGAGGCATTGCAAACAGCAGGTGTCAAACGAATT
+
qqqqqqqqqqqqqqqqqqqqqqqqqqqqqqqqqqqqqqqqqqqqqqqqqqqqqqqqqqqqqqqqqqqqqqqqqqqqqqqqqqqqqqqqqqqqqqqqqqqqqqqqqqqqqqqqqqqqqqqqqqqqqqqqqqqqqqqqqqqqqqqqqqqqqqqqqqqqqqqqqqqqqqqqqqqqqqqqqqqqqqqqqqqqqqqqqqqqqqqqqqqqqqqqqqqqqqqqqqqqqqqqqqqqqqqqqqqqqqqqqqqqqqqqqqqqqqqqqqqqqqqqqqqqqqqqqqqqqqqqqqqqqqqqqqqqqqqqqqqqqqqqqqqqqqqqq
@m140628_065130_42174_c100644482550000001823116109101414_s1_p0/202/ccs
AATTCACCGTTGTAACCAAGGGATCAATAAAGTTCTATCCACACACACACACACACACACACACACACACACACACACACACACACACACACACACACAACCCTTAATGTTTAATAGCATCTCGAGTGTCACGCTCAGCACATGCAGATCACTCATAGCGTGCTGATCATCATGTCGACTGACACGATCTGCACGTGTACTCATAGCGTGCTGTCGGGACATGGACTCTACAATCTATCTATCTATCTATCTATCTATCTATCTATCTATCTAAGCTATAAAGAGGCATTGCAAACAGCAGGTGTCAAACGAATT
+
qiqqqqqqqqqqfqqqqqqqqqqqfqqqqqqqqqqiqqqqqqqqqqq,aqqiqqqqqiqqqqqqqqqqqiqqqqqqqqqqqXqqqqqqqqqqqqqqqqqqJqqqq]qqqqqq`qqq\qqqqqqqqqqqqqqqqqqqqqqqqqqqqqqqqqqqqqqqqqqqqqWqqqqqqqqqqqqqqqqqqqqqqqqiqqqqqqqqqqqqqqqqqQqqqiqqqqqqqqqqqqqqqqqqqqqqqqqqqqqqqqqqqqqqqqqqqqqqqqqqqqqqqqqdqqqqdqqdqqq]qqqqqqqqqqqqaqqqqqqqqqqqqqiq\fqqqqq
@m140628_065130_42174_c100644482550000001823116109101414_s1_p0/205/ccs
GTCACACAGGAAACAGAAAAGTTATGAAGGTCAACCCAGATAGATAGATAGATAGATAGAGTAGATAGATAGATAGATTGTACTTTAGTTCTTCACTGAGTCAGCACGATATGAGTGCACGTGCTGATCGTGACAGTCGAGATGATGAGCAGCACGATATGAGTCATCTGCACGTGCTGATCGTGACAGTCGAGATGTTTCTCCTGTTTATCACATGAAGATAGATAGATAGATAGATAGATAGATAGATAGATAGATAGATAGATAGATAGATAGATAGATAGATAGATAGATAGATCTCTCGCTTGGACTGGTTTGACTGGGGAAAACCC
+
LGK$IK3<HL6FKFLFIFLL6?:HD=KL:JG8/FFJLKJ8KL>LJ95E?LD9EL6.8H7D&K=<LLE9K3FFLF?8=7LFLFL@=RKWBRWUKBI8WRWWWDWQ>UUXSSWJJRSXXJRWLJ@NXC-8RRXXSOXDUDXRUFIIAAUQ>+VXXWHGW.WHERVWXXKXVIGWEE7:>XWQ/FIRJBRXRVAVWR:XEAWJRWUXWGEXLWBVVRXAGEONKWXAWCTG1P:IHPXKRICJIPXKRQUDAQ?XXGLSKSX8aLLU_\cW]\\@^EAETUYX[KQDcJ[Q]WQMX]WWdN_]Hb^R`JO2qPaVVdZWbNabd/c^qL_WdScc
@m140628_065130_42174_c100644482550000001823116109101414_s1_p0/207/ccs
CTGCAGTCACACAGGAAACAGAAAAGTTATGAAGGTCAACCCAGATAGATAGATAGATAGATAGATAGATAGATAGATAGATTGTACTTTAGTTCTTCACTGAGTCAGCACGATATGAGTGCACGTGCTGATCGTGACAGTCGAGATGATGAGCAGCACGATATGAGTCATCTGCACGTGCTGATCGTGACAGTCGAGATGTTTCTCCTGTTTATCACATGAAGATAGATAGATAGATAGATAGATAGATAGATAGATAGATAGATAGATAGATAGAA
+
qqqqqqqqqqqqqqqqqqqqqqqqqqqqqqqqqqqqqqqqqqqqqqqqqqqqqqqqqqqqqqqqqqqqqqqqqqqdqqqqqqqqqqqqqqqqqqqqqqqqqqqqqqqqqqqqqqqqqqqqqqqqqqqqqqqqqqqqqqqqqqqqqqqqqqqqqqqqqqqqqqqqqqqqqqqqqqqqqqqqqqqqqqqqqqqqqqqqqqqqqqqqqqqqqqqqqqqqqqqqqqqqqqqqqqqqqqqqqqqqqqqqqqqqqqqqqqqqqqqqqqqqqqqqqqqqqqqqqq
@m140628_065130_42174_c100644482550000001823116109101414_s1_p0/218/ccs
CTGCAGTCACACAGGAAACAGAAAAGTTATGAAGGTCAACCCAGATAGATAGATAGATAGATAGATAGATAGATAGATAGATTGTACTTTAGTTCTTCACTGAGTCAGCACGATATGAGTGCACGTGCTGATCGTGACAGTCGAGATGATGAGCAGCACGATATGAGTCATCTGCACGTGCTGATCGTGACAGTCGAGATGTTTCTCCTGTTTATCACATGAAGATAGATAGATAGATAGATAGATAGATAGATAGATAGATAGATAGATAGATAGATAGATAGATAGATAGATAGATAGATCTCTCGCTTGGACTGGTTTGACTGGGAAAAACCCTGCAGCAGCT
+
NqCaiqiiqqqdqTqUqqPqqIqqqqqqf_qqqdqqiNq=qqqq^RqbqqqqqRqIqqUqq]qXq_q[qiqqqZqiqqdaqqqWOqLq`qqqqqiqqqSqqfqqqqqcMqqqqqqqqqqqqqqqiqYqqqqqqqqdqdq`qGqq^qqqiWqqqqqcqqa\qqqqqqiqqZq_qqqqiqq]qqqqqqqqiqqqqqqqqqqqqqqqO_VqqqqcTQqq\qqqqIqcqqqqq`i\]ciiqqqZqdiLqqqLdLdFqSL\qCqWbfqifQYiqqq_qbY\qNq\qYqWqqq'q^qXq[qdqq`HqqqqqqqQGSqWqqqqbqWqi%qaqOqq;qqqqbqqqqqiqqqqqq
@m140628_065130_42174_c100644482550000001823116109101414_s1_p0/221/ccs
CTGCAGTCACACAGGAAACAGAAAAGTTATGAAGGTCAACCCAGATAGATAGATAGATAGATAGATAGATAGATAGATAGATTGTACTTTAGTTCTTCACTGAGTCAGCACGATATGAGTGCACGTGCTGATCGTGACAGTCGAGATGATGAGCAGCACGATATGAGTCATCTGCACGTGCTGATCGTGACAGTCGAGATGTTTCTCCTGTTTATCACATGAAGATAGATAGATAGATAGATAGATAGATAGATAGATAGATAGATAGATAGATAGATAGATAGATAGATAGATAGATAGATCTCTCGCTTGGACTGGTTTGACTGGGAAAACCCTGCAGCGTGT
+
qqqqqqqqq=qdqqqKqqbqq<qqqqVqqqWZqqqqqZq]qqqiqqqqq`qqcqqfqiqqqiZiqqqqqi^qqqiqqqqqqqqqqqqqqqqqqqqqqqqqqqiqqqqqqiqRqdiqqqqqqqqqqqqqqqqqqqqqqqqqqqqqqqqqfqqqqqqqqqqiqqqqqqqq`qqPqqiqqqqqqqqqqqqqqqqqqqqqqqqqifqqqqiqqqqqqqqiqqqqqqqqqqqqqqqYqqqqqqqqqqqqqqqqqqqqqqqqQqfYfaqqqqqqqqqqqqqqqqiqqqqqqqqqqqqqqqqqqqqqqqqqqqqqqqqqqqqq\qiqqqqqqqqqqqqqqqqqqqqqqqqqq
@m140628_065130_42174_c100644482550000001823116109101414_s1_p0/225/ccs
CTTCTGCCGCGCGAATTCCTTCCCAGGTCGAAGCCAGCTTGATCAGAATGCGTGATTTCTCAACGCCTTGTTGCTGATACAAGTCCACCAGATGGCGCGCCTTCTCAATACTCTTTTCTTTATCAAAAGAGAGGCGTGCATCAACTTCTGTTGACACGCGACCGGGTACGATTTTGAGGATTTCAGCACCGAAATTGACCGCCAGTTTGTCACACGCTGCGACCACCTGTTGTTCCTGGGTCTTGCCATT
+
qqqqqqqqqqqqqqqqqVqqqdqqqqqqqqqqqqqqqqqqqqqqqqqqqqqqqqqqqqqqqqqqqqqqqqqqqqqqqqqqqqqqqqqqqqqqqqqqqqqqqqqqqqqqqqqqqqqqqqqqqqqqqqqqqqqqqqqqqqqqqqqqqqqqqqqqqqqqqqqqqqqqqqqqqqqqqqqqqqqqqqqqqqqqqqqqqqqqqqqqqqqqqqqqqqqqqqqqqqqqqqqqqqqqqqqqqqqqqqqqqqqqqqqfRq
@m140628_065130_42174_c100644482550000001823116109101414_s1_p0/226/ccs
AGATAGATAGATAGATAGATAGATAGATAGATAGATAGATTGTACTTTAGTTCATTCACTGAGTCAGCACGATATGAGTGCACGTGCTGATCGTGACAGTCGAGATGATGAGCAGCACGATATGAGTCATCTGCAA
+
qqHqqqqqqqqqqqqqqqqqqqqqqqqqqqqqqqqqqqqqqqqqKaqPaqHqi7q$=idqaqUqqqqqqqqf^qqqqqqZZqqqqqqqiqqqqqqBBqqqqqqZ[qiqqqqP\qqqqqq__qqiqqq7Aqqqqqfq
@m140628_065130_42174_c100644482550000001823116109101414_s1_p0/229/ccs
GAATTCGTTTGACACCTGCTGTTTGCAATGCCTCTTTATAGCTTAGATAGATAGATAGATAGATAGATAGATAGATAGATAGATTGTAGAGTCCATGTCCCGACAGCACGCTATGAGTACACGTGCAGATCGTGTCAGTCGACATGATGATCAGCACGCTATGAGTGATCTGCATGTGCTGAGCGTGACACTCGAGATGCTATTAAACATTAAGGGTTGTGTGTGTGTGTGTGTGTGTGTGTGTGTGTGTGTGTGTGTGTGTGTGTGTGTGTGTGTGGATAGAACTTTA
+
qqqqqqqqqqqqqqqqqqqqqqqqqqqqqqqqqqqqqqqqqqqqqqqqqqqqqqqqqqqqqqqqqqqqqqqqqqqqqqqqqqqqqqqqqqqqqqqqqqqqqqqqqqqqqqqqqqqqqqqqqqqqqqqqqqqqqqqqqqqqqqqqqqqqqqqqqqqqqqqqqqqqqqqqqqqqqqqqqqqqqqqqqqqqqqqqqqqqqqqqqqqqqqqqqqqqqqqqqqqqqqqqqqqqqqqqqqqqqqqqqqqqqqqqqqqqqqqqqqqqqqqqqqqqqqqqqqqqqqqqqqqqqqqq%
@m140628_065130_42174_c100644482550000001823116109101414_s1_p0/230/ccs
GTCACAGAACAGAAAAGTTATGAAGGTCAACCCAGATAGATAGATAGATAGATAGATAGATAGATAGATAGATTGTACTTTAGTTCTTCACTGAGTCAGCACGATATGAGTGCACGTGCTGATCGTGACAGTCGAGATGATGAGCAGCACGATATGAGTCATCTGCACGTGCTGATCGTGACAGTCGAGATGTTTCTCCTGTTTATCACATGAAGATAGATAGATAGATAGATAGATAGATAGATAGATAGATAGATAGATAGATAGATAGATAGATAGATAGATAGATAGATCTCTCGCTTGGACTGGTTTGACTGGGAAAACCC
+
qq!!!%!!qqqqqqqqqqqqqqqqqqqqqqqqqqqqqqqqqqqqqqqqqqqqqqqqqqqqqqqqqqqqqqqqqqqqqqqqqqqqqqqqqqqqqqqqqqqqqqqqqqqqqqqqqqqqqqqqqqqqqqqqqqqqqqqqqqqqqqqqqqqqqqqqqqqqqqqqqqqqqqqqqqqqqqqqqqqqqqqqqqqqqqqqqqqqqqqqqqqqqqqqqqqqqqqqqqqqqqqqqqqqqqqqqqqqqqqqqqqqqqqqqqqqqqqqqqqqqqqqqqqqqqqqqqqqqqqqqqqqqqqqqqqqqqqqqqqqqqqqqqqqqqqqqqqqqqqqqqqqqq
@m140628_065130_42174_c100644482550000001823116109101414_s1_p0/231/ccs
AGATAGATAGATAGATAGATACGATAGATAGATACGATAGAGTTGTACTTTAGTTCTTCACTGAGTCAGCACGATATGAGTGCACGTGCTGATCGTGACAGTCGAGATGATGAGCAGCACGATATGAGTCATCTGCACGTGCTGATCGTGACAGTCGAGATGTTTCTCCTGTTTATCC
+
q4444'4.444%443.4+4?.(;@@@&/;;@;/.(?@>18&2'?@0=@?;@@@?3=%=>@1=*=:@@>??@@??@@@/=@.<?/=@?@@@-(431@-@@@?@@<<@?*00@>;:8(6=/@@3@?@?@:@;@9@?7.9;;@?@:?@:>@@?@:@<?4444440/4/43)444344.4(4
@m140628_065130_42174_c100644482550000001823116109101414_s1_p0/234/ccs
TCAATAAAGTTCTATCCACACACACACACACACACACACACACACACACACACACACACACACACACACACACACAACCCTTAATGTTTAATAGCATCTCGAGTGTCACGCTCAGCACATGCAGATCACTCATAGCGTGCTGATCATCATGTCGACTGACACGATCC
+
qqqqqqqqqiqiqqqqqqqqqqqqqqqqqqqqJqiqiqqqqqqqqqqqqqqqqqqqqqqqqqqqqqqqqqqqqqqqqqqqqqqqqqqqqqqqqqqqqqqqqqqqqqqqqqqqqqqqqqqqqqqqqqqqqqqqqqqqqqqqqqqqqqqqqqqqqqqqqqqqqqqqqqq
@m140628_065130_42174_c100644482550000001823116109101414_s1_p0/244/ccs
TCTATCTATCTATCTATCTATCTATCTATCTATCTTCATGTGATAAACAGGAGAAACATCTCGACTGTCACGATCAGCACGTGCAGATGACTCATATCGTGCTGCTCATCATCTCGACTGTCACGATCAGCACGTGCACTCATATCGTGCTGACTCAGTGAAGAACTAAAGTACAATCTATCTATCTATCTATCTATCTATCTATCTATCTATCTGGTGACCTTCATAACTTTTCTGTTTCCTGTGTGAC
+
qiqqqiqqqqqqqqqqqqqqqqfqqqqqqqqqqqqqqqqqqqqqqqqqqqqqqqqqqqqqqqqqqqqqqqqqqqqqqqqqqqqqqqqqqqqqqqqqqqqqqqqqqqqqqqqqqqqqqqqqqqqqqqqqqqqqqqqqqqqqqqqqqqqqqqqqqqqqqqqqqqqqqqqqqqqqqqqqqqqqqqqqqqqqqqqqqqqqqqqqqqqqqqqqqqqqqqq!q!qqqqqqqqqqqqqqqqqqqqqqqqqqqqqqqq
@m140628_065130_42174_c100644482550000001823116109101414_s1_p0/261/ccs
CACTGAGTCAGCACGATATGAGTGCACGTGCTGATCGTGACAGTCGAGATGATGAGCAGCACGATATGAGTCATCTGCACGTGCTGATCGTGACAGTCGAGATGTTTCTCCTGTTTATCACATGAAGATAGATAGATAGATAGATAGATAGATAGATAGATAGATAGATAGATAGATAGATAGATAGATAGATAGATAGATAGATCTCTCGCTTGGACTGGTTTGACTGGGAAAACCCTGCAGACTCT
+
qqqqiqqqqqqqqqqqqqqqqqqqqqqqqqqqqqqqqqqqqqqqqqqqqqqqqqqqqqqqqqqqqqqqqqqqqqqqqqqqqqqqqqqqqqqqqqqqqqqqqqqqqqqqqqqqqqqqqqqqqqqqqqqqqqqqqqqqqqqqqqqqqqqqqqqqqqqqqqqqqqqqqqqqqqqqqqqqqqqqqqqqqqqqqqqqqqqqqqqqqqqqqqqqqqqqqqqqqqqcqqqqqqqq[qqXqqqqqqqqqqqqqqqq
@m140628_065130_42174_c100644482550000001823116109101414_s1_p0/263/ccs
GATAGATAGATAGATAGATAGATAGATAGATAGATAGATTGTACTTTAGTTCTTCACTGAGTCAGCACGATATGAGTGCACGTGCTGATCGTGACAGTCGAGATGATGAGCAGCACGATATGAGTCATCTGCACGTGCTGATCGTGACAGTCGAGATGTTTCTCCTGTTTATCACAA
+
qqqqqqqNM\DiaqVYVJ:qqqLqqqPqdqbqFXqqqqaq`Ufd3`qqi_]XqiqqbqN`\qcqqS]aRcqaq@_qdqdqcqif_qf[cqff[iqcTq`Iq1RiqSRi]if`qGqqNLi^b8=q\8qqMdJ`fqic^VqifQL3aGUa_aYOqq5^ab?icJ[PbP`Ea[TSSSaBI
@m140628_065130_42174_c100644482550000001823116109101414_s1_p0/265/ccs
GCGATTCACCGTTGTAACCAAGGGATCAATAAAGTTCTATCCACACACACACACACACACACACACACACACACACACACACACCACACACACACAACCCTTAATGTTTAATAGCATCTCGAGTGTCACGCTCAGCACATGCAGATCACTAGCTGCTGATCATCATGTCGACTGACACGATCTGG
+
!qU!%qqqqqqqqqqqqqqbqqqqqqqqqqqqqqqqqqqqqqq`qqiENqqbqO[qqqFD077JKCD++#SK9J@qqqqqqfq('iqSqqSqqqXqq\qqqqqqqqqqqqqqqqqqqqqqqqqqqqqqqqqqqqqqqqqqqqqqO*q?!!!!f!Rqqqqqqqqqqqqqqqqqqqqqqqqqqqqaq
@m140628_065130_42174_c100644482550000001823116109101414_s1_p0/268/ccs
AGAGTGAATTCACCGTTGTAACCAAGGGATCAATAAAGTTCTATCCACACACACACACACACACACACACACACACACACACACACACACACACACACACACACAACCCTTAATGTTTAATAGCATCTCGAGTGTCACGCTCAGCACATGCAGATCACTCATAGCGTGCTGATCATCATGTCGACTGACACGATCTGCACGTGTACTCATAGCGTGCTGTCGGGACATGGACTCTACAATCTATCTATCTATCTATCTATCTATCTATCTATCTATCTAAGCTATAAAGAGGCATTGCAAACAGCAGGTGTCAAACGAATTC
+
qqqqqqqqqqqqqqqqqqqqqqqqqqqqqqqqqqqqqqqqqqqqqqqqqqqqqqqqqqqqqqqqqqqqqqqqqqqqqqqqqqqqqqqqqqqqqqqqqqqqqqqqqqqqqqqqqqqqqqqqqqqqqqqqqqqqqqqqqqqqqqqqqqqqqqqqqqqqqqqqqqqqqqqqqqqqqqqqqqqqqqqqqqqqqqqqqqqqqqqqqqqqqqqqqqqqqqqqqqqqqqqqqqqqqqqqqqqqqqqqqqqqqqqqqqqqqqqqqqqqqqqqqqqqqqqqqqqqqqqqqqqqqqqqqqqqqqqqqqqqqqqqqqqqqqqqqqqqqqqqqq
@m140628_065130_42174_c100644482550000001823116109101414_s1_p0/274/ccs
CTGCAGTCACACAGGAAACAGAAAAGTTATGAAGGTCAACCCAGATAGATAGATAGATAGATAGATAGATAGATAGATAGATTGTACTTTAGTTCTTCACTGAGTCAGCACGATATGAGTGCACGTGCTGATCGTGACAGTCGAGATGATGAGCAGCACGATATGAGTCATCTGCACGTGCTGATCGTGACAGTCGAGATGTTTCTCCTGTTTATCACATGAAGATAGATAGATAGATAGATAGATAGATAGATAGATAGATAGATAGATAGATAGATAGATAGATAGATAGATAGATCTCTCGCTTGGACTGGTTTGACTGGGAAAACCCTGCAGTGACT
+
qqqqqqqqqqqqqqqqqqqqqqqqqqqqqqqqqqqqqqqqqqqqqqqqqqqqqqqqqqqqqqqqqqqqqqqqqqqqqqqqqqqqqqqqqqqqqqqqqqqqqqqqqqqqqqqqqqqqqqqqqqqqqqqqqqqqqqqqqqqqqqqqqqqqqqqqqqqqqqqqqqqqqqqqqqqqqqqqqqqqqqqqqqqqqqqqqqqqqqqqqqqqqqqqqqqqqqqqqqqqqqqqqqqqqqqqqqqqqqqqqqqqqqqqqqqqqqqqqqqqqqqqqqqqqqqqqqqqqqqqqqqqqqqqqqqqqqqqqqqqqqqqqqqqqqqqqqqqqqqqqqqqqqqqqqqqqqqqqqqqq
@m140628_065130_42174_c100644482550000001823116109101414_s1_p0/278/ccs
AATTCACCGTTGTAACCAAGGGATCAATAAAGTTCTATCCACACACACACACACACACACACACACACACACACACACACACACACACACACACACACAACCCTTAATGTTTAATAGCATCTCGAGTGTCACGCTCAGCACATGCAGATCACTCATAGCGTGCTGATCATCATGTCGACTGACACGATCTGCACGTGTACTCATAGCGTGCTGTCGGGACATGGACTCTACAATCTATCTATCTATCTATCTATCTATCTATCTATCTATCTAAGCTATAAAGAGGCATTGCAAACAGCAGGTGTCAAACGAATT
+
qqqqqqqqqqqqqqqqqqqqqqqqqqqqqqqqqqqqqqqqqqqqqqqqqqqqqqqqqqqqqqqqqqqqqqqqqqqqqqqqqqqqqqqqqqqqqqqqqqqqqqqqqqqqqqqqqqqqqqqqqqqqqqqqqqqqqqqqqqqqqqqqqqqqqqqqqqqqqqqqqqqqqqqqqqqqqqqqqqqqqqqqqqqqqqqqqqqqqqqqqqqqqqqqqqqqqqqqqqqqqqqqqqqqqqqqqqqqqqqqqqqqqqqqqqqqqqqqqqqqqqqqqqqqqqqqqqqqqqqqqqqqqqqqqqqqqqqqqqqqqqqqqqqqqqqqqqq
@m140628_065130_42174_c100644482550000001823116109101414_s1_p0/279/ccs
AGAGTGAATTCACCGTTGTAACCAAGGGATCAATAAAGTTCTATCCACACACACACACACACACACACACACACACACACACACACACACACACACACACACACAACCCTTAATGTTTAATAGCATCTCGAGTGTCACGCTCAGCACATGCAGATCACTCATAGCGTGCTGATCATCATGTCGACTGACACGATCTGCACGTGTACTCATAGCGTGCTGTCGGGACATGGACTCTACAATCTATCTATCTATCTATCTATCTATCTATCTATCTATCTAAGCTATAAAGAGGCATTGCAAACAGCAGGTGTCAAACGAATTC
+
qqqqqqqqqqqqqqqqqqqqqqqqqqqqqqqqqqqqqqqqqqqqqqqqqqqqqqqqqqqqqqqqqqqqqqqqqqqqqqqqqqqqqqqqqqqqqqqqqqqqqqqqqqqqqqqqqqqqqqqqqqqqqqqqqqqqqqqqqqqqqqqqqqqqqqqqqqqqqqqqqqqqqqqqqqqqqqqqqqqqqqqqqqqqqqqqqqqqqqqqqqqqqqqqqqqqqqqqqqqqqqqqqqqqqqqqqqqqqqqqqqqqqqqqqqqqqqqqqqqqqqqqqqqqqqqqqqqqqqqqqqqqqqqqqqqqqqqqqqqqqqqqqqqqqqqqqqqqqqqqqq
@m140628_065130_42174_c100644482550000001823116109101414_s1_p0/283/ccs
ATATCGAATTCACCGTTGTAACCAAGGGATCAATAAAGTTCTATCCACACACACACCACACACACACACACACACACACACCACACACACACACACACACACACACAACCCTTAATGTTTAATAGCATCTCGAGTGTCACGCTCAGCACATGCAGATCACTCATAGCGTGCTGATCATCATGTCGACTGACACGATCTGCACGTGTACTCATAGCGTGCTGTCGGGACATGGACTCTACAATCTATCTATCTATCTATCTATCTATCTATCTATCTATCTAAGCTATAAAGAGGCATTGCAAACAGCAGGTGTCAAACGAATTC
+
c^cc\c0a]dScYV_SJOZHNBPUd1R]QVd=ScVddRJVFUU^[_YJLL^UbXK*FQqiF[3UTd`\a`CfbaTaUXXq%<SKYSYqdf^FF<UNKaiccdcY`Y\aAifiqVcL`H_bXd=]dNdqXfDqc]bU]KcQGY]QiYRaiVqiJfGBiY`qD8if`qiafR^cqaqS3qS]qqqqXYcqJ[qqqaaiiqE5qc]ib\fafVUq^Iqqqqiiac\UqqqSK]q9^fqcqqq]qqdqqqcfaiU]qSqdqqqUqbdYdqq]iii[dYqqiiqqFci`qiiKqqdq9qqqfqqqMqq^dWiaDfqqcqYqqc^ZqEfq
@m140628_065130_42174_c100644482550000001823116109101414_s1_p0/285/ccs
ACTGCGAATTCACCGTTGTAACCAAGGGATCAATAAAGTTCTATCCACACACACACACACACACACACACACACACACACACACACACACACACACACACAACCCTTAATGTTTAATAGCATCTCGAGTGTCACGCTCAGCACATGCAGATCACTCATAGCGTGCTGATCATCATGTCGACTGACACGATCTGCACGTGTACTCATAGCGTGCTGTCGGGACATGGACTCTACAATCTATCTATCTATCTATCTATCTATCTATCTATCTATCTAAGCTATAAAGAGGCATTGCAAACAGCAGGTGTCAAACGAATTC
+
qqqqqqqqqqqqqqqqqqqqqqqqqqqqqqqqqqqqqqqqqqqqqqqqqqqqqqqqqqqqqqqqqqqqqqqqqqqqqqqqqqqqqqqqqqqqqqqqqqqqqqqqqqqqqqqqqqqqqqqqqqqqqqqqqqqqqqqqqqqqqqqqqqqqqqqqqqqqqqqqqqqqqqqqqqqqqqqqqqqqqqqqqqqqqqqqqqqqqqqqqqqqqqqqqqqqqqqqqaqqqqqqqqqqqqqqqqqqqqqqqqqqqqqqqqqqqqqqqqqqqqqqqqqqqqqqqqqqqqqqqqqqqqqqqqqqqqqqqqqqqqqqqqqqqqqqqqqqqq
@m140628_065130_42174_c100644482550000001823116109101414_s1_p0/290/ccs
ACTGCCTGCAGGGTTTTCCCAGTCAAACCAGTCCAAGCGAGAGATCTATCTATCTATCTATCTATCTATCTATCTATCTATCTATCTATCTATCTATCTATCTATCTATCTATCTATCTATCTTCATGTGATAAACAGGAGAAACATCTCGACTGTCACGATCAGCACGTGCAGATGACTCATATCGTGCTGCTCATCATCTCGACTGTCACGATCAGCACGTGCACTCATATCGTGCTGACTCAGTGAAGAACTAAAGTACAATCTATCTATCTATCTATCTATCTATCTATCTATCTATCTGGGTTGACCTTCATAACTTTTCTGTTTCCTGTGTGACTGCAG
+
qqqqqqqqqqqqqqqqqqqqqqqqqqqqqqqqqqqqqqqqqqqqqqqqqqqqqqqqqqqqqqqqqqqqqqqqqqqqqqqqqqqqqqqqqqqqqqqqqqqqqqqqqqqqqqqqqqqqqqqqqqqqqqqqqqqqqqqqqqqqqqqqqqqqqqqqqqqqqqqqqqqqqqqqqqqqqqqqqqqqqqqqqqqqqqqqqqqqqqqqqqqqqqqqqqqqqqqqqqqqqqqqqqqqqqqqqqqqqqqqqqqqqqqqqqqqqqqqqqqqqqqqqqqqqqqqqqqqqqqqqqqqqqqqqqqqqqqqqqqqqqqqqqqqqqqqqqqqqqqqqqqqqqqqqqqqqqqqqqqqqqqqq
@m140628_065130_42174_c100644482550000001823116109101414_s1_p0/295/ccs
ACTGCGAATTCACCGTTGTAACCAAGGGATCAATAAAGTTCTATCCACACACACACACACACACACACACACACACACACACACACACACACACACACACACAACCCTTAATGTTTAATAGCATCTCGAGTGTCACGCTCAGCACATGCAGATCACTCATAGCGTGCTGATCATCATGTCGACTGACACGATCTGCACGTGTACTCATAGCGTGCTGTCGGACATGGACTCC
+
qqqqqqqqqqqqqqqqqqqqqqqqqqqqqqqqqqqqqqqqqqqqqqqqqqqqqqqqqqqqqqqqqaq\qqqqqqqqqqqqqqqqqqqqqqqqqqqqqaqqqqqqqqqqqqqqqqqqqqqqqqqqqqqqqqqqqqqqqqqqqqqqqqqqqqqqqqqqqqqqqqqqqqqqqqqqqqqqqqqqqqqqqqqqqqqqqqqqqqqqqqqqqqqqqqqqqqqqqQqYqqqAqqqqqqqq
@m140628_065130_42174_c100644482550000001823116109101414_s1_p0/299/ccs
GAATTCGTTTGACACCTGCTGTTTGCAATGCCTCTTTATAGCTTAGATAGATAGATAGATAGATAGATAGATAGATAGATTGTAGAGTCCATGTCCCGACAGCACGCTATGAGTACACGTGCAGATCGTGTCAGTCGACATGATGATCAGCACGCTATGAGTGATCTGCATGTGCTGAGCGTGACACTCGAGATGCTATTAAACATTAAGGGTTGTGTGTGTGTGTGTGTGTGTGTGGATAGAACTTTATTGATCCCTTGGTTACAACGGTGAATTCTGACT
+
qqqqqqqqqqqqqqKqqqqqqcqqqqqqqqqqqqfqqqqqqqiqqqqqqqqqqqqqqqqqqqqqPqcaqqqq_qqqqqqqqqqqqqqqdqqqqqJqqqqqqqqqqqqqqqqqqOqqqqqqqqqqqqqqqqqqqqqqqqqqqqqqqqqqqqqqqqqqqqiqqqqqqqqqqqqqqqqqqqqqqq\qqqqqqqbqq\qqqqqqqqqqqqqqqLqqqqqqqqiqqqqfOi^qqqOqqqFq[qqqqqqqqqqqqqqqqqdqqqqqqqqqqqqqqqqqqqqqqqqqqi
@m140628_065130_42174_c100644482550000001823116109101414_s1_p0/308/ccs
ACTGCCTGCAGGGTTTTCCCAGTCAAACCAGTCCAAGCGAGAGATCTATCTATCTATCTATCTATCTATCTATCTATCTATCTATCTATCTATCTATCTATCTATCTATCTATCTATCTATCTTCATGTGATAAACAGGAGAAACATCTCGACTGTCACGATCAGCACGTGCAGATGACTCATATCGTGCTGCTCATCATCTCGACTGTCACGATCAGCACGTGCACTCATATCGTGCTGACTCAGTGAAGAACTAAAGTACAATCTATCTATCTATCTATCTATCTATCTATCTATCTATCTGGGTTGACCTTCATAACTTTTCTGTTTCCTGTGTGACTGCAG
+
qqqqqqqqqqqqqqqqqqqqqqqqqqqqqqqqqqqqqqqqqqqqqqqqqqqqqqqqqqqqqqqqqqqqqqqqqqqqqqqqqqqqqqqqqqqqqqqqqqqqqqqqqqqqqqqqqqqqqqqqqqqqqqqqqqqqqqqqqqqqqqqqqqqqqqqqqqqqqqqqqqqqqqqqqqqqqqqqqqqqqqqqqqqqqqqqqqqqqqqqqqqqqqqqqqqqqqqqqqqqqqqqqqqqqqqqqqqqqqqqqqqqqqqqqqqqqqqqqqqqqqqqqqqqqqqqqqqqqqqqqqqqqqqqqqqqqqqqqqqqqqqqqqqqqqqqqqqqqqqqqqqqqqqqqqqqqqqqqqqqqqqqq
@m140628_065130_42174_c100644482550000001823116109101414_s1_p0/309/ccs
AGAGTGAATTCACCGTTGTAACCAAGGGATCAATAAAGTTCTATCCACACACACACACACACACACACACACACACACACACACACACACACACACACACACACAACCCTTAATGTTTAATAGCATCTCGAGTGTCACGCTCAGCACATGCAGATCACTCATAGCGTGCTGATCATCATGTCGACTGACACGATCTGCACGTGTACTCATAGCGTGCTGTCGGGACATGGACTCTACAATCTATCTATCTATCCTATCTATCTATCTATCTATCTATCTAAGCTATAAAGAGGCATTGCAAACAGCAGGTGTCAAACGAATTTC
+
d\SPb8ARUN>[MLPZEK?&9@]^d&`]d^PGd]`\]:c^AH@HK[QTUHD8C@J@CKD::A6FO@A:?:B46AK9LHD:OQZOXSSMO>F1CK32ABFFNGO77IARREF4MCN7GPORATFEOIQCUA:FBTQPRVXVFW:8VDFOGDXR@GJTHHP@XQRRPDLQSRR3IEIWMWWI8XTJ8FRSFIHKFQOXU8XXWCOE=?G7QIRVHP,OCSWRQNFRECOAQWGR/,AUEHSQ94@9,=7&2/<K+::D>K;:(1HD.:296(4C7<7>>GE3E5=F?0=LLCB->F?9JGLEDL:FK$C0B7E/;1*7KE7:(6;6
@m140628_065130_42174_c100644482550000001823116109101414_s1_p0/316/ccs
CTGCAGTCACACAGGAAACAGAAAAGTTATGAAGGTCAACCCAGATAGATAGATAGATAGATAGATAGATAGATAGATAGATTGTACTTTAGTTCTTCACTGAGTCAGCACGATATGAGTGCACGTGCTGATCGTGACAGTCGAGATGATGAGCAGCACGATATGAGTCATCTGCACGTGCTGATCGTGACAGTCGAGATGTTTCTCCTGTTTATCACATGAAGATAGATAGATAGATAGATAGATAGATAGATAGATAGATAGATAGATAGATAGATAGATAGATAGATAGATAGATAGATCTCTCGCTTGGACTGGGTTTGGACTGGGAAAACCCTGCAGCAGCT
+
qiTERcqXqqcL^qqZqqTfqYi.fidYQbiiqTqq_NcdqqqCqc<Wc]][iKqQZ+Rci<cSfKVOd7q[qCqFf[iXbMR@qZB/MXb\^q@iqQiqdiqC>Lc`TXqqfXcS`LCV+bqHiW'4V2qq41F8a`q8i^qfJXqQKiaLq]qi^TbPD<-ad]_qq`_Qqqq^RT][qqMaRTLPiqC;b_UfKJqq_<`i_;GRGFOFRWQN^KN[NJ^S;HRP_?LAA6GC@6??[E<>LSDP]B^LcK]JMGHHM?;R_@[L[@\FT>O4ZN^<WI87fKM]^V<?30J2YD?7;fiiFGQdbfYCdcaW(dcaSq3QN\cH_d3ZZF9^]a?Da3I57F;
@m140628_065130_42174_c100644482550000001823116109101414_s1_p0/317/ccs
GAATTCGTTTGACACCTGCTGTTTGCAATGCCTCTTTATAGCTTAGATAGATAGATAGATAGATAGATAGATAGATAGATAGATTGGTAGAGTCCATGTCCCGACAGCACGCTATGAGTACACGTGCAGATCGTGTCAGTCGACATGATGATCAGCACGCTATGAGTGATCTGCATGTGCTGAGCGTGACACTCGAGATGCTATTAAACATTAAGGGTTGTGTGTGTGTGTGTGTGTGTGTGTGTGTGTGTGTGTGTGTGTGTGTGTGTGTGTGTGGATAGAACTTTATTGATCCCTTGGTTACAACGGTGAATTCGGGTT
+
qqqqqqqqqqqqqqqqqqqqqqqqqqqqqqqqqqqqqqqqqqqqqqqqqqqqqqqqqqqqqqqqqqqqqqqqqq^qfqqqqqqiqCqqqqqqqqqqqqqiqqqqqqqqqqqqqqqiqqqqqqqqqqqqqqqqqqqqqqqqqqqqqqVqqqqqqqqqqqqqqqqqqqqqqqqqqqqqqqqqqqqqqqqqqqqqqqqqqqqqqqqqqaqqqqqqqqIqqqqqqqqqq_ifqWqRqNqqqqqqqqq_q-qqqqqqqqqQqqi[qEqdqqqqKq]qqdqZqqqqqqqqqqqqqqqqifqqqqqqqqqqqqqqqqqqqqqqGqqqq
@m140628_065130_42174_c100644482550000001823116109101414_s1_p0/319/ccs
AATTCGTTTGACACCTGCTGTTTGCAATGCCTCTTTATAGCTTAGATAGATAGATAGATAGATAGATAGATAGATAGATAGATTGTAGAGTCCATGTCCCGACAGCACGCTATGAGTACACGTGCAGATCGTGTCAGTCGACATGATGATCAGCACGCTATGAGTGATCTGCATGTGCTGAGCGTGACACTCGAGATGCTATTAAACATTAAGGGTTGTGTGTGTGTGTGTGTGTGTGTGTGTGTGTGTGTGTGTGTGTGTGTGTGTGTGTGTGGATAGAACTTTATTGATCCCTTGGTTACAACGGTGAATT
+
qqqqqqqqqqqqqqqqqqqqqqqqqqqqqqqqqqqqqqqqqqqqqqqqqqqqqq[qqqqqqqqqqqqqqqqqqqqqqqqqqqqqqqqqqqqqqqqqq]qqqqqqqqqqqqqqqqqqqqqqqqqqqqqqqqqqqqqqqqqqqqqqqqqqqqqqqqqqqqqqqqqqqqqqqqqqqqqqqqqqqqqqqqqqqqqqqqqqqqqqqqqqqqqqqqqqdqqqqqqqqqqqqqqqqqqqqqqqqDbiqqqqqqiqqqqqqqqqqqqqqqqqqqqqqqqqqqqqqqqqqqqqqqqqqqqGqqqqqqqqqqqqqfqqqqqqq
@m140628_065130_42174_c100644482550000001823116109101414_s1_p0/321/ccs
GAATTCGTTTGACACCTGCTGTTTGCAATGCCTCTTTATAGCTTAGATAGATAGATAGATAGATAGATAGATAGATAGATAGATTGTAGAGTCCATGTCCCGACAGCACGCTATGAGTACACGTGCAGATCGTGTCAGTCGACATGATGATCAGCACGCTATGAGTGATCTGCATGTGCTGAGCGTGACACTCGAGATGCTATTAAACATTAAGGGTTGTGTGTGTGTGTGTGTGTGTGTGTGTGTGTGTGTGTGTGTGTGTGTGTGTGTGTGTGGATAGAACTTTATTGATCCCTTGGTTACAACGGTGAATTCGCAGT
+
qqqqqqqqqqqqqqqqqqqqqqqqqqqqqqqqqqqqqqqqqqqqqqqqqqqqqqqqqqqqqqqqqqqqqqqqqqqqqqqqqqqqqqqqqqqqqqqqqqqqqqqqqqqqqqqqqqqqqqqqqqqqqqqqqqqqqqqqqqqqqqqqqqqqqqqqqqqqqqqqqqqqqqqqqqqqqqqqqqqqqqqqqqqqqqqqqqqqqqqqqqqqqqqqqqqqqqqqqqqqqqqqqqqqqqqqqqqqqqqqqqqqqqqqdqqqqqqqqqqqqqqqqqqqqqqqqqqqqqqqqqqqqqqqqqqqqqqqqqqqqqqqqqqqqqqqqqqqqqqq
@m140628_065130_42174_c100644482550000001823116109101414_s1_p0/322/ccs
AGCTGCTGCAGGGTTTTCCCAGTCAAACCAGTCCAAGCGAGAGATCTATCTATCTATCTATCTATCTATCTATCTATCTATCTATCTATCTATCTATCTATCTATCTATCTATCTATCTATCTTCATGTGATAAACAGGAGAAACATCTCGACTGTCACGATCAGCACGTGCAGATGACTCATATCGTGCTGCTCATCATCTCGACTGTCACGATCAGCACGTGCACTCATATCGTGCTGACTCAGTGAAGAACTAAAGTACAATCTATCTATCTATCTATCTATCTATCTATCTATCTATCTGGGTTGACCTTCATAACTTTTCTGTTTCCTGTGTGACTGCAG
+
qqqqqqqqqqqqqqqqqqqqqqqqqqqqqqqqqqqqqqqqqqqqqqqqqqqqqqqqqqqqqqqqqqqqqqqqqqqqqqqqqqqqqqqqqqqqqqqqqqqqqqqqqqqqqqqqqqqqqqqqqqqqqqqqqqqqqqqqqqqqqqqqqqqqqqqqqqqqqqqqqqqqqqqqqqqqqqqqqqqqqqqqqqqqqqqqqqqqqqqqqqqqqqqqqqqqqqqqqqqqqqqqqqqqqqqqqqqqqqqqqqqqqqqqqqqqqqqqqqqqqqqqqqqqqqqqqqqqqqqqqqqqqqqqqqqqqqqqqqqqqqqqqqqqqqqqqqqqqqqq6qqqqqqqqqqqqqqqqqqqqqqqq
@m140628_065130_42174_c100644482550000001823116109101414_s1_p0/325/ccs
AGCTGCTGCAGGGTTTTCCCAGTCAAACCAGTCCAAGCGAGAGATCTATCTATCTATCTATCTATCTATCTATCTATCTATCTATCTATCTATCTATCTATCTATCTATCTATCTATCTAGATCTT
+
CPXGQV=AEG;da9cddEcd`WdON_I]d;S\MbDEM_ccaNa;LN1XcUQS[^iFiZ^cZXaU,MTNQJUF[^c\[VYa[^Td`SdWWLBQfRSaGFJR]Z>]]\*\9DPGKXVVI>(*02??+>
@m140628_065130_42174_c100644482550000001823116109101414_s1_p0/329/ccs
AATTCACCGTTGTAACCAAGGGATCAATAAAGTTCTATCCACACACACACACACACACACACACACACACACACACACACACACACACACACACACACACAACCCTTAATGTTTAATAGCATCTCGAGTGTCACGCTCAGCACATGCAGATCACTCATAGCGTGCTGATCATCATGTCGACTGACACGATCTGCACGTGTACTCATAGCGTGCTGTCGGGACATGGACTCTACAATCTATCTATCTATCTATCTATCTATCTATCTATCTATCTAAGCTATAAAGAGGCATTGCAAACAGCAGGTGTCAAACGAATT
+
qqqqqqqqqqqqqqqqqqqqqqqqqqqqqqqqqqqqqqqqqqqqqqqqqqqqqqqqqqqqqqqqqqqqqqqqqqqqqqqqqqqqqqqqqqqqqqqqqqqqqqqqqqqqqqqqqqqqqqqqqqqqqqqqqqqqqqqqqqqqqqqqqqqqqqqqqqqqqqqqqqqqqqqJqDqiO#qqqqqqqqqqqqqqqqqqqqqqqqqqqqqqqqqqqqqqqqqqqqqqqqqqqqqqqqqqqqqqqqqqqqqqqqqqqqqqqqqqqqqqqqqqqqqqqqqqqqqqqqqqqqqqqqqqqqqqqqqqqqqqqqqqqqqqqqqqqqqqq
@m140628_065130_42174_c100644482550000001823116109101414_s1_p0/334/ccs
AACCCCTGCAGGGTTTTCCCAGTCAAACCAGTCCAAGCGAGAGATCTATCTATCTATCTATCTATCTATCTATCTATCTATCTATCTATCTATCTATCTATCTATCTATCTATCTATCTATCTATCTTCATGTGATAAACAGGAGAAACATCTCGACTGTCACGATCAGCACGTGCAGATGACTCATATCGTGCTGCTCATCATCTCGACTGTCACGATCAGCACGTGCACTCATATCGTGCTGACTCAGTGAAGAACTAAAGTACAATCTATCTATCTATCTATCTATCTATCTATCTATCTATCTGGGTTGACCTTCATAACTTTTCTGTTTCCTGTGTGACTGCAG
+
O^[ddddVGRHadMd[dVddRadXa_dW_cUd`d^d@Nbd]YVOUVJQPC>IDJ-CQ]?%NQ:9TEFZScTVOF^bYOCH&D<2B?4<L>I0`V`T\qf^QQS\-AIE2F1@`R^TdOZTH`?ELO?aUqiqCiqHqY]aQOiqqWiiqqif]qNUiqGiaqf[qqbqX^[iXqcPqq]qHq^_LZqqa\ZN+MiQfq:Y`\GiTWJW^_X[[qcbiq`i_HYqQqqYiqWU-^Zcaqqa<i^if`iiqqf[UifV[iqq`ii^qidEqiRff_K[baSTN`dWqScDSqY]^Z]VSq^KZi`S`\C-qqaqiiZqqqfiqbbqaqqaicqMbq[qqCbqqiqqq_qq`
@m140628_065130_42174_c100644482550000001823116109101414_s1_p0/341/ccs
CTGCAGTCACACAGGAAACAGAAAAGTTATGAAGGTCAACCCAGATAGATAGATAGATAGATAGATAGATAGATAGATAGATTGTACTTTAGTTCTTCACTGAGTCAGCACGATATGAGTGCACGTGCTGATCGTGACAGTCGAGATGATGAGCAGCACGATATGAGTCATCTGCACGTGCTGATCGTGACAGTCGAGATGTTTCTCCTGTTTATCACATGAAGATAGATAGATAGATAGATAGATAGATAGATAGATAGATAGATAGATAGATAGATAGATAGATAGATAGATAGATAGATCTCTCGCTTGGACTGGTTTGACTGGGAAAACCCTGCAGCAGCT
+
qiJ_qqqXqqqqqaq\qqqiqqqqqqqqiPQiqSqdqqq`qqqafqqqqdi`qqqqqqqqqqqqqqqqqqqqqq[`qqqqqqqqiqqqqqqqqqq[qa[JqqqqiXqqqqqqqqqqqqqqqqqqqqqqqqqqqfqbqqqiqqdqfqq7qqqfqqcqq`iqqqqqqqqqqqqqqqqqqqiqqq<qqqqqbqqqqqqqqqqqqqqqqqqqq@qqqqqqqqiqqqqqbqqqqqqqqqqqqGqqqqqqWqfqqqqqqqqqqqqfqqqqqqqqqqqqqqqqqqqqqqqqqqq[bfqqqqqqqqqqqqd]\qq[q[qqqqqqqqiqqYfqqSqb6qqqSqqqqqqqqdqqq
@m140628_065130_42174_c100644482550000001823116109101414_s1_p0/346/ccs
GCAATGGCAACAACGTTGCGCAAACTATTAACTGGCGAACTACTTACTCTAGCTTCCCGGCAACAATTAATAGACTGGATGGAGGCGGATAAAGTTGCAGGACCACTTCTGCGCTCGGCCCTTCCGGCTGGCTGGTTTATTGCTGATAAATCTGGAGCCGGTGAGCGTGGGTCTCGCGGTATCATTGCAGCACTGGGGCCAGATGGTAAGCCCTCCCGTATCGTAGTTATCTACAC
+
qqqqqqqqqqqqqqqqqqqqqqqqqqqqqqqqqqqqqqqqqqqqqqqqqqqqqWq&qqqqqqqqqqqqqqqqqqqqqqqqqqqqqqqqqqqqqqqqqqqqqqqqqqqqqqqqqqqqqqqqqqqqqqqqqqqqqqqqqqqqqqqqqqqqqqqqqqqqqqqqqqqqqqqqqqqqqqqqqqqqqqqqqqqqqqqqqqqqqqqqqqqqqqqqqqqqqqqqqqqqqqqqqqqqqqqqqqqq
@m140628_065130_42174_c100644482550000001823116109101414_s1_p0/348/ccs
CATCGCCGATCAATACCGCTGTCGGATGGACAAAACTCTCTTCTGGCACAACCGGAGTCAGACCGTCTATCTGATAAATTGGCATAACGCCTCCTGTTCAATATTCAAGCCGCCAAACGTTGAAAATACAGGCTTCCCGGCGCAGGCAGTTCACCGACCGAGGTTTCACCTTTTCACTAACGAACGCTAAAGCAGCAGGCGCTACGCGCTGATAAATGTTGATACACAGCTGACGCGCCGTATGCCCTGCCCAGTGTGCCGGAGGACTCCTCCGGCACACTGGGTAGGGCATACGGCGCGTCAGCTGTGTATCACATTTATCAGCGCGTAGCGCCTGCTGCTTTAGCGTTCGTTAGTGAAAAAGGTGAAACCTCGGTCGGTGAACTGCCTGCGCCGGGAAGCCTGTATTTTCAACGTTTTGGCGGCTTGAATATTGAACAGGAGGCGTTATGCCAATTTATCAGATAGACGGTCTGACTCCGGTTGTGCCAGAAGAGAGTTTGTCCATCCGACAGCGGTATTGATCGGCGATGTTATTCTCGGCAAGGGCGTTTACGTTGGGCCAAATGCCAGCCTGCGTGGCGATTTGGTCGTATCGTGGTGAAAGATGGCGCGAACATTCAGGATAATTGCGTTATGCACGGTTTTCCCGAGCAGGATACTGTTG
+
qqdfqcqqqqqqqqqOqqqqqfqqqqdVqqqNqqd]qqqPUqqq\qqqqqqqqqqqqqqqqqqqqqqqqqqqqqqqqq'qqqqqqdqqqqqqqqqqqqqqqqqOqqiqqqqqqq4qqqq^qqqqqqqqqqqqqMq7qqVqqqqqqqqqq4qqqqqqqqqqq^qqqqqqqqBqqqqqqqqqqqqqqqqqqqqqqqqqqqqqqqqqqqqqqqqqqqqqqqSqqqqqqqqqqqqqqqqqqqqqqqqqDqqq8,qqqNiqqqcqfq?N.Z9f;UqqqqqqBqLE1Hq5$<Kqqqqqqqqqqqqqqqqqqqqqqqqqq5qqZqqqqqqqqqqqqqZqXZaqqqqqqqqqqqqqqqqqqqqqqqfqqqqqqqqqqqqqqqqqqqqqqqHqqqqqqqqqq5qqqqqqqqqqqqqUqqqqqqqqqqqqqqqqqqqqqZqqqqqqqqqqqqqqqqqqqqqqqqqqqqqqqqqqqqqqqqqqqqqqqqqqqqqqqqqqqqqqqqqqqqq;qqqqqqqqqqqqqqqqqqqqZqqqqqqqqqqqqqqqqqqqqqqqqq;qqqqqqqqqqqqqqq@qqqqqqqqqqqqqRqqqqqqqq%fq*qqqqqqqqqqqqqqqqqqqqiqqqqqqqqqqqqqqqqqqqqqqqqqqqqqqqqqqfqqqWqqqqqqqaqqqqqqqqqq
@m140628_065130_42174_c100644482550000001823116109101414_s1_p0/349/ccs
AGAGTCTGCAGGGTTTTCCCAGTCAAACCAGTCCAAGCGAGAGATCTATCTATCTATCTATCTATCTATCTATCTATCTATCTATCTATCTATCTATCTATCTATCTATCTATCTATCTATCTTCATGTGATAAACAGGAGAAACATCTCGACTGTCACGATCAGCACGTGCAGATGACTCATATCGTGCTGCTCATCATCTCGACTGTCACGATCAGCACGTGCACTCATATCGTGCTGACTCAGTGAAGAACTAAAGTACAATCTATCTATCTATCTATCTATCTATCTATCTATCTATCTGGGTTGACCTTCATAACTTTTCTGTTTCCTGTGTGACTGCAG
+
qqqqqqqqqqqqqqqqqqqqqqqqqqqqqqqqqqqqqqqqqqqqqqqqqqqqqqqqqqqqqqqqqqqqqqqqqqqqqqqqqqqqqqqqqqqqqqqqqqqqqqqqqqqqqqqqqqqqqqqqqqqqqqqqqqqqqqqqqqqqqqqqqqqqqqqqqqqqqqqqqqqqqqqqqqqqqqqqqqqqqqqqqqqqqqqqqqqqqqqqqqqqqqqqqqqqqqqqqqqqqqqqqqqqqqqqqqqqqqqqqqqqqqqqqqqqqqqqqqqqqqqqqqqqqqqqqqqqqqqqqqqqqqqqqqqqqqqqqqqqqqqqqqqqqqqqqqqqqqqqqqqqqqqqqqqqqqqqqqqqqqqqq
@m140628_065130_42174_c100644482550000001823116109101414_s1_p0/350/ccs
CTGCAGTCACACAGGAAACAGAAAAGTTATGAAGGTCAACCCAGATAGATAGATAGATAGATAGATAGATAGATAGATAGATTGTACTTTAGTTCTTCACTGAGTCAGCACGATATGAGTGCACGTGCTGATCGTGACAGTCGAGATGATGAGCAGCACGATATGAGTCATCTGCACGTGCTGATCGTGACAGTCGAGATGTTTCTCCTGTTTATCACATGAAGATAGATAGATAGATAGATAGATAGATAGATAGATAGATAGATAGATAGATAGATAGATAGATAGATAGATAGATAGATCTCTCGCTTGGACTGGTTTGACTGGGAAAACCCTGCAGTGACT
+
qiqfG_qqiqqqqqqfqqqqqFqqqqZqqqiqqqqJqqq'iqqqcqqqqiqqqqqZqqqqqiqqqWiqiqqqiqqqqqqqqqq`qqqqqqqq]qqqqqqqqiqqq=qqqqqqiqqqfqqqqqXqqqqqqqqqqqqqqqqqqZiqqqqqqqqqq`qqqqqqqqqqqqqqqqqqqqGqqqqqqqqqqqqqqqqqqqqqqqqqqqqqqqqqqqEqqqqqqqqqqQqqqqqbqqqqqqqqqqqqiqqqqqqiqqqqqiqqqqqSqqqqqqqqqqqqqqqq_qqqqqqqqqqqqiqqqqqqqqqqqqqdqqqqqqqJqqqqqqVqq^`qqAqqdqqqaqqqqqqqqqqqq
@m140628_065130_42174_c100644482550000001823116109101414_s1_p0/354/ccs
AATTCACCGTTGTAACCAAGGGATCAATAAAGTTCTATCCACACACACACACACACACACACACACACACACACCACACACACACACACACACACACACAACCCTTAATGTTTAATAGCATCTCGAGTGTCACGCTCAGCACATGCAGATCACTCATAGCGTGCTGATCATCATGTCGACTGACACGATCTGCACGTGTACTCATAGCGTGCTGTCGGGACATGGACTCTACAATCTATCTATCTATCTATCTATCTACTCTATCTATCTATCTAAGCTATAAAGAGGCATTGCAAACAGCAGGTGTCAAACGAATT
+
[fqaqqQUYF_i_-fRqqcTiq[V/dqqqqbqZqOdqq(q2TL3'."(!A06?PWW?/!!2ATWW[VWXE:TG$(\WGQLJ]H_^\F]R`VX7aFd[[f[JBqq[HN\Ri8SRZqX_f]ZqiqfWqU^KNSbiqqq`Oqai\q[TYqb[<HiVI`qi\ibd[qqqqiadQXqq@aKf[cYBd\=KXiX]b`ibqaYf\1SNqq[qqaiiTiiqqqqIqqbiqZcq]qYd]SESWqiiqaiWifR'NcqfiqfQZPXqi2iXIWTdb^_\Y`qfqqiiqiqZ\qiG`Vqiq<`Sc?q`D@d\qHqQfUXXb]Fq[]Rb
@m140628_065130_42174_c100644482550000001823116109101414_s1_p0/357/ccs
AGTCAGAATTCACCGTTGTAACCAAGGGATCAATAAAGTTCTATCCACACACACACACACACACACACACACACACACACACACACACACACACACACACACAACCCTTAATGTTTAATAGCATCTCGAGTGTCACGCTCAGCACATGCAGATCACTCATAGCGTGCTGATCATCATGTCGACTGACACGATCTGCACGTGTACTCATAGCGTGCTGTCGGGACATGGACTCTACAATCTATCTATCTATCTATCTATCTATCTATCTATCTATCTAAGCTATAAAGAGGCATTGCAAACAGCAGGTGTCAAACGAATTC
+
qqqqqqqqqqqqqqqqqqqqqqqqqqqqqqqqqqqqqqqqqqqqqqqqqqqqqqqqqqqqqqqqqqqqqqq`q]qqqqqqqUqqqqqqqqqqqqqqqqqqqqqqqqqqqqqqqqqqqqqqqqqqqqqqqqqqqqqqqqqqqqqqqqqqqqqqqqqqqqqqqqqqqqqqqqqqqqqqqqqqqqqqqqqqqqqqqqqqqqqqqqqqqqqqqqqqqqqqqqqqqqqqqqqqqqqqqqqqqqqqqqqqqqqqqqqqqqqqqqqqqqqqqqqqqqqqqqqqqqqqqqqqqqqqqqqqqqqqqqqqqqqqqqqqqqqqqqqqqqqq
@m140628_065130_42174_c100644482550000001823116109101414_s1_p0/359/ccs
CTGCAGTCACACAGGAAACAGAAAAGTTATGAAGGTCAACCCAGATAGATAGATAGATAGATAGATAGATAGATAGATAGATTGTACTTTAGTTCTTCACTGAGTCAGCACGATATGAGTGCACGTGCTGATCGTGACAGTCGAGATGATGAGCAGCACGATATGAGTCATCTGCACGTGCTGATCGTGACAGTCGAGATGTTTCTCCTGTTTATCACATGAAGATAGATAGTAGATAGATT
+
cc7DaqL@iYq&qqqqqqiiqGqqqqqqiqqqq`qqiqqQIqqqqiqqq=idqTdqqaU`\qPXq]`qqMqOqYdDqGfdfdq4qqqqqqqqVqqDqqqcqqqqqqqiqqqqqqbqqqqq\qqa_aOqqqqqqqqqqq^qqZqqaqqqqqbq]qqqfqq_qObqqqqqaqqiq_;qiqqLqqqdVq[MBiiiqq^iqq^Of^MqqqVqqqMq]qaqiaqqqfqqqHqiiddT'cQq^]qqLS
@m140628_065130_42174_c100644482550000001823116109101414_s1_p0/364/ccs
ACTGCCTGCAGGGTTTTCCCAGTCAAACCAGTCCAAGCGAGAGATCTATCTATCTATCTATCTATCTATCTATCTATCTATCTATCTATCTATCTATCTATCTATCTATCTATCTATCTATCTTCATGTGATAAACAGGAGAAACATCTCGACTGTCACGATCAGCACGTGCAGATGACTCATATCGTGCTGCTCATCATCTCGACTGTCACGATCAGCACGTGCACTCATATCGTGCTGACTCAGTGAAGAACTAAAGTACAATCTATCTATCTATCTATCTATCTATCTATCTATCTATCTATCTGGGTTGACCTTCATAACTTTTCTGTTTCCTGTGTGACTGCAG
+
qqqqqqqqqqqqqqqqqqqqqqqqqqqaqqqqqqqqKqqqqqqqqqqqqqqqqqqqqqqqqqqqqqqqqqqqqqqqqqqqqqqqqqqqqqqqqqqqqqqqqqqqqqqqqqqqqGqqqqqqqqqqqqqqqqqq^qqcq\qqqqqqqqqqqqqqqqqqqqqqqqqqqqqqqqqqqqqqqqqq^qqqqqqq\iqdqqqqqqqqqqqqqqqqqqqqqqqqqqTqqqqqVqqq`qqaqqqqqqqqqqqTqiqqqqqqqqqqqqqqqqqqq_qqqqqqqqqqqqqqqqqqiHH5Mqqq\Uqqqqqqqqqqqqq8qqfqqqqqqqqqqqqqqqqqqqqqqqqqqqqqqqqqqM]qq
@m140628_065130_42174_c100644482550000001823116109101414_s1_p0/365/ccs
AATTCACAGCCACCGGCAATGGCCGCAGCCAACGTCAGATCTCCACAATAACGGCCCATCACTTCCACCACGGAAATACGCTGGTGAGAAGAAGAGGTGTCACGCAGACGGTCGATCGCTTCTACAACGGTGCTCAGCGCAGTGAAGAAACCGATAGTGTAGTCAGTGCCTTTGATGTCGTTGTCGATAGTGCCCGGCAGACCGATGCACGGGAAGCCCATTTCGGTCAGACGCATTGCACCCATGTAGGAACCGTCACCGCCGATAACCACCAGCGCGTCGATACCACGTTTTTTTCAGGTTTTCGATAGCCACGGCGCGGATGTTCTCGTCGCGGAATT
+
qqqqqqqOqqqqqq\qq[qqdqYqqq[qqq1qqqqicq_qqqqqqiqqqqqqqqiqqYbYdqNq6qqqqqqCq[qMq[[qqqqfq3qq[qq]qqqqqqqqqqqfqQqqqqqqqqq<qaq^qqPqqqq\aqqqqqqqqqqqqqqqfqqqqqqqqqqqfqIqqqqPqqcqqqqqqqqqqqqqqqqqdiqqqqqqXqqqqqWqqqqqqqqqqqqqq@qqiqqq[qqqqqqqqfqqqqqfqbqqqqqqqqqqqqqqqqqqqq]qJqqqqqqqiqq4qqqqqqqqqqq]OAqqqq9qqqqqqqqqqqqqqqqqqqq`qqqqqqdiqqqqqaqqqqqqqqq\qiqqq
@m140628_065130_42174_c100644482550000001823116109101414_s1_p0/367/ccs
ACTGCCTGCAGGGTTTTCCCAGTCAAACCAGTCCAAGCGAGAGATCTATCTATCTATCCTATCTATCTATCTATCTATCTATCTATCTATCTATCTATCTATCTATCTATCTATCTATCTTCATGTGATAAACAGGAGAAACATCTCGACTGTCACGATCAGCACGTGCAGATGACTCATATCGTGCTGCTCATCATCTCGACTGTCACGATCAGCACGTGCACTCATATCGTGCTGACTCAGTGAAGAACTAAAGTACAATCTATCTATCTATCTATCTATCTATCTATCTATCTATCTGGATTGACCTTCATAACTTTTCTGTTTCCTGTGTGACTGCAG
+
qfKqXqaqJi\qqfqqqQqqqRqdaqq_qq^qqqi[qaV_f^dqqqqE`iiq_qaiO%/NiC_bqPYBWSZWqdqT[YfViq^iIZaZ[TWBP:\QOO]A][fDQ%KCJf_dN:VYiK_Yi\qqZYi`iJaqdqViqi`iWQVqqaq^qb\DdFifYEbKq`iYYiqbiqi_qqaVZUUcf[f]qQU[iIPi`d_qC@qqfP[qqiOacVfcEqqqqqa]TqqiqfqqqqqbqXqqiqqdbqYqqfqTCqqqaf^qqqqqqqqiAdqLcJcqiJPaqbbV_Sq[cLqqqqNfWYTffqcq'a$+XiiOcbqfqqdqiRdicfq^LqqYqdBcqqcqqqqqqq
@m140628_065130_42174_c100644482550000001823116109101414_s1_p0/368/ccs
GAATTCGTTTGACACCTGCTGTTTTGCAATGCCTCTTTATAGCTTAGATAGATAGATAGATAGATAGATAGATAGATAGATAGATTGTAGAGTCCATGTCCCGACAGCACGCTATGAGTACACGTGCAGATCGTGTCAGTCGACATGATGATCAGCACGCTATGAGTGATCTGCATGTGCTGAGCGTGACACTCGAGATGCTATTAAACATTAAGGGTTGTGTGTGTGTGTGTGTGTGTGTGTGTGTGTGTGTGTGTGTGTGTGTGTGTGTGTGTGGATAGAACTTTATTGATCCCTTGGTTACAACGGTGAATTCGTCCT
+
KKLKLG.#/7<LBKGLLFFL-)FK=>KJLJHCLJ;JLL9;L:JKL?LKKF<9IF?K<8=A8'AL@K?DCKLIFJ5GEK<WF?;THKAS70GDH@T?W6T8RTCUP>ECWAU>:=+=@6=WBXSDWEH-JEFLCS7QXW<E='UVWVEWXQ)OPR@CQ^[[cOKH`EUNc^ac]TcTLWJ\N@M]a8M\dOd_cQ5`?Y`:RMNATAB7;RV_`\Vd_UT4C+5JIKA-?4L.I>W=J>9=F=5/OASHRESETHELADJ>N?EA9:Q@N=I9MPOF@BLZU[\\@Z\[c^]Ra/qNGWFXSRQ6FERF@ST&BAPG9VDSS
@m140628_065130_42174_c100644482550000001823116109101414_s1_p0/380/ccs
AATTCGTTTGACACCTGCTGTTTGCAATGCCTCTTTATAGCTTAGATAGATAGATAGATAGATAGATAGATAGATAGATAGATTGTAGAGTCCATGTCCCGACAGCACGCTATGAGTACACGTGCAGATCGTGTCAGTCGACATGATGATCAGCACGCTATGAGTGATCTGCATGTGCTGAGCGTGACACTCGAGATGCTATTAAACATTAAGGGTTGTGTGTGTGTGTGTGTGTGTGTGTGTGTGTGTGTGTGTGTGTGTGTGTGTGTGTGTGGATAGAACTTTATTGATCCCTTGGTTACAACGGTGAATT
+
qqqqqqqqqqqqqqqqqqqqqqqqqqqqqqqqqqqqqqqqqqqqqqqqqqqqqqqqqqqqqqqqqqqqqqqqqqqqqqqqqqqqqqqqqqqqqqqqqqqqqqqqqqqqqqqqqqqqqqqqqqqqqqqqqqqqqqqqqqqqqqqqqqqqqqqqqqqqqqqqqqqqqqqqqqqqqqqqqqqqqqqqqqqqqqqqqqqqqqqqqqqqqqqqqqqqqqqqqqqqqqqqqqqqqqqqqqqqqqqqqqqqqqqqqqqqqqqqqqqqqqqqqqqqqqqqqqqqqqqqqqqqqqqqqqqqqqqqqqqqqqqqqqqqqqqqq
@m140628_065130_42174_c100644482550000001823116109101414_s1_p0/383/ccs
GAATTCGTTTGACACCTGCTGTTTGCAATGCCTCTTTATAGCTTAGATAGATAGATAGATAGATAGATAGATAGATAGATAGATTGTAGAGTCCATGTCCCGACAGCACGCTATGAGTACACGTGCAGATCGTGTCAGTCGACATGATGATCAGCACGCTATGAGTGATCTGCATGTGCTGAGCGTGACACTCGAGATGCTATTAAACATTAAGGGTTGTGTGTGTGTGTGTGTGTGTGTGTGTGTGTGTGTGTGTGTGTGTGTGTGTGTGTGTGGATAGAACTTTATTGATCCCTTGGTTACAACGGTGAATTCCAGCT
+
qqqqqqqqqqqqqqqqqqqqqqqqqqqqqqqqqqqqqqqqqqqqqqqqqqqqqqqqqqqqqqqqqqqqqqqqqqqqqqqqqqqqqqqqqqqqqqqqqqqqqqqqqqqqqqqqqqqqqqqqqqqqqqqqqqqqqqqqqqqqqqqqqqqqqqqqqqqqqqqqqqqqqqqqqqqqqqqqqqqqqqqqqqqqqqqqqqqqqqqqqqqqqqqqqqqqqqqqqqqqqqqqqqqqqqqqqqqqqqqqqqqqqqqqqfqqqqqqqqqqq`qqqqqqqqqqqqqqqqqqqqqqqqqqqqqqqqqqqqqqqqqqqqqqqqqqqqqqqqqq
@m140628_065130_42174_c100644482550000001823116109101414_s1_p0/387/ccs
GTCACACAGGAAACAGAAAAGTTATGAAGGTCAACCCAGATAGATAGATAGATAGATAGATAGATAGATAGATAGATTGTACTTTAGTTCTTCACTGAGTCAGCACGATATGAGTGCACGTGCTGATCGTGACAGTCGAGATGATGAGCAGCACGATATGAGTCATCTGCACGTGCTGATCGTGACAGTCGAGATGTTTCTCCTGTTTATCACATGAAGATAGATAGATAGATAGATAGATAGATAGATAGATAGATAGATAGATAGATAGATAGATAGATAGATAGATAGATAGATCTCTCGCTTGGACTGGTTTGACTGGGAAAACCC
+
qqqqqqqqqqqqqqqqqqqqqqqqqqqqqqqqqqqqqqqqqqqqqqqqqqqqqqqqqqqqqqqqqqqqqqqqqqqqqqqqqqqqqqqqqqqqqqqqqqqqqqqqqqqqqqqqqqqqqqqqqqqqqqqqqqqqqqqqqqqqqqqqqqqqfqqqqqqqqqqqqqqqqqqqqqqqqqqqqqqqqqqqqqqqqqqqqqqqqqqqqqqqqqqqqqqqqqqqqqqqqqqqqqqqqqqqqqqqqqqqqaqqqqqqqqqqqqqqqqqqqqqqqqqqqqqqqqqqqiq>qqqqqqqqqqqqqqqqqqqqqqqqqqqqqqqqqqqqJqqqqqqqqqqqqq
@m140628_065130_42174_c100644482550000001823116109101414_s1_p0/389/ccs
CTGCAGTCACACAGGAAAACAGAAAAAGTTATGAAGGTCAAACCCAGATAGATAGATAGATAGATAGATAGATAGATAGATAGATTGTTACTTTTAGTTTCTTCACTGAGTCAGCACGATATGAGTGCACGTGCTGATCGTGACAGTCGAGATGATGAGCAGCACGATATGAGTCATCTGCACGTGCTGATCGTGAACAGTCGAGATGTTTTCTCCTGTTTTATCACATGAAGATAGATAGATAGATAGATAGATAGATAGATAGATAGATAAGATAGATAGATAGATAGATAGATAGATAGATAGATAGATTCTCTCGCTTGGACTGGTTTTGACTGGGAAAAACCCTGCAGTGACT
+
qqqqqqqqqqqqqqqGqqqqqqbqqqqq%qqqqqqqqqqPqqqqqqqqq=qqqqqqqqqqqqqqqqqqqqqqqqqqqqqqqqqqqqqqqqqNqqqqqUqqq`qqqqqqqqqqqqqqqqqqqqqqq#qqqqqqqqqqqqqqqqUqqqqqqqqqqqqqqqqqqqqqqqqqqqqqqqqqqqIqqqqqqqqqqqqqqqq.qqqqqqqqqqqqYqqqqiqqqqLqqqqqqqqqqqqqqqqqqqqqqqTqqqqqqqqqqqqqqqqqqqqqqqqqqq]!q!qqqqqqqqqqqqqqRqqqqqqqqqqqqqqqqqfq]qq1qqiqqqqqqqqqqqqqq-qqqqqqqqqq=qqqq]qqqqqqqqqIqq
@m140628_065130_42174_c100644482550000001823116109101414_s1_p0/390/ccs
CTGCAGTCACACAGGAAACAGAAAAGTTATGAAGGTCAACCCAGATAGATAGATAGATAGATAGATAGATAGATAGATAGATTGTACTTTAGTTCTTCACTGAGTCAGCACGATATGAGTGCACGTGCTGATCGTGACAGTCGAGATGATGAGCAGCACGATATGAGTCATCTGCACGTGCTGATCGTGACAGTCGAGATGTTTCTCCTGTTTATCACATGAAGATAGATAGATAGATAGATAGATAGATAGATAGATAGATAGATAGATAGATAGATAGATAGATAGATAGATAGATAGATCTCTCGCTTGGACTGGTTTGACTGGGAAAACCCTGCAGGCAG
+
qqqqqqqqqqqqqqqqqqqqqqqqqqqqqqqqqqqqqqqqqqqqqqqqqqqqqqqqqqqqqqqqqqqqqqqqqqqqqqqqqqqqqqqqqqqqqqqqqqqqqqqqqqqqqqqqqqqqqqqqqqqqqqqqqqqqqqqqqqqqqqqqqqqqqqqqqqqqqqqqqqqqqqqqqqqqqqqqqqqqqqqqqqqqqqqqqqqqqqqqqqqqqqqqqqqqqqqqqqqqqqqqqqqqqqqqqqqqqqqqqqqqqqqqqqqqqqqqqqqqqqqqqqqqqqqqqqqqqqqqqqqqqqqqqqqqqqqqqqqqqqqqqqqqqqqqqqqqqqqqqqqqqqqqqqqqqqqqqqqqqqqq
@m140628_065130_42174_c100644482550000001823116109101414_s1_p0/393/ccs
ATCGGGACAGCGAGATGATGACAGCACGATATGAGTCATCTGCACGTGCTGATCGTGACAGTCGAGATGTTTCTCCTGTTTCACATGAAGATAGATAGATAGATAGATAGATAGATAGATAGATAGATAGATGATAGATAAGATAGATAGATAGATAGATAGATCTCTCGCTTGACTGGTTTGACTGGAAAACCTGCAGCATATGGCAACAACGTTGCGCAAACTATTAACTGGCGAACTACTTACTCTAGCTTCCGGCAACAATTAATAGACTGGATGGGCGGATAAAGTGCAGGACTATTCTGCGCTCGCCCTTCCGGCTGGCTGGTTATTGCTGATAATCTGGAGCCGGTGAGCGTGGGTCTCGCGGTATCATTGCAGCACTGGGCCAGATGGTAAGCCCTCCCGTATCGTAGTTATCTACACGACGGGAGTCAGGCAACTATGATGAACGAATAGACAGATCGCTGAGATAGGCCTCACTGATTAAGCATTGGTAACTGTCAGACAAGTTTACTCATATATACTTTAGATGATTAAACTGAATTTTAATCAATCTAAAGTATATATGAGTAAACTTGTCTGACATACAATGCTTAATCAGTGAGGCACCTATCTCACGATCTGTCTATTTCGTTCATCCATAGTTGCCTGACTCCCCGTCGTGTAGATAACTACGATACGGGAGGGCTTACCATCTGGCCCAGTGCTGCATGATACGCGAGACCACGCTCACCGCTCCAGATTTATCAGCAATAAACCAGCAGCGGAAGGCCGAGCGCAGAATGGTCCTGCAACTTATCGCCTCCATCCAGTCTATTATTGTTGCCGGAGCTAGAGTAAGTAGTTCGCCAGTTAATAGTTGCGCAACGTTGTTGCATTGCTGCAGGGTTTCCAGTCAACCAGTCCAGCGAGAGATCTATCTATCTATCTATCTATCTATCTATCTATCTATCTATCTATTATCTATT
+
qS`',B>PKD)14[JcWbc];*\^TXM8DKaaZTWLPL`^_``Q__a`VVPcaCG?FICG\cQ/KMNQ`9WVAH4H>G9J*>EYaJK;K<8^aIWK`BQWX63APUZaZNQYLQ^JLLPMMKHO5?Y,>SQLEPO-+HN%JO-@;D?E=LWPJLFEQ<Q%0D9\`Mbc][aHA,N>QE[Mad[cWO&Q:RT>)JV-;9HK<$Sa9aL(CJ&NKL;a\baK+\PHITNd8`[G&NGSB`\baCI]IYa^aa]c_c<q>aILZU&V/\1^[ENQ\\/^JL:-&G'V``'\LL:N\cQda=%)&V^UR\FRcX'+YiBR,cUqac1aVa-,$PK2LULVTOO$]XQaDdEY3i5f-NMIaRb+YXWIPVS\A[>^Cd^A[[dONQQHV7MF=SLK9[;RQ'YP.JG:.OF?>^PdbaaIFdPadcVVC`\cb=dq`WJRKVd^9WBZcE2RZV_aqi/qYMGqiDYi^cfViN=^\b`$((5a]fqqfqbqaqqSqSqTqMH]EX^XZWYX2L\N8CKX\iaXPYYEWED@YZqMi.iqAXLq_(3Q-8.?LG*[\q8qa[qGqTSfAT\1=@GR8A'-[iUi6UV[iqJB)V-\qqNiP_IcVacfqiZ9PVi;RcifRqFK%:SYqqY^^aq=qqZi@QYGC<@H]iP-J<HbOaq`[G_qqiqV9HOL]O]^GdF_UWU9P3?1D^aIKU1I^`ZRca]bP\,7+\V\I]b`A13RaAL,JP_SZNCQ\IUSLMDOT6R[@WNZZ>aQOPTccbSLC6`S>\X;<ZV509^O<f@XOW`fPU[qPU+ICB>LWIE;YN*dXT$G<ZbHqiqLqFd_Zqq-NB8\Y._C4WDS'QPN1[ZODRqF9cqHq^dWMSq2[bqqXR/\fqfdPqqbP[Zi]Y'[S3(-':a^*0"6WiJiqqGV=S'WaqbB>$SdqqciO_S;%D1D7SW[Ff5VGWS.7JX^WfTLQPDKKFFE>W48BQOLHS?%=CW&E3*
@m140628_065130_42174_c100644482550000001823116109101414_s1_p0/397/ccs
CAACCCAGATAGATAGATAGATAGATAGATAGATAGATAGATAGATTGTACTTTAGTTCTTCACTGAGTCAGCACGATATGAGTGCACGTGCTGATCGTGACAGTCGAGATGATGAGCAGCACGATATGAGTCATCTGCACGTGCTGATCGTGACAGTCGAGATGTTTCTCCTGTTTTATCACATGAAGATAGATAGATAGATAGATAGATAGATAGATAGATAGATAGATAGATAGATAGATAGATAGATAGATAGATAGATAGATCTCTCGCTTGGACTGGTTTGACTGGGAAAACCCTGCAGACTCT
+
P<q8qqqqqqqqqqqqqqqfqcqqqqqdq7`qqqqqqdqqqqqiqqqqqqqqqqqqqqqqqqqcqqqqq_qqqqqqqqqa5\qqqqqqqqqfqqqqqqqqqqqiqiqiGUqqqq_fqqqqqqqiqqq[iqqqqqqiqqqqqqqW;qqqqadqNqqqqqqqqqqiqqqqqq`qqq.qqqqqqqqqqqqqqqqqqqqqqqqq0\qqqqqqqqqqYqqqqqqqqqqqqqqqfqqqqqqqqqqqqqqqqqqqqqqqqqbqqqqqqqqqqqqqqqqqqqqqfqqiqqqqqqqqqqYqqiqqq_qqqqqqqqqqqq
@m140628_065130_42174_c100644482550000001823116109101414_s1_p0/398/ccs
AATTCGTTTGACACCTGCTGTTTGCAATGCCTCTTTATAGCTTAGATAGATAGATAGATAGATAGATAGATAGATAGATAGATTGTAGAGTCCATGTCCCGACAGCACGCTATGAGTACACGTGCAGATCGTGTCAGTCGACATGATGATCAGCACGCTATGAGTGATCTGCATGTGCTGAGCGTGACACTCGAGATGCTATTAAACATTAAGGGTTGTGTGTGTGTGTGTGTGTGTGTGTGTGTGTGTGTGTGTGTGTGTGTGTGTGTGTGTGGATAGAACTTTATTGATCCCTTGGTTACAACGGTGAATT
+
qqqqqqqqqqqqqqqqqqqqqqqqqqqqqqqqqqqqqqqqqqqqqqqqqqqqqqqqqqqqqqqqqqqqqqqqqqqqqqqqqqqqqqqqqqqqqqqqqqqqqqqqqqqqqqqqqqqqqqqqqqqqqqqqqqqqqqqqqqqqqqqqqqqqqqqqqqqqqqqqqqqqqqqqqqqqqqqqqqqqqqqqqqqqqqqqqqqqqqqqqqqqqqqqqqqqqqqqqqqqqqqqqqqqqqqqqqqqqqqqqqqqqqqqqqqqqqqqqqqqqqqqqqqqqqqqqqqqqqqqqqqqqqqqqqqqqqqqqqqqqqqqqqqqqqqqq
@m140628_065130_42174_c100644482550000001823116109101414_s1_p0/404/ccs
AGCTGCTGCAGGGTTTTCCCAGTCAAACCAGTCCAAGCGAGAGATCTATCTATCTATCTATCTATCTATCTATCTATCTATCTATCTATCTATCTATCTATCTATCTATCTATCTATCTATCTTCATGTGATAAACAGGAGAAACATCTCGACTGTCACGATCAGCACGTGCAGATGACTCATATCGTGCTGCTCATCATCTCGACTGTCACGATCAGCACGTGCACTCATATCGTGCTGACTCAGTGAAGAACTAAAGTACAATCTATCTATCTATCTATCTATCTATCTATCTATCTATCTGGGTTGACCTTCATAACTTTTCTGTTTCCTGTGTGACTGCAG
+
qqqqqqqqqqqqqqqqqqqqqqqqqqqqqqqqqqqqqqqqqqqqqqqqqqqqqqqqqqqqqqqqqqqqqqqqqqqqqqqqqqqqqqqqqqqqqqqqqqqqqqqqqqqqqqqqqqqqqqqqqqqqqqqqqqqqqqqqqqqqqqqqqqqqqqqqqqqqqqqqqqqqqqqqqqqqqqqqqqqqqqqqqqqqqqqqqqqqqqqqqqqqqqqqqqqqqqqqqqqqqqqqqqqqqqqqqqqqqqqqqqqqqqqqqqqqqqqqqqqqqqqqqqqqqqqqqqqqqqqqqqqqqqqqqqqqqqqqqqqqqqqqqqqqqqqqqqqqqqqqqqqqqqqqqqqqqqqqqqqqqqqqq
@m140628_065130_42174_c100644482550000001823116109101414_s1_p0/410/ccs
GAATTCGTTTGACACCTGCTGTTTGCAATGCCTCTTTATAGCTTAGATAGATAAGATAGAATAGATAGATAGAATAGATAGATAAGATTGTAAGAGTCCATGTCCCGACAGCAACGCTATGAGTACACGTGCAGATCGTGTCAGTCGACATGATGATCAGCACGCTATGAGTTGATCTGCATGTGCTGAGCGTGACACTCGAGATGCTATTAAAACATTTAAGGGTTGTGTGTGTGTGTGTGTGTGTGTGTGTGTGTGTGTTGTGTGTGTGTGTGTGTGTGTGTGTGTGGATAGAACTTTATTGATCCCTTGGTTACAACGGTGAATTCGTTCCT
+
i6q_dQf,H5[Oqqqqqq_qi&S/fH$TSq3qUi5iiiqi^qXBTqAHWq?J4A^LqCb%MqTqiL4q/i`q&bqNqMq9d0q;dY[diqq9T`qiq0q\1qT3qqqqq6qq=qYq\MMqGbciaq`qqqqqSfqQq.iAq?[qf\q_fqqqYqqqqVqiqq\qqqqSqUq%qqqiqqqqZqqqqqZiHqMDqHqqMqqqqqq\9qqqqqq+qqqqa8TSAqqqqiq?daL`@abK1D7:AJG.P?0LBRI*:SNdiqDO*1ILO:LNEZSCC-3FVL=6%4=C'7q[cqqaqqNSY/qqG:qqaGUdqfq%q)D=q:[ZMfiPSqdqqd5q_fI
@m140628_065130_42174_c100644482550000001823116109101414_s1_p0/411/ccs
AGAGTCTGCAGGGTTTTCCCAGTCAAACCAGTCCAAGCGAGAGATCTATCTATCTATCTATCTATCTATCTATCTATCTATCTATCTATCTATCTATCTATCTATCTATCTATCTATCTATCTTCATGTGATAAACAGGAGAAACATCTCGACTGTCACGATCAGCACGTGCAGATGACTCATATCGTGCTGCTCATCATCTCGACTGTCACGATCAGCACGTGCACTCATATCGTGCTGACTCAGTGAAGAACTAAAGTACAATCTATCTATCTATCTATCTATCTATCTATCTATCTATCTGGGTTGACCTTCATAACTTTTCTGTTTCCTGTGTGACTGCAG
+
qqqqqqqqqqqqqqqqqqqqqqqqqqqiqqqqqqqqqqqqqqqqqqqqqqqqqqqqqqqqqfqqqqqqqqqqqqqqqqqqqqqqqqqqqqqqqqqqqqqqqqqqqqqqqqqqqqqqqqqqqqqqqqqqqqqqqqqqqqqqqqqqqqqqqqqqqqqqqqqqqqqqqqqqqqqqqqqqqqqqqqqqqqqqqqqqqqqqqqqqqqqqqqqqqqqqqqqqqqqqqqqqqqqqqqqqqqqqqqqqqqqqqqqqqqqqqqqqqqqqqqqqqqqqqqqqqqqqqqqqqqqqqqqqqqqqqqqqqqqqqqqqqqqqqqqqqqqqqaqqqqqqqqqqqqqqqqqqqqqqqqqqq
@m140628_065130_42174_c100644482550000001823116109101414_s1_p0/421/ccs
AGAGTCTGCAGGGTTTTCCCAGTCAAACCAGTCCAAGCGAGAGATCTATCTATCTATCTATCTATCTATCTATCTATCTATCTATCTATCTATCTATCTATCTATCTATCTATCTATCTATCTTCATGTGATAAACAGAAGAAACATCTCGACTGTCACGATCAGCACGTGCAGATGACTCATATCGTGCTGCTCATCATCTCGACTGTCACGATCAGCACGTGCACTCATATCGTGCTGACTCAGTGAAGAACTAAAGTACAATCTATCTATCTATCTATCTATCTATCTATCTATCTATCTGGGTTGACCTTCATAACTTTTCTGTTTCCTGTGTGACTGCAG
+
qqqqqqqqqqqqqqqqqqqqqqqqqqqqqqqqqqqqqqqqqqqqqqqqqqqqqqqqqqqqqqqqqqqqqqqqqqqqqqqqqqqqqqqqqqqqqqqqqqqqqqqqqqqqqqqqqqqqqqqqqqqqqqqqqqqqqqqqqqBqqqqqqqqqqqqqqqqqqqqqqqqqqqqqqqqqqqqqqqqqqqqqqqqqqqqqqqqqqqqqqqqqqqqqqqqqqqqqqqqqqqqqqqqqqqqqqqqqqqqqqqqqqqqqqqqqqqqqqqqqqqqqqqqqqqqqqqqqqqqqqqqqqqqqqqqqqqqqqqqqqqqqqqqqqqqqqqqqqqqqqqqqqqqqqqqqqqqqqqqqqqqqq
@m140628_065130_42174_c100644482550000001823116109101414_s1_p0/422/ccs
CTGCAGTCACACAGGAAACAGAAAAGTTATGAAGGTCAACCCAGATAGATAGATAGATAGATAGATAGATAGATAGATAGATTGTACTTTAGTTCTTCACTGAGTCAGCACGATATGAGTGCACGTGCTGATCGTGACAGTCGAGATGATGAGCAGCACGATATGAGTCATCTGCACGTGCTGATCGTGACAGTCGAGATGTTTCTCCTGTTTATCACATGAAGATAGATAGATAGATAGATAGATAGATAGATAGATAGATAGATAGATAGATAGATAGATAGATAGATAGATAGATAGATAGATCTCTCGCTTGGACTGGTTTGACTGGGAAAACCCTGCAGACTCT
+
qqqqqqqqqqqqqqqqqqqqqqqqqqqqqqqqqqqqqqqqqqqqqqqqqqqqqqqqqqqqqqqqqqqqqqqqqqqqqqqqqqqqqqqqqqqqqqqqqqqqqqqqqqqqiqqqqqqqqqqqqqqqqqqqqqqqqqqqqqqqqqqqqqqqqqqqqqqqqqqqqqqqqqqqqqqqqqqqqqqqqqqqqqqqqqqqqqqqqqqqqqqqqqbqqqqqqqqqqqqqqqqqqqqqqqqqqqqqqqqqqqqqqqqqqqqqqqqqqqqqqqqqqqqqqqqqqqqqqqqqqqqqqqqqqqqqqqqqqqqqqqqqqqqqqqqqqqqqqqqqqqqqqqqqqSqqqqqqqqqqqqqqqqqqq
@m140628_065130_42174_c100644482550000001823116109101414_s1_p0/431/ccs
CTATCTTCATGTGATAAACAGGAGAAACATCTCGACTGTCACGATCAGCACGTGCAGATGACTCATATCGTGCTGG
+
qqqqdWqiqqqqqqqi`qqqcqqq8XQqqqqqqQqqqiqqqqqq[qqqqqqqqqqqqqqqqqqVqqUqqqqqqq,q
@m140628_065130_42174_c100644482550000001823116109101414_s1_p0/434/ccs
GAATTCGTTTGACACCTGCTGTTTGCAATGCCTCTTTATAGCTTAGATAGATAGATAGATAGATAGATAGATAGATAGATAGATTGTAGAGTCCATGTCCCGACAGCACGCTATGAGTACACGTGCAGATCGTGTCAGTCGACATGATGATCAGCACGCTATGAGTGATCTGCATGTGCTGAGCGTGACACTCGAGATGCTATTAAACATTAAGGGTTGTGTGTGTGTGTGTGTGTGTGTGTGTGTGTGTGTGTGTGTGTGTGTGTGTGTGTGTGTGTGGATAGAACTTTATTGATCCCTTGGTTACAACGGTGAATTCCGTGT
+
qqqqqqqqqqqqqqqqqqqqqqqqqqqqqqqqqqqqqqqqqqqqqqqqqqqqqqqqqqqqqqqqqqqqqqqqqqqqqqqqqqqqqqqqqqqqqqqqqqqqqqqqqqqqqqqqqqqqqqqqqqqqqqqqqqqqqqqqqqqqqqqqqqqqqqqqqqqqqqqqqqqqqqqqqqqqqqqqqqqqqqqqqqqqqqqqqqqqqqqqqqqqqqqqqqqqqqqqqqqqqqqqqqqqqqqqqqqqqqqqqqqqqqqqqqqqqqqqqqqqqqqqqqqqqqqqqqqqqqqqqqqqqqqqqqqqqqqqqqqqqqqqqqqqqqqqqqqqqqqqqqqq
@m140628_065130_42174_c100644482550000001823116109101414_s1_p0/435/ccs
ATCGTTTGACACCTGCTGTTTGCAATGCCTTCTTTATAGCTTAGATAGATAGATAGATAGATAGATAGATAGATAGATAGATTGTAGAGTCCATGTCCCGACAGCACGCTATGAGTACACGTGCAGATCGTGTCAGTCGACATGATGATCAGCACGCTATGAGTGATCTGCATGTGCTGAGCGTGACACTCGAGATGCTATTAAACATTAAGGGTTGTGTGTGTGTGTGTGTGTGTGTGTGTGTGTGTGTGTGTGTGTGGTGTGTGTGTGTGTGTGGATAGAACTTTATTGATCCCTTGGTTACAACGGTGAATTATC
+
!!1D@C:<J;D&>E63=>VXJ:=*VE]EV5Vc7fqq=\I?0>3XYfqY]TiQfUASqcqSqqqPq,dVibTZqVq\aiDci^NqqZ\qai[q:a\cBqibfMiqiqdq[c`fAGai[DT`qiQqi\XFSXqSi4qqqiqqqqqiqqqqffiqqqiqficdIfifaSG[qqqY`bqL\qccqqGqRd;qdiVX^DNPfT`q[q6qqiqXddqVqiWqOZqqbi7WOqqqqqVaZiWVW<JJU]5UHVK[]UiR_VKYii$,`>JEciZ9SI4K6NVYafqqfcq_LPqqqqdq]4iqqqiqqiqqqqfqqqqiqCq/K/
@m140628_065130_42174_c100644482550000001823116109101414_s1_p0/437/ccs
GAATTCGTTTGACACCTGCTGTTTGCAATGCCTCTTTATAGCTTAGATAGATAGATAGATAGATAGATAGATAGATAGATAGATTGTAGAGTCCATGTCCCGACAGCACGCTATGAGTACACGTGCAGATCGTGTCAGTCGACATGGATGATCAGCTACGCTATGAGTGATCTGCATGTGCTGAGCGTGGACACTCGAGATGCTATTAAACATTAAGGGTTGGTGTGTGTGTGTGTGTGTGTGTGTGTGTGTGTGTGTGTGTGTGTGTGTGTGTGTGTGTGGATAGAACTTTATTGATCCCTTGGTTACAACGGTGAATTCGGGTT
+
aM]6RbOBV^]cSV\ddadSF:adb`[dd8Ic`39\MLUccSc=WVdWU<O=UdWRS2FBWCcEVUP8LR`Va>VVPPaN^A]PF?]?OQ_LNMLK*]XdaN[;d^Qa=a^cRLcSA\cIAP8dKca(aPcaaSYCcXXWGRWXT*FFTAAFUVD>+DXWAC)D>K2BQGCTXVKWWVVG<E.WTWRD-RXNWOWQUXGAEK6SX@IPXIGXIXEJ7XWMT94QCTJVD<6AAHUXWWMS+KDG;EEDVWRWULCI8DGB3aN[WYH+%HIWNSECIU^^WXNQNV1ZARddVMd\cL7]`=EQdPPUcY@G5T^^WdPdbWdddJ
@m140628_065130_42174_c100644482550000001823116109101414_s1_p0/439/ccs
AATTCGTTTGACACCTGCTGTTTGCAATGCCTCTTTATAGCTTAGATAGATAGATAGATAGATAGATAGATAGATAGATAGATTGTAGAGTCCATGTCCCGACAGCACGCTATGAGTACACGTGCAGATCGTGTCAGTCGACATGATGATCAGCACGCTATGAGTGATCTGCATGTGCTGAGCGTGACACTCGAGATGCTATTAAACATTAAGGGTTGTGTGTGTGTGTGTGTGTGTGTGTGTGTGTGTGTGTGTGTGTGTGTGTGTGTGTGTGTGGATAGAACTTTATTGATCCCTTGGTTACAACGGTGAATT
+
qqqqqqqqqqqqqqqqqqqqqqqqqqqqqqqqqqqqqqqqqqqqqqqqqqqqqqqqqqqqqqqqqqqqqqqqqqqqqqqqqqqqqqqqqqqqqqqqqqqqqqqqqqqqqqqqqqqqqqqqqqqqqqqqqqqqqqqqqqqqqqqqqqqqqqqqqqqqqqqqqqqqqqqqqqqqqqqqqqqqqqqqqqqqqqqqqqqqqqqqqqqqqqqqqqqqqqqqqqqqqqqqqqqqqqqqqqqqqqqqqqqqqqqqqqqqqqqqqqqqqqqqqqqqqqqqqqqqqqqqqqqqqqqqqqqqqqqqqqqqqqqqqqqqqqqqqqq
@m140628_065130_42174_c100644482550000001823116109101414_s1_p0/440/ccs
AGCTGGAATTCACCGTTGTAACCAAGGGATCAATAAAGTTCTATCCACACACACACACACACACACACACACACACACACACACACACACACACACACACACAACCCTTAATGTTTAATAGCATCTCGAGTGTCACGCTCAGCACATGCAGATCACTCATAGCGTGCTGATCATCATGTCGACTGACACGATCTGCACGTGTACTCATAGCGTGCTGTCGGGACATGGACTCTACAATCTATCTATCTATCTATCTATCTATCTATCTATCTATCTAAGCTATAAAGAGGCATTGCAAACAGCAGGTGTCAAACGAATTC
+
qqqqqqqqqqqqqqqqqqqqqqqqqqqqqqqqqqqqqqqqqqqqqqqqqqqqqqqqqqqqqqqqqqqqqqqqqqqqqqqqqqqqqqqqqqqqqqqqqqqqqqqqqqqqqqqqqqqqqqqqqqqqqqqqqqqqqqqqqqqqqqqqqqqqqqqqqqqqqqqqqqqqqqqqqqqqqqqqqqqqqqqqqqqqqqqqqqqqqqqqqqqqqqqqqqqqqqqqqqqqqqqqqqqqqqqqqqqqqqqqqqqqqqqqqqqqqqqqqqqqqqqqqqqqqqqqqqqqqqqqqqqqqqqqqqqqqqqqqqqqqqqqqqqqqqqqqqqqqqqq
@m140628_065130_42174_c100644482550000001823116109101414_s1_p0/442/ccs
CTGCAGTCAAGGGAAACAGAGAAAGTTATGAAGTCAACCCAGATAGATAGATAGATAGATAGATAGATAGACTAGATAGATTGGTACTTTAGTTCTTCACTGAGTCAGCACGATATGAGTGCACGTGCTGATCGTGACAGTCGAGATGATGAGCAGCACGATATGAGTCATCTGCACGTGCTGATCGTGGACAGTCGAGATGTTTCTCCTGTGTTTATCACATGAAGATAGATAGATAGATAGATAGATAGATAGAGTAGATAGATAGAGTGAGATAGATAGAGTAGATAGATGAGATAGATAGATT
+
3333@47&$!""%0+,=/).%+8EE:70&,D?&K<.9+<ICEG191:-70K18>;0$:E.K<IE6PMQ]5L$;O>QXMFQ6T0>NPGL<R<PEJUUUI]]Z$YZ\ATNYifcLqcLHf[SWq[UNqiTT?]iYNL]qGFPJ0c^RqiGE\GPB4]SQcGUI0cE>Ha]PM^'a9Qa%HaMQ^U>1L8R/WW;QTV?WQFDWTBHGXV97EC8('J155CJJ9:F<<$4485@99/J%=EK&;(F349K,6J2E=?3'*4FLAFE1*926'34F4;?879!*=*$$2#67'&=.'"088:,:>@9@6/
@m140628_065130_42174_c100644482550000001823116109101414_s1_p0/458/ccs
ACTGCGAATTCACCGTTGTAACCAAGGGATCAATAAAGTTCTATCCACACACACACACACACACACACACACACACACACACACACACACACACACACACACACAACCCTTAATGTTTAATAGCATCTCGAGTGTCACGCTCAGCACATGCAGATCACTCATAGCGTGCTGATCATCATGTCGACTGACACGATCTGCACGTGTACTCATAGCGTGCTGTCGGGACATGGACTCTACAATCTATCTATCTATCTATCTATCTATCTATCTATCTATCTAAGCTATAAAGAGGCATTGCAAACAGCAGGTGTCAAACGAATTC
+
qqqqqqqqqqqqqqqqqqqqqqqqqqqqqqqqqqqqqqqqqqqqqqqqqqqqqqqqqqqqqqqqqqqqqqqqqqqqqqqqqqqqqqqqqqqqqqqqqqqqqqqqqqqqqqqqqqqqqqqqqqqqqqqqqqqqqqqqqqqqqqqqqqqqqqqqqqqqqqqqqqqqqqqqqqqqqqqqqqqqqqqqqqqqqqqqqqqqqqqqqqqqqqqqqqqqqqqqqqqqqqqqqqqqqqqqqqqqqqqqqqqqqqqqqqqqqqqqqqqqqqqqqqqqqqqqqqqqqqqqqqqqqqqqqqqqqqqqqqqqqqqqqqqqqqqqqqqqqqqqqq
@m140628_065130_42174_c100644482550000001823116109101414_s1_p0/468/ccs
ACTGCCTGCAGGGTTTTCCCAGTCAAACCAGTCCAAGCGAGAGATCTATCTATCTATCTATCTATCTATCTATCTATCTATCTATCTATCTATCTATCTATCTATCTATCTATCTATCTATCTTCATGTGATAAACAGGAGAAACATCTCGACTGTCACGATCAGCACGTGCAGATGACTCATATCGTGCTGCTCATCATCTCGACTGTCACGATCAGCACGTGCACTCATATCGTGCTGACTCAGTGAAGAACTAAAGTACAATCTATCTATCTATCTATCTATCTATCTATCTATCTATCTGGGTTGACCTTCATAACTTTTCTGTTTCCTGTGTGACTGCAG
+
Sd^OTc;aYLG\NBR`aI^Hd]QBZ][QdcT`\dYWARcYYMPPdaGaWU\WcR@SIPXPKPXcP\MR\\E[\^QQ__LX\JZcQESOTXUU]UPJF`^[NMMA]_S`S\Y/[KMQ\NQc]AJ_]`_cScZ_E\`\P=aZ\RUT_cPdcAQ`Qa^^bRc9aFb^^^]^UREPdQ[cddOc^SNIcObZO_db1`cdbLdTRS\Yd^qfqqqiTbVZqiqViiLVfd\KF\UTTJZNiqq_dQVR_Ga^BXG9WWB9XJBWQOIJWR7VOFMGNQGGIW?QOU1RORD<OUCXA>FF7LGC6GL;LK4KKL+-/LL4G/H-6FFFH?E>GEBLKGDFK3IK<:LLH
@m140628_065130_42174_c100644482550000001823116109101414_s1_p0/473/ccs
CTGCAGTCACACAGGAAACAGAAAAGTTATGAAGGTCAACCCAGATAGATAGATAGATAGATAGATAGATAGATAGATAGATTGTACTTTAGTTCTTCACTGAGTCAGCACGATATGAGTGCACGTGCTGATCGTGACAGTCGAGATGATGAGCAGCACGATATGAGTCATCTGCACGTGCTGATCGTGACAGTCGAGATGTTTCTCCTGTTTATCACATGAAGATAGATAGATAGATAGATAGATAGATAGATAGATAGATAGATAGATAGATAGATAGATAGATAGATAGATAGATAGATCTCTCGCTTGGACTGGTTTGACTGGGAAAACCCTGCAGACTCT
+
qqqqqqqqqqqqqqqqqqqqqqqqqqqqqqqqqqqqqqqqqqqqqqqqqqqqqqqqqqqqqqqqqqqqqqqqqqqqqqqqqqqqqqqqqqqqqqqqqqqqqqqqqqqqqqqqqqqqqqqqqqqqqqqqqqqqqqqqqqqqqqqqqqqqqqqqqqqqqqqqqqqqqqqqqqqqqqqqqqqqqqqqqqqqqqqqqqqqqqqqqqqqqqqqqqqqqqqqqqqqqqqqqqqqqqqqqqqqqqqqqqqqqqqqqqqqqqqqqqqqqqqqqqqqqqqqqqqqqqqqqqqqqqqqqqqqqqqqqqqqqqqqqqqqqqqqqqqqqqqqqqqqqqqqqqqqqqqqqqqqqqqqq
@m140628_065130_42174_c100644482550000001823116109101414_s1_p0/475/ccs
GAATTCGTTTGACACCTGCTGTTTGCAATGCCTCTTTATAGCTTAGATAGATAGATAGATAGATAGATAGATAGATAGATAGATTGTAGAGTCCATGTCCCGACAGCACGCTATGAGTACACGTGCAGATCGTGTCAGTCGACATGATGATCAGCACGCTATGAGTGATCTGCATGTGCTGAGCGTGACACTCGAGATGCTATTAAACATTAAGGGTTGTGTGTGTGTGTGTGTGTGTGTGTGTGTGTGTGTGTGTGTGTGTGTGTGTGTGTGTGTGTGGATAGAACTTTATTGATCCCTTGGTTACAACGGTGAATTCGCAGT
+
qqqqqqqqqqqqqqqqqqqqqqqqqqqqqqqqqqqqqqqqqqqqqqqqqqqqqqqqqqqqqqqqqqqqqqqqqqqqqqqqqqqqqqqqqqqqqqqqqqqqqqqqqqqqqqqqqqqqqqqqqqqqqqqqqqqqqqqqqqqqqqqqqqqqqqqqqqqqqqqqqqqqqqqqqqqqqqqqqqqqqqqqqqqqqqqqqqqqqqqqqqqqqqqqqqqqqqqqqqqqqqqqqqqqqqqqqqqqqqqqqqqqqqqqqqqqqqqqqqqqqqqqqqqqqqqqqqqqqqqqqqqqqqqqqqqqqqqqqqqqqqqqqqqqqqqqqqqqqqqqqqqq
@m140628_065130_42174_c100644482550000001823116109101414_s1_p0/477/ccs
TTCGACGCAATCGTGCTGGTTTGAGTCGTTTCCATCTATTTCTCCTGGAGGAATGCAAATAATTCAGCTTTTAGCCAGTTCAGCCCGGGAAGGTGCCTGACCGTAAAAATGAAATCTGTCTATCGGCGATGGCTTAATCATTTACCGCCGTAATAATTTGAGGGCGGAAAGATACACACAAGTTATGTATCTATCAGTGATCTTGATCTCAAATACAATAATCTACTTGGAAGATAGATTATCCCAACGCTTTACTCTGTAAATCAAAAGTAAAAGAGAATTTAAGGGC
+
qqqqqqqqqqqqqqqqqqqqqqqqqqqqqqqqqqqqqqqqqqqqqqqqqqqqqqqqqqqqqqqqqqqqqqqqqqqqqqqqqqqqqqqqqqqqqqqqqqqqqqqqqqqqqqqqqqqqqqqqqqqqqqqqqqqqqqqqqqqqqqqqqqqqqqqqqqqqqqqqqqqqqqqqqqqqqqqqqqqqqqqqqqqqqqqqqqqqqqqqqqqqqqqqqqqqqqqqqqqqqqqqqqqqqqqqqqqqqqqqqqqqqqqqqqqqqqqqqqqqqqqqqqqqqqqqqqqqqqqqqqqqqqqqq
@m140628_065130_42174_c100644482550000001823116109101414_s1_p0/484/ccs
GCTGATCGTGACAGTCGAGATGATGAGCAGCACGATATGAGTCATCTGCACGTGCTGATCGTGACAGTCGAGATGTTTCTCCTGTTTATCACATT
+
qqq8qqqqqYqqqq@aqqqqqQqqqqqqqqWqqqqqqqqqqqqqqqqqqqqqqqdqqqqqqqqqqqqqiqqqqqqqqqqqqqqqqqqqqqqdqqq
@m140628_065130_42174_c100644482550000001823116109101414_s1_p0/486/ccs
ATAAAGTTCTATCCACACACACACACACACACACACACACACACACACACACACACACACACACACACACAA
+
qqqqqqqqqqqqqqqqqqqqqqqqqqqqqqqqqqqqqqqqqqqqqqqqqqqqqqqqqqqqqqqqqqqqqq!)
@m140628_065130_42174_c100644482550000001823116109101414_s1_p0/488/ccs
GCTGATCGTGACAGTCGAGATGTTCTCCTGTTATCACATGAAGATAGATAGATAGATAGATAGATAGATAGATAGATAGATAGATAGATAGATAGATAGATAGATAA
+
qqqqqqqqqqNqqfqqqqqqqf!q7qZqqq!qqqdqqqqqBG=i`DRfqddM^FiBq:BTF:C`i@EHP#Y^X\cqqWUqq?_qiqqqq]qqqqqqqqqqq^qqqqq
@m140628_065130_42174_c100644482550000001823116109101414_s1_p0/490/ccs
AATTCGTTTGACACCTGCTGTTTGCAATGCCTCTTTATAGCTTAGATAGATAGATAGATAGATAGATAGATAGATAGATAGATTGTAGAGTCCATGTCCCGACAGCACGCTATGAGTACACGTGCAGATCGTGTCAGTCGACATGATGATCAGCACGCTATGAGTGATCTGCATGTGCTGAGCGTGACACTCGAGATGCTATTAAACATTAAGGGTTTGTGTGTGTGTGTGTGTGTGTGTGTGTGTGTGTGTGTGTGTGTGTGTGTGTGTGTGTGTGGATAGAACTTTATTGATCCTTGGTTACAACGGTGAATT
+
qqqqqqqqqqqqqqqqqqqiqqqqqqqqqqqqqqqqqqqqqqqqqqqqqqqqqqqqqqqqqqqqqqqqqqqqqqqqqqqqqqqqqqqqqqqqqqqqqqqqqqqqqqqqqqqqq[qqqqqqqqqqqqqqqqqqqqqqqqqqqqqqqqqqqqqqqqqqqqqqqqqqqqqqqqqqqqqqdqqqqqqqqqqqqqqqqqqqqqqqqcqqqqqqqqqqqqq/qqiqqqqqqqqqaqqqVqqqqqqqqqqqqqqqqqqqqqqqqqqqqqqqqqqqqqqqqqqqqqqqqqqqqqqqqqqqqq&qqqqqqqqqqqqqqqqqqqq
@m140628_065130_42174_c100644482550000001823116109101414_s1_p0/496/ccs
GCTGCAGTTTCCCAGTCAAACCAGGTCCAAGCGAGAGATCTATCTATCTATCTATCTATCTATCTATCTATCTATCTATCTATCTATCTATCTATCTATCTATCTATCTATCTATCTTCATGTGATAAACAGGAGAAACATCTCGACTGTCACGATCAGCACGTGCAGATGACTCATATCGTGCTGCTCATCATCTCGACTGTCACGATCAGCCACGTGCACTCATATCGTGCTGACTCAGTGAAGAACTAAAGTACAATCTATCTATCTATCTATCTATCTATCTATCTATCTATCTGGGTTGACCTTCATAACTTTTCTGTTTCCTGTGTGACTGCAG
+
!!!!""!!7+%:<@-)>/@1;@@'=;+A?@.-*=6@>@?)@:;=>0:3@@<;2.8G+Q>KC?UQKWG@.6;(OXZZ=B\ZX^IR@RYS6?1E7D;ELMK=O;P[G3T\L^2?b_ED1?Pa`M^VcGRdd^dUV:aKN^aSbVBH'Jd_HdWNH_NaKc7VR[cc[VQUG]S`)?7LR%\ScPAMNOIcbRQ[dcOaH;K[U<M%^U[QdRc64=b^cdS&^EbARdcWab;HWaEISY\dO:da^;RK5aOTddX^__MKNZYARU?+RBVNOSUN^\cT`R^^NWT]/VqVZXV5Uq\qqaqXqEqXiqiq@iWOKiqqQ@VEf\f^qSLqacWcR`cc
@m140628_065130_42174_c100644482550000001823116109101414_s1_p0/499/ccs
GAATTCGTTTGACACCTGCTGTTTGCAATGCCTCTTTATAGCTTAGATAGATAGATAGATAGATAGATAGATAGATAGATAGATTGTAGAGTCCATGTCCCGACAGCACGCTATGAGTACACGTGCAGATCGTGTCAGTCGACATGATGATCAGCACGCTATGAGTGATCTGCATGTGCTGAGCGTGACACTCGAGATGCTATTAAACATTAAGGGTTGTGTGTGTGTGTGTGTGTGTGTGTGTGTGTGTGTGTGTGTGTGTGTGTGTGTGTGTGTGGATAGAACTTTATTGATCCCTTGGTTACAACGGTGAATTCCGTGT
+
qqqqqqqqqqqqqqqqqqqqqqqqqqqqqqqqqqqqqqqqqqqqqqqqqqqqqqqqqqqqqqqqqqqqqqqqqqqqqqqqqqqqqqqqqqqqqqqqqqqqqqqqqqqqqqqqqqqqqqqqqqqqqqqqqqqqqqqqqqqqqqqqqqqqqqqqqqqqqqqqqqqqqqqqqqqqqqqqqqqqqqqqqqqqqqqqqqqqqqqqqqqqqqqqqqqqqqqqqqqqqqqqqqqqqqqqqqqqqqqqqqqqqqqqqqqqqqqqqqqqqqqqqqqqqqqqqqqqqqqqqqqqqqqqqqqqqqqqqqqqqqqqqqqqqqqqqqqqqqqqqq
@m140628_065130_42174_c100644482550000001823116109101414_s1_p0/500/ccs
CTGCAGTCACACAGGAAACAGAAAAGTTATGAAGGTCAACCCAGATAGATAGATAGATAGATAGATAGATAGATAGATAGATTGTACTTTAGTTCTTCACTGAGTCAGCACGATATGAGTGCACGTGCTGATCGTGACAGTCGAGATGATGAGCAGCACGATATGAGTCATCTGCACGTGCTGATCGTGACAGTCGAGATGTTTCTCCTGTTTATCACATGAAGATAGATAGATAGATAGATAGATAGATAGATAGATAGATAGATAGATAGATAGATAGATAGATAGATAGATAGATAGATAGATCTCTCGCTTGGACTGGTTTGACTGGGAAAACCCTGCAGTGACT
+
qqqqqqqqqqqqqqqqqqqqqqqqqqqqqqqqqqqqqqqqqqqqqqqqqqqqqqqqqqqqqqqqqqqqqqqqqqqqqqqqqqqqqqqqqqqqqqqqqqqqqqqqqqqqqqqqqqqqqqqqqqqqqqqqqqqqqqqqqqqqqqqqqqqqqqqqqqqqqqqqqqqqqqqqqqqqqqqqqqqqqqqqqqqqqqqqqqqqqqqqqqqqqqqqqqqqqqqqqqqqqqqqqqqqqqqqqqqqqqqqqqqqqqqqqqqqqqqqqqqqqqqqqqqqqqqqqqqqqqqqqqqqqqqqqqqqqqqqqqqqqqqqqqqqqqqqqqqqqqqqqqqqqqqqqaqqqqqqqqqqqqqqqqqqq
@m140628_065130_42174_c100644482550000001823116109101414_s1_p0/501/ccs
GTCACACAGGAAACAGAAAAGTTATGAAGGTCAACCCAGATAGATAGATAGACGATAGATAGAGTAGATAGATAGATAGATTGTACTTTAGTTCTTCACTGAGTCAGCACGATATGAGTGCACGTGCTGATCGTGACAGTCGAGATGATGAGCCAGCACGCCATATGAGTC
+
E9I7J2%LJLBLLLLFJLLLKJLK93HLHH06FK$KLLLK958KJ;98KG8F.'DJ9G9,B:;$,<8>&4$6;G)4$E$I(:6J<L#9<8$7=LL9LLILLKJKLG7KJJ5IJ>9B7K;8LL86((JJ7:9LLLLL5K&IKILLLKJ$K6KH',-970/2(=6&44'433$
@m140628_065130_42174_c100644482550000001823116109101414_s1_p0/503/ccs
ACTGCCTGCAGGGTTTTCCCAGTCAAACCAGTCCAAGCGAGAGATCTATCTATCTATCTATCTATCTATCTATCTATCTATCTATCTATCTATCTATCTATCTATCTATCTATCTATCTATCTTCATGTGATAAACAGGAGAAACATCTCGACTGTCACGATCAGCACGTGCAGATGACTCATATCGTGCTGCTCATCATCTCGACTGTCACGATCAGCACGTGCACTCATATCGTGCTGACTCAGTGAAGAACTAAAGTACAATCTATCTATCTATCTATCTATCTATCTATCTATCTATCTGGGTTGACCTTCATAACTTTTCTGTTTCCTGTGTGACTGCAG
+
qqqqqqqqqqqqqqqqqqqqqqqqqqqqqqqqqqqqqqqqqqqqqqqqqqqqqqqqqqqqqqqqqqqqqqqqqqqqqqqqqqqqqqqqqqqqqqqqqqqqqqqqqqqqqqqqqqqqqqqqqqqqqqqqqqqqqqqqqqqqqqqqqqqqqqqqqqqqqqqqqqqqqqqqqqqqqqqqqqqqqqqqqqqqqqqqqqqqqqqqqqqqqqqqqqqqqqqqqqqqqqqqqqqqqqqqqqqqqqqqqqqqqqqqqqqqqqqqqqqqqqqqqqqqqqqqqqqqqqqqqqqqqqqqqqqqqqqqqqqqqqqqqqqqqqqqqqqqqqqqqqqqqqqqqqqqqqqqqqqqqqqqq
@m140628_065130_42174_c100644482550000001823116109101414_s1_p0/504/ccs
TCACTGAGTCAGCACGATATGAGTGCACGTGCTGATCGTGACAGTCGAGATGATGAGCAGCACGATATGAGTCATCTGCACGTGCTGATCGTGACAGTCGAGATGTTTCTCCTGTTTATCACATGAAGATAGATAGATAGATAGATAGATAGATAGATAGATAGATAGATAGATAGATAGATAGATAGATAGATAGATAGATAGATCTCTCGCTTGGACTGGTTTGACTGGGAAAACCCTGCAGACTCT
+
qqqqqMqqqqqqqqqGqq:XqQXqqqqJqqqqqqq`qqqqdqqqqqqqqqqqqqSdqqqqqqqqqqqqqqqqqqqf^qqqqXqDqqUqqqqqiqqqqqqXaqqq_qqqqqqqqqiq^qKqqNq[qbqqqiqqqqqWfqqqqqqaqY^Nqqqqqfiqq^qqqqqfq\qiqqqfqqUYqqqqiqqqqqqEqqq[qfqqqYqiqqq^iqNqqqbqqqqVqqqqbqqqqqqqqFqqqqqq`qqqqqqViqqqi
@m140628_065130_42174_c100644482550000001823116109101414_s1_p0/505/ccs
GTCACACAGGAAACAGAAAAGTTATGAAGGTCAACCCAGATAGATAGATAGATAGATAGATAGATAGATAGATAGATTGTACTTTAGTTCTTCACTGAGTCAGCACGATATGAGTGCACGTGCTGATCGTGACAGTCGAGATGATGAGCAGCACGATATGAGTCATCTGCACGTGCTGATCGTGACAGTCGAGATGTTTCTCCTGTTTATCACATGAAGATAGATAGATAGATAGATAGATAGATAGATAGATAGATAGATAGATAGATAGATAGATAGATAGATAGATAGATAGATCTCTCGCTTGGACTGGTTTGACTGGGAAAACCC
+
qqqqqqqqqqqqqqqqqqqqqqqqqqqqqqqqqqqqqqqqqqqqqqqqqqqqqqqqqqqqqqqqqqqqqqqqqqqqqqqqqqqqqqqqqqqqqqqqqqqqqqqqqqqqqqqqqqqqqqqqqqqqqqqqqqqqqqqqqqqqqqqqqqqqqqqqqqqqqqqqqqqqqqqqqqqqqqqqqqqqqqqqqqqqqqqqqqqqqqqqqqqqqqqqqqqqqqqqqqqqqqqqqqqqqqqqqqqqqqqqqqqqqqqqqqqqqqqqqqqqqqqqqqqqqqqqqqqqqqqqqqqqqqqqqqqqqqqqqqqqqqqqqqqqqqqqqqqqqqqqqqqqqqqqqq
@m140628_065130_42174_c100644482550000001823116109101414_s1_p0/507/ccs
ATCTTCATGTGATAAACAGGAGAAACATCTCGACTGTCACGATCAGCACC
+
q90)=@;8;?3IC7<99J(IK5ELLKK:I@:6KK>3;FFGF.13:<8461
@m140628_065130_42174_c100644482550000001823116109101414_s1_p0/511/ccs
AGCTGGAATTCACCGTTGTAACCAAGGGATCAATAAAGTTCTATCCACACACACACACACACACACACACACACACACACACACACACACACACACACACACAACCTTAATGTTTAATAGCATCTCGAGTGTCACGCTCAGCACATGCAGATCACTCATAGCGTGCTGATCATCATGTCGACTGACACGATCTGCACGTGTACTCATAGCGTGCTGTCGGGACATGGACTCTACAATCTATCTATCTATCTATCTATCTATCTATCTATCTATCTAAGCTATAAAGAGGCATTGCAAACAGCAGGTGTCAAACGAATTC
+
qqqqqqqqqqqqqqqqqqqqqqqqqfqqqqqqqqqqqqqqqqqqqqqqqqqqqqqqqqqqqqqqqqqqqqqqqqqqqqqqqqqqqqqqqqqqqqqqqqqqqqqqfqqqqqqqqqqqqqqqqqqqqqqqqqqqqqqqqqqqqqqqqqqqqqqqqqqqqqqqqqqqqqqqqqqqqqqqqqqqqqqqqqqqqqqqqqqqqqqqqqqqqqqqqqqqqqqqqq>qqqqqqqqqqqqqqqqqqqqqqqqqqqqqqqqqqqqqqqqqqqqqqqqqqqqqqqqqqqqqqqqqqqqqqqqqqqqqqqqqqqqqqqqqqqqqqqqqqqq
@m140628_065130_42174_c100644482550000001823116109101414_s1_p0/512/ccs
GAATTCGTTTGACACCTGCTGTTTGCAATGCCTCTTTATAGCTTAGATAGATAGATAGATAGATAGATAGAGATAGATAGATAGATTGTAGAGTCCATGTCCCGACAGCACGCTATGAGTACACGTGCAGATCGTGTCAGTCGACATGATGATCAGCACGCTATGAGTGATCTGCATGTGCTGAGCGTGACACTCGAGATGCTATTAAACATTAAGGGTTGTGTGTGTGTGTGTGTGTGTGTGTGTGTGTGTGTGTGTGTGTGTGTGTGTGTGTGTGTGTGGATAGAACTTTATTGATCCCTTGGTTACAACGGTGAATTC
+
USdSda`EaaB:U\5cOcdca'\]`aRdRS]dOPFVYadPEa[VcQO`OHEVS>QMaK_cJQb[PSIO#B,$2ST?R][<OKNBVNUacR6^]b+TLZ`XHSWdd]cWcP]dRJPOc;\VbN[H^BE`KYdcdIa`cc]\Udd]cF;'HD$O)I<MPNaSXVc_YcQPZc/E7EWD5VF9THNWMGLWWRXQU70UWVC*QKSK@WUX-JWHACXHRX<S)9&'2.=3>:D6:4,("9.5'?#4<,@5AE5=A<&<*7#;:FA@8!%!*5'?=<5,-8=:CKEDWKVHWCEJW9JSWVNIXJXDDCXWPEXTGWXVG-CE?
@m140628_065130_42174_c100644482550000001823116109101414_s1_p0/520/ccs
GATCGTGACAGTCGAGATGATGAGCAGCACGATATGAGTCATCTGCACGTGCTGATCGTGACAGTCGAGATGTTTCTCCTGTTTATCACATGAAGATAGATAGATAGATAGATAGATAGATAGATAGATAGATAGATAGATAGATAGATAGATAGATAGATAGATAGATAGATCTCTCGCTTGGACTGGTTTGACTGGGAAAACCCTGCAGACTCT
+
qqqqqqqqqqqqqqqqqqqqqqqqqqqqqqqqqqqqqqqqqqqqqqqqqqqqqqqqqqqqqqqqqqqqqqqqqqqqqqqqqqqqqqqqqqqqqqqqqqqqqqqqqqqqqqqqqqqqqqqqqqqqqqqqqqqqqqqqqqqqqqqqqqqqqqqqqqqqqqqqqqqqqqqqqqqqqqqqqqqqqqqqqqqqqqqqqqqqqqqqqqqqqqqqqqqqqqqq
@m140628_065130_42174_c100644482550000001823116109101414_s1_p0/522/ccs
ACTGCGAATTCACCGTTGTAACCAAGGGATCAATAAAGTTCTATCCACACACACACACACACACACACACACACACACACACACACACACACACACACACACACACAACCCTTAATGTTTAATAGCATCTCGAGTGTCACGCTCAGCACATGCAGATCACTCATAGCGTGCTGATCATCATGTCGACTGACACGATCTGCACGTGTACTCATAGCGTGCTGTCGGGACATGGACTCTACAATCTATCTATCTATCTATCTATCTATCTATCTATCTATCTAAGCTATAAAGAGGCATTGCAAACAGCAGGTGTCAAAACGAATTC
+
qqqqqqqqqqqqqqqqqqqqqqqqqiqqqqqqqqqqqqqqqqqqMqIqfiZqqqqqVq[`NqqqXfJ]LJME\ii\/SbfiqV\bqZffq\^qiqfqqqqbqq[qfqqUqqqqqqqqRqqqqqqqqqqqqqiqqqqqqqqqqqqqqqqqqqqqqqqqqqqqqqqqUfqqiqqiqqqqqqqqqqqqqqqqqqqqqQ\qfqqqqfqqqqqq\qqqqqqqqqqQqE[^qqVqiqqqqqqqqqqqqqqqqqOqqqqqqqqqqqqqqqqqiqqqqqiqqqqqqqqQqqqqqq]qqqqiqqqqqqiqqqiqqqqqqqqdq)qqqqqqqqqq
@m140628_065130_42174_c100644482550000001823116109101414_s1_p0/523/ccs
AGATAGATTGTACTTTAGTTCTTCACTGAGTCAGCACGATATGAGTGCACGTGCTGATCGTGACAGTCGAGATGATGAGCAGCACGATATGAGTCATCTGCACGTGCTGATCGTGACAGTCGAGATGTTTCTCCTGTTTATCACATGAAGATAGATAGATAGATAGATAGATAGATAGATAGATAGATAGATAGATAGATAGATAGATAGATAGATAGATAGATAGATCTCTCGCTTGGACTGGTTTGACTGGGAAAACCCTGCAGGCAGT
+
qqqqqqqqqqqqqqqqqqqqqqqqqqqqqqqqqqqqqqqqqqqqqqqqqqqqqqqqqqqqqqqqqqqqqqqqqqqqqqqqqqqqqqqqqqqqqqqqqqqZqqqqqqqqqqqqqqqqqqqqqqqqqqqqqqqqqqqqqqqqqqqqqqqqqqqiqqqqqqqqqqqqqqqqqqqqqqqqqiqqqqqqqqqqqqqqqqqqqqqqqqqqqqqqqqqRqqqqqbqqqqqqqiqqqqqqbqqqqqqqqqqqSqqqqbqKqqqqqqqqqqqqqqqqqq`
@m140628_065130_42174_c100644482550000001823116109101414_s1_p0/525/ccs
GGGTTTTCCCAGTCAAAACCAGTCCAAGCGAGAGATCTATCTATCTATCTATCTATCTATCTATCTATCTATCTATCTATCTATCTATCTATCTATCTATCGTATCTATCTATCTTCATGTGATAAACAGGAGAAACATCTCGACTGTCACGATCAGCACGTGCAGATGACTCATATCGTGCTGCTCATCATCTCGACTGTCACGATCAGCACGTGCACTCATATCGTGCTGACTCAGTGAAGAACTAAAGTACAATCTATCTATCTATCTATCTATCTATCTATCTATCTATCTGGGTTGACCTTCATAACTTTTCTGTTTCCTGTGTGAC
+
QXW0XGRMXSU9TD+EYSNXOSR:XVXHVXWXVV1=NHDHWIIXBE8DR'Q\^+TY5B<aL3LEF)EEI/G=F2LCSG@POIQP=2PWWRWXWQR?@=C>G%GERQENPPAAKB;SVERXVXT,UJXUA;GBERVXWJ+QWTV6OTO@AW;@FB?@NWQJWFVQXKWS+@UWWXUGRDXR>HWW),DFIDWVEXXTHTKUBIQXKBGVEaA`QSU\_cQVaaB^aNSX]Sa\WCda]VdQMSdcdH9LOTVCHUCdVa-X]bJc]c]8AMRSaTT@-RBL:ZALKMTHMTD+JSW2cUcd]SBUB^^SVS6]C^UaS^BR_]cdEN\baKaP
@m140628_065130_42174_c100644482550000001823116109101414_s1_p0/527/ccs
AGAGTCTGCAGGGTTTTTCCCAGTCAAACCAGTCCAAGCGAGAGATCTATCTATCTATCTATCTATCTATCTATCTATCTATCTATCTATCTATCTATCTATCTATCTATCTATCTATCTATCTTCATGTGATAAACAGGAGAAACATCTCGACTGTCACGATCAGCACGTGCAGATGACTCATATCGTGCTGCTCATCATCTCGACTGTCACGATCAGCACGTGCACTCATATCGTGCTGACTCAGTGAAGAACTAAAGTACAATCTATCTATCTATCTATCTATCTATCTATCTATCTATCTGGGTTGACCTTCATAACTTTTCTGTTTCCTGTGTGACTGCAG
+
qqqqqqqqZqqqq,qqqqqqqqqqqqqqqqqqqqqfqqqqqqqqqqqqqqqqqqqqqqqqqqqqqqqqqqqqqqqqqqqqqqqqqqqqqqqqqqqqqqqqqqqqqqqqqqqqqqqqqqqqqqqqqqqqqqqqqqqqqqqqqqqqqqqqqqqqqqqqqqqqqqqqqqqqqqqqqqqqqqqqqqqqqqqqqqqqqqqqqqqqqqqqqqqqqqqqqqqqqqqqqqqqqqqqqqqqqqqqqqqqqqqqqqqqqqqqqqqqqqqqqqqqqqqqqqqqqqqqqqqqqqqqqqqqqqqqqqqqqqqqqqqqqqqqqqqqqqqqqqqqqqqqqqqqqqqqqqqqqqqqqqqqqq
@m140628_065130_42174_c100644482550000001823116109101414_s1_p0/533/ccs
GGGTTTTCCCAGTCAAACCAGTCCAAGCGAGAGATCTATCTATCTATCTATCTATCTATCTATCTATCTATCTATCTATCTATCTATCTATCTATCTATCTATCTATCTATCTTCATGTGATAAACAGGAGAAACATCTCGACTGTCACGATCAGCACGTGCAGATGACTCATATCGTGCTGCTCATCATCTCGACTGTCACGATCAGCACGTGCACTCATATCGTGCTGACTCAGTGAAGAACTAAAGTACAATCTATCTATCTATCTATCTATCTATCTATCTATCTATCTATCTGGGTTGACCTTCATAACTTTTCTGTTTCCTGTGTGAC
+
iqqCqqqqqqqqqqqqqcqqqqqqqqqqiqqqqqqqqqqq5qqqqqqqqqqqqqqqqqqqqqqqqqqqqqqqqqqqqqqqqqqqqqqqqqqqqqqqqqqqqqqqqqqqqqqqqqqqqqqqqqqqqqqqqqq^qqqqqqqqqqqqqqqqqqqqqqqqqqqqqqqqqqqqqqqqqqqqqqqqqqqqqqqqqbqqiqqqqcqqq]qqqqqqqqqqqqqqqqqqqqqqqqqqqqqqq^qqqiqqqqqqqqqqqqqqqqqqqqqqqqqqqqqqqqqqqqqqqqqqqqqqqqqqqqqqqqqqqqqqqqqqqqqqqqqqqqcqqqqqqqqqqqqqqqqqqq
@m140628_065130_42174_c100644482550000001823116109101414_s1_p0/534/ccs
TCAGCACACCACTATCAACGGCAGACACCAGCACATTCACCTGTTTAGGCTTCTCGCCATTTTTAGTGCTGGCTTTAATTTTCACGGTTAATGGTTGATTGGGACGCATTTTTGCTGGTGTTTCCAGCGCCAGATCGAGGCGACGGTTTTCATCGCCAAGCGGCAGATGCAACACACCAACCGCGCGTTTTGGGCGTCGCGGAGCGAGATTTATCGGCCAGGACGTACCACCAGCGTACTTAAATACAGATCATGACGATTCCAGGTTTTATCGAACCTGGAATCGG
+
`@qq]qqqSqiqq`qqHqU_qqE^&qFqqKJHNqq`iiENfqqqqqqfqqqqqf`bRiW)qqqqqqcqqq`qi[qqqq9dqqCQqcqqq_qqqqZqqbqqqqqfqqHJ8ifqqqqqIqi_qdqqqKiS]IOfqq@<Gq^qqJ]i+d;ZqfLYQSi6qGd]qFqif`dUT\ETQiKQ1UL^'V;>JaR>FD^3@N@2`J[SaT^&WXA=Y;fZPSH%QVq\9KKNEE]<qqGf4QXiSPNLY<]i\aZQ^N5JqENIcqTJ`]ZCKq**,$)VL/32Qq-Zi=b5M7Y
@m140628_065130_42174_c100644482550000001823116109101414_s1_p0/538/ccs
AGGACGAATTCACCGTTGTAACCAAGGGATCAATAAAGTTCTATCCACACACACACACACACACACACACACACACACACACACACACACACACACACACAACCCTTAATGTTTAATAGCATCTCGAGTGTCACGCTCAGCACATGCAGATCACTCATAGCGTGCTGATCATCATGTCGACTGACACGATCTGCACGTGTACTCATAGCGTGCTGTCGGGACATGGACTCTACAATCTATCTATCTATCTATCTATCTATCTATCTATCTATCTAAGCTATAAAGAGGCATTGCAAACAGCAGGTGTCAAACGAATTC
+
qqqqqqqqqqqqqqqqqqqqqqqqqqqqqqqqqqqqqqqqqqqqqqqqqqqqqqqqqqqqqqqqqqqqqqqqqqqqqqqqqqqqqqqqqqqqqqqqqqqqqqqqqqqqqqqqqqqqqqqqqqqqqqqqqqqqqqqqqqqqqqqqqqqqqqqqqqqqqqqqqqqqqqqqqqqqqqqqqqqqqqqqqqqqqqqqqqqqqqqqqqqqqqqqqqqqqqqqqqqqqqqqqqqqqqqqqqqqqqqqqqqqqqqqqqqqqqqqqqqqqqqqqqqqqqqqqqqqqqqqqqqqqqqqqqqqqqqqqqqqqqqqqqqqqqqqqqqqqq
@m140628_065130_42174_c100644482550000001823116109101414_s1_p0/542/ccs
CTGCAGTCACACAGGAAACAGAAAAGTTATGAAGGTCAACCCAGATAGATAGATAGATAGATAGATAGATAGATAGATAGATTGTACTTTAGTTCTTCACTGAGTCAGCACGATATGAGTGCACGTGCTGATCGTGACAGTCGAGATGATGAGCAGCACGATATGAGTCATCTGCACGTGCTGATCGTGACAGTCGAGATGTTTCTCCTGTTTATCACATGAAGATAGATAGATAGATAGATAGATAGATAGATAGATAGATAGATAGATAGATAGATAGATAGATAGATAGATAGATAGATCTCTCGCTTGGACTGGTTTGACTGGGAAAACCCTGCAGACTCT
+
qqqqqqqqqqqqqqqqqqqqqqqqqqqqqqqqqqqqqqqqqqqqqqqqqqqqqqqqqqqqqqqqqqqqqqqqqqqqqqqqqqqqqqqqqqqqqqqqqqqqqqqqqqqqqqqqqqqqqqqqqqqqqqqqqqqqqqqqqqqqqqqqqqqqqqqqqqqqqqqqqqqqqqqqqqqqqqqqqqqqqqqqqqqqqqqqqqqqqqqqqqqqqqqqqqqqqqqqqqqqqqqqqqqqqqqqqqqqqqqqqqqqqqqqqqqqqqqqqqqqqqqqqqqqqqqqqqqqqqqqqqqqqqqqqqqqqqqqqqqqqqqqqqqqqqqqqqqqqqqqqqqqqqqqqqqqqqqqqqqqqqqqq
@m140628_065130_42174_c100644482550000001823116109101414_s1_p0/544/ccs
GAATTCGTTTGACACCTGCTGTTTGCAATGCCTCTTTATAGCTTAGATAGATAGATAGATAGATAGATAGATAGATAGATAGATTGTAGAGTCCATGTCCCGACAGCACGCTATGAGTACACGTGCAGATCGTGTCAGTCGACATGATGATCAGCACGCTATGAGTGATCTGCATGTGCTGAGCGTGACACTCGAGATGCTATTAAACATTAAGGGTTGTGTGTGTGTGTGTGTGTGTGTGTGTGTGTGTGTGTGTGTGTGTGTGTGTGTGTGTGTGGATAGAACTTTATTGATCCCTTGGTTACAACGGTGAATTC
+
qqqqqqqqqqqqqqqqqqqqqqqqqqqqqqqqqqqqqqqqqqqqqqqqqqqqqqqqqqqqqqqqqqqqqqqqqqqqqqqqqqqqqqqqqqqqqqqqqqqqqqqqqqqqqqqqqqqqqqqqqqqqqqqqqqqqqqqqqqqqqqqqqiqqqqqqqqqqqqqqqqqqqqqqqqqqqqqqqqqqqqqqqqqqqqqqqqqqqqqqqqqqqqqqqqqqqqqqqqqqqqiqqqqqqqqqqqqqqqqqqqqqqfY]bqqqqqqqqqqqqqqU\qqqqqqqqqqqqqqqqqqqqqqqqqqqqqqqqqqqqqqqqqqqqqqqqqqqq
@m140628_065130_42174_c100644482550000001823116109101414_s1_p0/549/ccs
CTGCAGTCACACAGGAAACAGAAAAGTTATGAAGGTCAACCCAGATAGATAGATAGATAGATAGATAGATAGATAGATAGATTGTACTTTAGTTCTTCACTGAGTCAGCACGATATGAGTGCACGTGCTGATCGTGACAGTCGAGATGATGAGCAGCACGATATGAGTCATCTGCACGTGCTGATCGTGACAGTCGAGATGTTTCTCCTGTTTATCACATGAAGATAGATAGATAGATAGATAGATAGATAGATAGATAGATAGATAGATAGATAGATAGATAGATAGATAGATAGATAGATCTCTCGCTTGGACTGGTTTGACTGGGAAAACCCTGCAGACTCT
+
qqqqqqqqqqqqqYqqqqqqbqqqqqcqqqqqqqqqfiqqqqqqqfqqqiqcqiqqqqqqqqqqqqqqqqqqqqqqqqdqqqqqqqqqqqqqiqqqqqqqqqqqqqqqqqqqqq`qq]iqqqqqqqqqqqqqqqqqqqqqqqqq^qqqqqqqqqqqqqqqqqqqqqqqqqqqqqqqqqqqqqqq]qqqZqcqqqqqqqqqqdqqqqqqqqiqqqbqqqqqqqqqqqqqqqqqqqqqqqqqqqqqGqQiqqWqqY^i^qfqqqqqqqqcqqqqq_qqqqqqqqqqqqqqqqqqqqqqqqqqqqqqqqqqqqqbqqqqdq:qqqqqqfqqIqqqcqqqqqqqqqqqS
@m140628_065130_42174_c100644482550000001823116109101414_s1_p0/552/ccs
GTGGATGGAAAAGTCTCAAGCGAAACCGGTTCGTTGC
+
8<BLKJCLHLLLBKCK$%<CHC/;''K-S'=FC4@5*
@m140628_065130_42174_c100644482550000001823116109101414_s1_p0/553/ccs
AGGACCTGCAGGGTTTTCCCAGTCAAACCAGTCCAAGCGAGAGATCTATCTATCTATCTATCTATCTATCTATCTATCTATCTATCTATCTATCTATCTATCTATCTATCTATCTATCTATCTTCATGTGATAAACAGGAGAAACATCTCGACTGTCACGATCAAGCACGTGCAGATGAACTCATATCGTGCTGCTCATCATCTCGACTGTCACGATCAGCACGTGCACTCATATCGTGCTGACTCAGTGAAGAACTAAAGTACAATCTATCTATCTATCTATCTATCTATCTATCTATCTATCTGGGTTGACCTTCATAACTTTTCTGTTTTCCTGTGTGACTGCAG
+
fEq(qqqqqqXqq)qqqFqqWqqi;qqLqqqqDqqqqqqqqJqqqqqqqqqqq^qqqqqBqq=qiqdqqqqqqqTqiqqqqqdqqqqqGqIqqZqqqfqqqqiqqqqqqqqqqqqqqXqqqHfqqqqqqqqqNqqqqaq4q4qqqqdqqqfqqqqq5qqqqbq(qqqqqqqZqqqqqb:qqqqdPqqqqqqqqqqYiqqqiYqOqqqqqq;aqqqqqqqdqqqqqqqqqqiqqqqqqqqqqqqqqqqqiqqqq\qqq3qqqqqqqqqqqqqqqqqqqqqqqqqqqqdqqqqqqqqqqqqqqqJqqqqqBqGqqqQqqqqqqqGqqqqqqAqqqiqqq`TqiFqqqqqq
@m140628_065130_42174_c100644482550000001823116109101414_s1_p0/567/ccs
ATCTATCTATCTATCTATT
+
qEH:@WU2=5B=WHcF_?S
@m140628_065130_42174_c100644482550000001823116109101414_s1_p0/568/ccs
GAATTCGTTTGACACCTGCTGTTTGCAATGCCTCTTTATAGCTTAGATAGATAGATAGATAGATAGATAGATAGATAGATAGATTGTAGAGTCCATGTCCCGACAGCACGCTATGAGTACACGTGCAGATCGTGTCAGTCGACATGATGATCAGCACGCTATGAGTGATCTGCATGTGCTGAGCGTGACACTCGAGATGCTATTAAACATTAAGGGTTGTGTGTGTGTGTGTGTGTGTGTGTGTGTGTGTGTGTGTGTGTGTGTGTGTGTGTGTGTGGATAGAACTTTATTGATCCCTTGGTTACAACGGTGAATTCACTCT
+
qqqqqqqqqqqqqqqqqqqqqqqqqqqqqqqqqqqqqqqqqqqqqqqqqqqqqqqqqqqqqqqqqqqqqqqqqqqqqqqqqqqqqqqqqqqqqqqqqqqqqqqqqqqqqqqqqqqqqqqqqqqqqqqqqqqqqqqqqqqqqqqqqqqqqqqqqqqqqqqqqqqqqqqqqqqqqqqqqqqqqqqqqqqqqqqqqqqqqqqqqqqqqqqqqqqqqqqqqqqqqqqqqqqqqqqqqqqqqqqqqqqqqqqqqqqqqqqqqqqqqqqqqqqqqqqqqqqqqqqqqqqqqqqqqqqqqqqqqqqqqqqqqqqqqqqqqqqqqqqqqq
@m140628_065130_42174_c100644482550000001823116109101414_s1_p0/569/ccs
GTTTATCACATGAAGATAGATGATACGATAGATAGATAGATAGATAGATAGATAGATAGATATGATAGATAGATTAGATAGATAGATAGATCTTCGCTTGGACTT
+
q2`5P[\i_db].qqqqfq8N![a>!(qdqqaVcqqqqqqqRWUU^qqqViiZqiqqqI^dC!-qMqqqMqS]'Bqdq_iTRMiq[fqq`_Ff!iqqiqdqqq(q
@m140628_065130_42174_c100644482550000001823116109101414_s1_p0/570/ccs
AGCTGGAATTCACCGTTGTAACCAAGGGATCAATAAAGTTCTATCCACACACACACACACACACACACACACACACACACACACACACACACACACACACAACCCTTAATGTTTAATAGCATCTCGAGTGTCACGCTCAGCACATGCAGATCACTCATAGCGTGCTGATCATCATGTCGACTGACACGATCTGCACGTGTACTCATAGCGTGCTGTCGGGACATGG
+
qqqqqqqqqqqqqqqqqqqqqqqqqqqqqqqqqqqqqqqqqqqqqqqqqqqqqqqqqqqqqqqqqqqqqqqqqqqqqqqqqqqqqqqqqqqqqqqqqqqqqqqqqqqqqqqqqqqqqqqqqqqqqqqqqqqqqqqqqqqqqqqqqqqqqqqqqqqqqqqqqqqqqqqqqqqqqqqqqqqqqqqqqqqqqqqqqqqqqqqqqqqqqqqqqqqqqqqqqqqqqqqqqq
@m140628_065130_42174_c100644482550000001823116109101414_s1_p0/573/ccs
CTGCAGTCACACAGGAAACAGAAAAGTTATGAAGGTCAACCCAGATAGATAGATAGATAGATAGATAGATAGATAGATAGATTGTACTTTAGTTCTTCACTGAGTCAGCACGATATGAGTGCACGTGCTGATCGTGACAGTCGAGATGATGAGCAGCACGATATGAGTCATCTGCACGTGCTGATCGTGACAGTCGAGATGTTTCTCCTGTTTATCACATGAAGATAGATAGATAGATAGATAGATAGATAGATAGATAGATAGATAGATAGATAGATAGATAGATAGATAGATAGATCTCTCGCTTGGACTGGTTTGACTGGGAAAACCCTGCAGGCAGT
+
qqqqqqqqqqqqqqqqqqqqqqqqqqqqqqqqqqqqqqqqqqqqqqqqqqqqqqqqqqqqqqqqqqqqqqqqqqqqqqqqqqqqqqqqqqqqqqqqqqqqqqqqqqqqqqqqqqqqqqqqqqqqqqqqqqqqqqqqqqqqqqqqqqqqqqqqqqqqqqqqqqqqqqqqqqqqqqqqqqqqqqqqqqqqqqqqqqqqqqqqqqqqqqqqqqqqqqqqqqqqqqqqqqqqqqqqqqqqqqqqqqqqqiqqqqqqqqqqqqqqqqqqqqqqqqqqqqqqqqqqqqqqqqqqqqqqqqqqqqqqqqqqqqqqqqqqqqqqqqqqqqqqqqqqqqqqqqqqqqqqq
@m140628_065130_42174_c100644482550000001823116109101414_s1_p0/574/ccs
CTGCAGTCACACAGGAAACAGAAAAGTTATGAAGGTCAACCCAGATAGATAGATAGATAGATAGATAGATAGATAGATAGATTGTACTTTAGTTCTTCACTGAGTCAGCACGATATGAGTGCACGTGCTGATCGTGACAGTCGAGATGATGAGCAGCACGATATGAGTCATCTGCACGTGCTGATCGTGACAGTCGAGATGTTTCTCCTGTTTATCACATGAAGATAGATAGATAGATAGATAGATAGATAGATAGATAGATA
+
qqqqqqqqqqqqqqqqqqqqqqqqqqqqqqqqqqqqqqqqqqqqqqqqqqqqqqqqqqqqqqqqqqqqqqqqqqqqqqqqqqqqqqqqqqqqqqqqqqqqqqqqqqqqqqqqqqqqqqqqqqqqqqqqqqqqqqqqqqqqqqqqqqqqqqqqqqqqqqqqqqqqqqqqqqqqqqqqqqqqqqqqqqqqqqqqqqqqqqqqqqqqqqqqqqqqqqqqqqqqqqqqqqqqqqqqqqqqqqqqqqqqqqqqqqqqqqqqqqqqqqq
@m140628_065130_42174_c100644482550000001823116109101414_s1_p0/581/ccs
TATGCCGTCGTCTTACAAACAATATGCGGTAGATTTCAGCGGCGACGGGCATATCAACCTGTGGATCCGGTTGATGCGATCGGTAGCGTGGCGAACTATTTCAAAGCGCACGGCTGGGTGAAAGGCGATCAGGTCGCGGTAATGGCAAACGGTCAGGCTCCAGGCTTGCCAAATGGCTTCAAAACTAAGTACAGCATTTCGCAGCTTGCCGCCGCAGGTTTAACGCCACCAGCAGCCGCTGGGCAACCATCAACAAGCCAGCCTGCTGCGTCTGGATGTTGGCACCGGCTACCAGTACTGGTACGGTCTGCCGAACTTCTACACCATCACCCGTTACAACCACAGCACCCATTACGCAATGGCGGTCTGGCAGTTAGGCAAGCTGCGAAATGCTGTACTTAGTTTTGAAGCCATTTGGCAAGCCTGGAGCCTGACCGTTTGCCATTACCGCGACCTGATCGCCTTTCACCCAGCCGTGCGCTTTGAAATAGTTCGCCACGCTACCGATCGCATCAACCGGATCCCACAGGTTGATATGCCCGTCGCCGCTGAAATCTACCGCATATTGTTTGTAAGACGACGGCATAAA
+
2;4N9GXWXQP?QS2RDBPRO>QWRXRJNDBD:JKXKRRARXWQWX3QPM=B2$X:6SVVPW$HB8=V5ONWTXC@XRA?P?XRWRKIWRXTLUBSWGPXS;>RRKUT?G:RTPAIPSWVHRKGVCJQ9@1-8HE13)EBCK=@WMEK@BGGWRX3RGO<UT?S<;>CFJ5@77EJF7H=JSSK7SDTSRH?QIXF=GRVLGLL@HK8GH<9LKEH4FB7?>F<FFFE'I?LEJE49::I1=GH>HBS<KK67:(.8@-L=B>KK>GK?L7>L'KFLLIL>L@L>LF>LFLGLIHKLL96HH9<%ELL7;ELLL=FC>><.CG*JC6LLILJL)1EF*34L?6I1FIBLLL?LLJ3ED6?.,4@=;7>ILLGL:IJ9d)cSaf3KWTbZqq_qfdbi^iBWqIqJWCiqDFqqiqqfqZfqq^qq]qqqTqbcqIqqiiqiVqIYf^\qficqqqdi\fqqP`7OEJRLaqfiiqS`aqqS]`q`qi`bYffaq`VqqqqqJD<N_YMTqqq\qqqaqaqqbiqqqaqqq\Biq]dq2Zc]Vq4i[\OfZqqciiq\qZqdX<DLPQPca]XZ[S\i_`qS]]T^X7F[
@m140628_065130_42174_c100644482550000001823116109101414_s1_p0/584/ccs
CACGCTATGAGTGATCTGCATGTGCTGAGCGTGACACTCGAGATGCTATTAAACATTAAGGGTTGTGTGTGTGTGTGTGTGTGTGTGTGTGTGTGTGTGTGTGTGTGTGTGTGTGTGTGTGTGGATAGAACTTTATTGATCCCTTGGTTACAACGGTGAATTCCGTGT
+
qqqqqqqqqqqqqqqqqqqqqqqqqqqqqqqqqqqqqqqqqqqqqqqqqq`qqiqqqqqaqqqqfRqqqqqqiqiXqq[^@&OQii\LLZqqqqqqqZKJEWqi`iqqqqqqqqqqqq[qqqqqqqqqqqqZqqqqqqqq+qqqqqqqqqqqqqqqqqqqqqiqqqqq
@m140628_065130_42174_c100644482550000001823116109101414_s1_p0/591/ccs
ACTGCCTGCAGGGTTTTCCCAGTCAAACCAGTCCAAGCGAGAGATCTATCTATCTATCTATCTATCTATCTATCTATCTATCTATCTATCTATCTATCTATCTATCTATCTATCTATCTATCTTCATGTGATAAACAGGAGAAACATCTCGACTGTCACGATCAGCACGTGCAGATGACTCATATCGTGCTGCTCATCATCTCGACTGTCACGATCAGCACGTGCACTCATATCGTGCTGACTCAGTGAAGAACTAAAGTACAATCTATCTATCTATCTATCTATCTATCTATCTATCTATCTGGGTTGACCTTCATAACTTTTCTGTTTCCTGTGTGACTGCAG
+
qqqqqqqqqqqqqqqqqqqqqqqqqqqqqqqqqqqqqqqqqqqqqqqqqqqqqqqqqqqqqqqqqqqqqqqqqqqqqqqqqqqqqqqqqqqqqqqqqqqqqqqqqqqqqqqqqqqqqqqqqqqqqqqqqqqqqqqqqqqqqqqqqqqqqqqqqqqqqqqqqqqqqqqqqqqqqqqqqqqqqqqqqqqqqqqqqqqqqqqqqqqqqqqqqqqqqqqqqqqqqqqqqqqqqqqqqqqqqqqqqqqqqqqqqqqqqqqqqqqqqqqqqqqqqqqqqqqqqqqqqqqqqqqqqqqqqqqqqqqqqqqqqqqqqqqqqqqqqqqqqqqqqqqqqqqqqqqqqqqqqqqqq
@m140628_065130_42174_c100644482550000001823116109101414_s1_p0/594/ccs
AATTCGTTTGACACCTGCTGTTTGCAATGCCTCTTTATAGCTTAGATAGATAGATAGATAGATAGATAGATAGATAGATAGATTGTAGAGTCCATGTCCCGACAGCACGCTATGAGTACACGTGCAGATCGTGTCAGTCGACATGATGATCAGCACGCTATGAGTGATCTGCATGTGCTGAGCGTGACACTCGAGATGCTATTAAACATTAAGGGTTGTGTGTGTGTGTGTGTGTGTGTGTGTGTGTGTGTGTGTGTGTGTGTGTGTGTGTGTGTGTGGATAGAACTTTATTGATCCCTTGGTTACAACGGTGAATT
+
qqqqqqPqqaqqqqqqqqqqqqqqqqqqqqqqqqqqqqqqqq`qqqqqqqqqqqqqqqqqqqqqqqqqcqqqqqqqqqqqqqqqqqqqqqqqqqqqqqqqqqqqqqqqqqqqqqqqqqqqqqqqqqqq$qqqqqqqqqqqqqqqqqqqqqqqqqqqqqqqqqqqqqqqqqqqqqqqqqqqqqqqqqqqqqqqqqqqqqqqqqqqqqqqqqqqqqqqqqqqqqqqqqqqqqXqqqqX7V[_1b[qqqqqqqqqqqWqqqqqqqqqqqqqqqqqqqqqqqqqqqqqqqqqqqqqqqqqqqqqqqqqqqqqqqqqqqqqq
@m140628_065130_42174_c100644482550000001823116109101414_s1_p0/600/ccs
GATCGTGTCAGTCGACATGATGATCAGCACGCTATGAGTGATCTGCATGTGCTGAGCGTGACACTCGAGATGCTATTAAACATTAAGGGTTGTGTGTGTGTGTGTGTGTGTGTGTGTGTGTGTGTGTGTGTGTGTGTGTGTGTGTGGATAGAACTTTATTGAA
+
qqqqqqqqqqqqqqqqqqqqqqqqqqqqqqqqqqqqqqqqqqqqqqqqqqqqqqqqqqqqqqqqqqqqqqqqqqqqqqqqqqqqqqqqqqqqqqqqqqqqqqqqqqqqqqqqqqqqqqqqqqqqqqqqqqqqqqqqqqqqqqqqqqqqqqqqqqqqqqqqqSq
@m140628_065130_42174_c100644482550000001823116109101414_s1_p0/623/ccs
ACTGCCTGCAGGGTTTTTCCCAGTCAAACCAGTCCAAGCGAGAGATCTATCTATCTATCTATCTATCTATCTATCTATCTATCTATCTATCTATCTATCTATCTATCTATCTATCTATCTATCTATCTTCATGTGATAAACAGGAGAAACATCTCGACTGTCACGATCAGCACGTGCAGATGACTCATATCGTGCTGCTCATCATCTCGACTGTCACGATCAGCACGTGCACTCATATCGTGCTGACTCAGTGAAGAACTAAAGTACAATCTATCTATCTATCTATCTATCTATCTATCTATCTATCTATCTGGGTTGACCTTCATAACTTTTCTGTTTCCTGTGTGACTGCAG
+
qqqqqqqqiqqqq*qqqqIqqqqqqiqqqqqqqqqqqqqqqqqqqqqqqqqqqqqqqfqqqqqqqqqqqqqqaqqqqqqqqqqqqqqqqqqqqqqqqqqqqqqqqqqqqqqqqqqqqqqqqqqqqqqqqqqqqqqqqqqqqqqqqqqqqqqqqqqqqqqqqqqqqqqqqqqqqqqqqqqqqqqqqqqqqqqqqqqqqqqdqqqqqqqqqqqqqqqqqqqqqqqqqqqqqqqqqqqqqqqqqqqqqqqqqqqqqqqqqqqqJqqqqqqqqqqqqqqqqiqqqqqqqqqdqqqqqqqqqqqqqqqqqqqqqqqqiqqqqqqqqqqqqqqqqfqqqqqqqqqqqqqqqqqqqqqqqq
@m140628_065130_42174_c100644482550000001823116109101414_s1_p0/624/ccs
ACTGCCTGCAGGGTTTTCCCAGTCAAACCAGTCCAAGCGAGAGATCTATCTATCTATCTATCTATCTATCTATCTATCTATCTATCTATCTATCTATCTATCTATCTATCTATCTATCTATCTTCATGTGATAAACAGGAGAAACATCTCGACTGTCACGATCAGCACGTGCAGATGACTCATATCGTGCTGCTCATCATCTCGACTGTCACGATCAGCACGTGCACTCATATCGTGCTGACTCAGTGAAGAACTAAAGTACAATCTATCTATCTATCTATCTATCTATCTATCTATCTATCTGGGTTGACCTTCATAACTTTTCTGTTTCCTGTGTGACTGCAG
+
qqqqfqqqqq%qqqqqqZqqqqqqqqqiqqqqqqqqqqqqqqqqqXdqqqqqqqqqqqqqqqqqqqqqqqqqqqqqiiqqqqqqqqqqqqqqqqqqqqiqqqiWqqqqqqqqqqqqqqqqqqVqqqqqqqqqXqqqqqqqqqqqqqqqqqqqqqqqqqqqqqqqqfqqqqqqqqqqqqqqqqqqqqqqqqqqqqqqqqqqqqqqqqqqqqqqqqqqqqqqqqqqqqqqqqqqqqqqqqqqqqqqqqqqqqqqqqqqqqqqqqqqqqfqqqqqqqqqqqqqqqqqqqqqqqqqqqqqqqqqqqqGqq]qqqqqqqqqqqqqdqqqqqqqqqqqqqqqqqqqqqqqq
@m140628_065130_42174_c100644482550000001823116109101414_s1_p0/626/ccs
CTGCAGTCACACAGGAAACAGAAAAGTTATGAAGGTCAACCCAGATAGATAGATAGATAGATAGATAGATAGATAGATTGTACTTTAGTTCTTCACTGAGTCAGCACGATATGAGTGCACGTGCTGATCGTGACAGTCGAGATGATGAGCAGCACGATATGAGTCATCTGCACGTGCTGATCGTGACAGTCGAGATGTTTCTCCTGTTTATCACATGAAGATAGATAGATAGATAGATAGATAGATAGATAGATAGATAGATAGATAGATAGATAGATAGATAGATAGATAGATCTCTCGCTTGGACTGGTTTGACTGGGAAAACCCTGCAGACTCT
+
qqqqqqqqqqqqqqqqqqqqqqqqqqqqqqqqqqqqqqqqqqqqqqqqqqqqqqqqqqqqqqqqqqqqqqqqqqqqqqqqqqqqqqqqqqqqqqqqqqqqqqqqqqqqqqqqqqqqqqqqqqqqqqqqqqqqqqqqqqqqqqqqqqqqqqqqqqqqqqqqqqqqqqqqqqqqqqqqqqqqqqqqqqqqqqqqqqqqqqqqqqqqqqqqqqqqqqqqqqqqqqqqqqqqqqqqqqqqqqqqqqqqqqqqqqqqqqqqqqqqqqqqqqqqqqqqqqqqqqqqqqqqqqqqqqqqqqqqqqqqqqqqqqqqqqqqqqqqqqqqqqqqqqqqqqqqqqqqq
@m140628_065130_42174_c100644482550000001823116109101414_s1_p0/628/ccs
AGCTGCTGCAGGGTTTTCCCAGTCAAACCAGTCCAAGCGAGAGATCTATCTATCTATCTATCTATCTATCTATCTATCTATCTATCTATCTATCTATCTATCTATCTATCTATCTATCTTCATGTGATAAACAGGAGAAACATCTCGACTGTCACGATCAGCACGTGCAGATGACTCATATCGTGCTGCTCATCATCTCGACTGTCACGATCAGCACGTGCACTCATATCGTGCTGACTCAGTGAAGAACTAAAGTACAATCTATCTATCTATCTATCTATCTATCTATCTATCTATCTGGGTTGACCTTCATAACTTTTCTGTTTCCTGTGTGACTGCAG
+
qqqqqqqqqqqqqqqqqqqqqqqqqqqqqqqqqqqqqqqqqqqqqqqqqqqqqqqqqqqqqqqqqqqqqqqqqqqqqqqqqqqqqqqqqqqqqqqqqqqqqqqqqqqqqqqqqqqqqqqqqqqqqqqqqqqqqqqqqqqqqqqqqqqqqqqqqqqqqqqqqqqqqqqqqqqqqqqqqqqqqqqqqqqqqqqqqqqqqqqqqqqqqqqqqqqqqqqqqqqqqqqqqqqqqqqqqqqqqqqqqqqqqqqqqqqqqqqqqqqqqqqqqqqqqqqqqqqqqqqqqqqqqqqqqqqqqqqqqqqqqqqqqqqqqqqqqqqqqqqqqqqqqqqqqqqqqqqqqqqqq
@m140628_065130_42174_c100644482550000001823116109101414_s1_p0/629/ccs
CTGCAGTCACACAGGAAACAGAAAAGTTATGAAGGTCAACCCAGATAGATAGATAGATAGATAGATAGATAGATAGATAGATTGTACTTTAGTTCTTCACTGAGTCAGCACGATATGAGTGCACGTGCTGATCGTGACAGTCGAGATGATGAGCAGCACGATATGAGTCATCTGCACGTGCTGATCGTGACAGTCGAGATGTTTCTCCTGTTTATCACATGAAGATAGATAGATAGATAGATAGATAGATAGATAGATAGATAGATAGATAGATAGATAGATAGATAGATAGATCTCTCGCTTGGACTGGTTTGACTGGGAAAACCCTGCAGCAGCT
+
qqqqqqqqqqqqqqqqqqqqqqqqqqqqqqqqqqqqqqqqqqqqqqqqqqqqqqqqqqqqqqqqqqqqqqqqqqqqqqqqqqqqqqqqqqqqqqqqqqqqqqqqqqqqqqqqqqqqqqqqqqqqqqqqqqqqqqqqqqqqqqqqqqqqqqqqqqqqqqqqqqqqqqqqqqqqqqqqqqqqqqqqqqqqqqqqqqqqqqqqqqqqqqqqqqqqqqqqqqqqqqqqqqqqqqqqqqqqqqqqqqqqqqqqqqqqqqqqqqqqqqqqqqqqqqqqqqqqqqqqqqqqqqqqqqqqqqqqqqqqqqqqqqqqqqqqqqqqqqqqqqqqqqqqqqqqqqqqq
@m140628_065130_42174_c100644482550000001823116109101414_s1_p0/632/ccs
GAATTCGTTTGACACCTGCTGTTTGCAATGCCTCTTTATAGCTTAGATAGATAGATAGATAGATAGATAGATAGATAGATAGATTGTAGAGTCCATGTCCCGACAGCACGCTATGAGTACACGTGCAGATCGTGTCAGTCGACATGATGATCAGCACGCTATGAGTGATCTGCATGTGCTGAGCGTGACACTCGAGATGCTATTAAACATTAAGGGTTGTGTGTGTGTGTGTGTGTGTGTGTGTGTGTGTGTGTGTGTGTGTGTGTGTGTGTGTGTGTGGATAGAACTTTATTGATCCCTTGGTTACAACGGTGAATTCGTC
+
qqqqqqqqqqfqqqqqqqqqqfqqqqqqqqNqqqqqqqqqqqqqqqqqqqqqq_qqqqqqqqqqqqqqqqqqqiqq^qqqqqqqqqqqqqqqqqqqqqdqqiqqqqqqqqqqqqqqqqqqqqqqqqqqqqqqqqqqqqqqqqqiqqqqqqqqqqqqqqSqqqqqfqqqqqq;qqqqqqqqqqqqqqqqqqq^qqqqqqqqqqiq\qqqqqqqqqqqqqqqqqqqqqiq`qqqqqqqqqqqqqqqqqqqqqqqqqqqqqqqqqqqqqqqqqqqqqqqqqqqqqqqiqqqqqqqqqqqZqqqqqqqqqqqqqqqq[qqqqqqqq
@m140628_065130_42174_c100644482550000001823116109101414_s1_p0/653/ccs
GAATTCGTTTGACACCTAGCTGTTTGCAATGCCTCTTTATAGCTTAGATAGATAGATAGATAGATAGATAGATAGATAGATAGATTGTAGAGTCCATGTCCCGACAGCACGCTATGAGTACACGTGCAGATCACTCATAGTGCTGATCATCATGTCGACATGATGATCAGCACGCTATGAGTGATCTGCATGTGCTGAGCGTGACACTCGAGATGCTATTAAACATTAAGGGTTGTGTGTGTGTGTGTGTGTGTGTGTGTGTGTGTGTGTGTGTGTGTGTGTGTGTGTGTGTGTGGATAGAACTTTATTGATCCCTTGGTTACAACGGTGAATTCGCAGT
+
qqqqqqqqqqqqqqqqq-8qqqqqqqqqqqqqqqqqqqqqqqqqqqqqqqqqqqqqqqqqqqqqqqqqqqqqqqqqqqqqqqqqqqqqqqqqqqqqqqqqqqqqqqqqqqqqqqqqqqqqqqqqqqqqqqqqqXqqqq\!!qqqqqqqqqqqqqqqqqqqqqqqqqqqqqqqqqqqqqqqqqqqqqqqqqqqqqqqqqqqqqqqqqqqqqqqqqqqqqqqqqqqqqqqqqqqqqqqqqqqqqqqqqqqqqqqqqqqqqqqqqqqqqqqqqqqqqqqqqqqqqqqqqqqqqqqqqqqqqqqqqqqqqqqqqqqqqqqqqqqqqqqqqqqqqqqqqqqqqqq
@m140628_065130_42174_c100644482550000001823116109101414_s1_p0/655/ccs
AGCTGCTGCAGGGTTTTCCCAGTCAAACCAGTCCAAGCGAGAGATCTATCTATCTATCTATCTATCTATCTATCTATCTATCTATCTATCTATCTATCTATCTATCTATCTATCTATCTATCTTCATGTGATAAACAGGAGAAACATCTCGACTGTCACGATCAGCACGTGCAGATGACTCATATCGTGCTGCTCATCATCTCGACTGTCACGATCAGCACGTGCACTCATATCGTGCTGACTCAGTGAAGAACTAAAGTACAATCTATCTATCTATCTATCTATCTATCTATCTATCTATCTATCTATCTATCTGGGTTGACCTTCATAACTTTTCTGTTTCCTGTGTGACTGCAG
+
qqqqqqqqqqqqqqqqqqqqqqqqqqqqqqqqqqqqqqqqqqqqqqqqqqqqqqqqqqqqqqqqqqqqqqqqqqqqqqqqqqqqqqqqqqqqqqqqqqqqqqqqqqqqqqqqqqqqqqqqqqqqqqqqqqqqqqqqqqqqqqqqqqqqqqqqqqqqqqqqqqqqqqqqqqqqqqqqqqqqqqqqqqqqqqqqqqqqqqqqqqqqqqqqqqqqqqqqqqqqqqqqqqqqqqqqqqqqqqqqqqqqqqqqqqqqqqqqqqqqqqqqqqqqqqqqqqqqqqqqqqqqqqqqqqqqqqqqqqqqqqqqqqqqqqqqqqqqqqqqqqqqqqqqqqqqqqqqqqqqqqqqqqqqqqqqqqqqq
@m140628_065130_42174_c100644482550000001823116109101414_s1_p0/656/ccs
CTGCAGTCACACAGGAAACAGAAAAGTTATGAAGGTCAACCCAGATAGATAGATAGATAGATAGATAGATAGATAGATAGATTGTACTTTAGTTCTTCACTGAGTCAGCACGATATGAGTGCACGTGCTGATCGTGACAGTCGAGATGATGAGCAGCACGATATGAGTCATCTGCACGTGCTGATCGTGACAGTCGAGATGTTTCTCCTGTTTATCACATGAAGATAGATAGATAGATAGATAGATAGATAGATAGATAGATAGATAGATAGATAGATAGATAGATAGATAGATAGATCTCTCGCTTGGACTGGTTTGACTGGGAAAACCCTGCAGACTCT
+
qqqqqqqqqqqqqqqqqqqqqqqqqqfqqqqqqqqqqqqqqqqqqqqqqqqqqqqqqqqqqqqqqqqqqqqqqqqqqqqqqqqqqqqqqqqqqqqqqqqqqqqqqqqqqqqqqqqqqqqqqqqqqqqqqqqqqqqqqqqqqqqqqqqqqqqqqqqqqqqqqqqqqqqqqqqqqqqqqqqqqqqqqqqqqqqqqqqqqqqqqqqqqqqqqqqqqqqqqqqqqqqqqqqqqqqqqqqqqqqqqqqqqqqqqqqqqqqqqqqqqqqqqqqqqqqqqqqqqqqqqqqqqqqqqqqqqqqqqqqqqqqqqqqqqqqqqqZqqqqqqqqqTqqqqqqqqqqqqqqqq
@m140628_065130_42174_c100644482550000001823116109101414_s1_p0/660/ccs
AGCTGCTGCAGGGTTTTCCCAGTCAAACCAGTCCAAGCGAGGAGATCTATCTATCTATCTATCGTATCTATCTATCTATCTATCTATCTATCTATCTATCTATCTATCTATCTATCTATCTATCTTCATGTGATAAACAGGAGAAACATCTCGACTGTCACGATCAGCACGTGCAGATGACTCATATCGTGCTGCTCATCATCTCGACTGTCACGATCAGCACGTGCACTCATATCGTGCTGACTCAGTGAAGAACTAAAGTACAATCTATCTATCTATCTATCTATCTATCTATCTATCTATCTGGGTTGACCTTCATAACTTTTCTGTTTCCTGTGTGACTGCAG
+
R58?JNNQSA+WK$>PA7HIJXQV@RV4-CRR9RWROWFT-BR=H@H$PEA*>2F-G6/(1HL?VXVQ/MBSARqq0iPVKRD`ESb`TfOF>qW^ci<qRqI]fLZq_AWfaXO^W^SSZiEGqqV]diddqLE]cNqZfqqZYqcaViGKWfbXd\aY[[qXicq]ciY^qq`c]Paq6]Lq:TqIqfT<C@ViiqqGWqY[cCcYdqq;WDqaqq]fEqWq8iiq`qqqqqcqqiqqVqqqiPKciM@^^;YX`.dai^HF?Z`]]iK]KfXSJa<>0?;\`L,?2TaK9R9R`H;A3bR\N8fqXibaAqaZYi>,NaEcd`aa0+>QWqc]aEWK^Pc]XLN
@m140628_065130_42174_c100644482550000001823116109101414_s1_p0/662/ccs
AGCTGCTGCAGGGTTTCCCAGTCAAACCAGTCAAGCGAGAGATCTATCTATCTATCTATCTATCTATCTATCTATCTATCTATTATCTATCTATCTATCTATCTATCTATCTATCTATCTTCATGTGATAAACAGGAGAAACATCTCGACTGTCACGATCAGCACGTGCAGATGACTCATATCGTGCTGCTCATCATCTCGACTGTCACGATCAGCACGTGCACTCATATCGTGCTGACTCAGTGAAGAACTAAAGTACAATCTATCTATCTATCTATCTATCTATCTATCTATCTATCTGGTTGACCTTCATAACTTTTCTGTTTCCTGTGTGACTGCAG
+
qqqqZqqqqqMqqKqqBqqqqqqiqqIqqqq(qqXqdq;iqqqqqqqqqqqqqqqqqqqqqqqqBq`i.q'qqi\qTqq19>4$qqqqqqqqqqqqqiqqqqqX]iEXVZPqqqqqf\qQqqqqqqqcq/qqqqBq\55qqqqqqqqqqqqqqqqiqqqqqiqXqqqqqqqqqqqqqqqqqqqqqqqqqIqqqqYqqqqqqqiqqiq`qqqqqOqqiqqqqqq[qqqqqqqqQdqqqqqqqqqqqEqqBqqqqqqqqqqUqR6iqqqqqTi-qqqqqqqqqqqqqqqqqq`qqqqqqqqdNqqqqq0qqqqqqqqqQqqqqcqqqq<qqqqfc`qbfqqqq
@m140628_065130_42174_c100644482550000001823116109101414_s1_p0/671/ccs
GAATTCGTTTGACACCTGCTGTTTGCAATGCCTCTTTATAGCTTAGATAGATAGATAGATAGATAGATAGATAGATAGATAGATTGTAGAGTCCATGTCCCGACAGCACGCTATGAGTACACGTGCAGATCGTGTCAGTCGACATGATGATCAGCACGCTATGAGTGATCTGCATGTGCTGAGCGTGACACTCGAGATGCTATTAAACATTAAGGGTTGTGTGTGTGTGTGTGTGTGTGTGTGTGTGTGTGTGTGTGTGTGGTGTGTGTGTGTGTGTGTGGATAGAACTTTATTGATCCCTTGGTTACAACGGTGAATTCCGTGT
+
TGZP[RPH^_a^PcU``L`V6Z>Y=b2`dA8ML.LaN]R>UOYdBS>]IBMGcPWU\GHDCGRTNG[`3<VCiaaYqPqRML^^ciQYG`WU5WqfWd4qa`ZS\_YqbqiiH_PT]]i^iX\KOHTWC:a`bidAdadqT]fZE[K_>ffC\T_f]fOqaHSqR`O`ZTbY`VSd[=TXY_UNSff[VMqaOYS4ifX<^X0P_adWY9i\iO\f]iVDH@<?GH@IY`^ddV`UULWB@96L\]^Y]<1QKR[WNO]a&0qaqPSFZAYPiMdD@BR[f\fqa\iQPicq\qqbqIbi]_X^MiaYd[KPqqiYZi^SbV[S_
@m140628_065130_42174_c100644482550000001823116109101414_s1_p0/672/ccs
CGTTTGACACCTGCTGTTTGCAATGCCTCTTTATAGCTTAGATAGATAGATAGATAGATAGATAGATAGATAGATAGATTGTAGAGTCCATGTCCCGACAGCACGCTATGAGTACACGTGCAGATCGTGTCAGTCGACATGATGATCAGCACGCTATGAGTGATCTGCATGTGCTGAGCGTGACACTCGAGATGCTATTAAACATTAAGGGTTGTGTGTGTGTGTGTGTGTGTGTGTGTGTGTGTGTGTGTGTGTGTGTGTGTGTGTGGATAGAACTTTATTGATCCCTTGGTTACAACGGTGAATTCACTCT
+
Uqqqqqqqqqqqqqqqqqqqqqqqqqqqqqqqqqqqqqqqqqqqqqqqqqqqqqqqqqqqqqqqqqqqqqqqqqqqqqqqqqqqqqqqqqqqqqqqqqqqqqqqqqqqqqqqqqqqqqqqqqqqqqqqqqqqqqqqqqqqqqqqqqqqqqqqqqqqqqqqqqqqqqqqqqqqqqqqqqqqqqqqqqqqqqqqqqqqqqqqqqqqqqqqqqqqqqqqqqqqqqqqqqqqq_q@qBqqqqqqqqqqqqqq`qqHqqqiqqqqqqqqqqqqqqqqqqqqqqqqqqqqqqqqqqqqqqqqqqqqqqqqqqqqqqqqq
@m140628_065130_42174_c100644482550000001823116109101414_s1_p0/673/ccs
GAATTCGTTTGACACCTGCTGTTTGCAATGCCTCTTTATAGCTTAGATAGATAGATAGATAGATAGATAGATAGATAGATAGATTGTAGAGTCCATGTCCCGACAGCACGCTATGAGTACACGTGCAGATCGTGTCAGTCGACATGATGATCAGCACGCTATGAGTGATCTGCATGTGCTGAGCGTGACACTCGAGATGCTATTAAACATTAAGGGTTGTGTGTGTGTGTGTGTGTGTGTGTGTGTGTGTGTGTGTGTGTGTGTGTGTGTGTGGATAGAACTTTATTGATCCCTTGGTTACAACGGTGAATTCGTCCT
+
qqqqqqqqqqqqqqqqqqqqqqqqqqqqqqqqqqqqqqqqqqqqqqqqqqqqqqqqqqqqqqqqqqqqqqqqqqqqqqqqqqqqqqqqqqqqqqqqqqqqqqqqqqqqqqqqqqqqqqqqqqqqqqqqqqqqqqqqqqqqqqqqqqqqqqqqqqqqqqqqqqqqqqqqqqqqqqqqqqqqqqqqqqqqqqqqqqqqqqqqqqqqqqqqqqqqqqqqqqqqqqqqqqqqqqqqqqqqqqqqqqqqqqqqqqqqqqqqqqqqqqqqqqqqqqqqqqqqqqqqqqqqqqqqqqqqqqqqqqqqqqqqqqqqqqqqqqqqqq
@m140628_065130_42174_c100644482550000001823116109101414_s1_p0/674/ccs
CTGCAGTCACACAGGAAACAGAAAAGTTATGAAGGTCAACCCAGATAGATAGATAGATAGATAGATAGATAGATAGATAGATTGTACTTTAGTTCTTCACTGAGTCAGCACGATATGAGTGCACGTGCTGATCGTGACAGTCGAGATGATGAGCAGCACGATATGAGTCATCTGCACGTGCTGATCGTGACAGTCGAGATGTTTCTCCTGTTTATCACATGAAGATAGATAGATAGATAGATAGATAGATAGATAGATAGATAGATAGATAGATAGATAGATAGATAGATAGATAGATCTCTCGCTTGGACTGGTTTGACTGGGAAAACCCTGCAGCAGCT
+
qqqqqqqqqqqqqqqqqqqqqqqqqqqqqqqqqqqqqqqqqqqqqqqqqqqqqqqqqqqqqqqqqqqqqqqqqqqqqqqqqqqqqqqqqqqqqqqqqqqqqqqqqqqqqqqqqqqqqqqqqqqqqqqqqqqqqqqqqqqqqqqqqqqqqqqqqqqqqqqqqqqqqqqqqqqqqqqqqqqqqqqqqqqqqqqqqqqqqqqqqqqqqqqqqqqqqqqqqqqqqqqqqqqqqqqqqqqqqqqqqqqqqqqqqqqqqqqqqqqqqqqqqqqqqqqqqqqqqqqqqqqqqqqqqqqqqqqqqqqqqqqqqqqqqqqqqqqqqqqqqqqqqqqqqqqqqqqqqqqqq
@m140628_065130_42174_c100644482550000001823116109101414_s1_p0/684/ccs
ACTGCCTGCAGGGTTTTCCCAGTCAAACCAGTCCAAGCGAGAGATCTATCTATCTATCTATCTATCTATCTATCTATCTATCTATCTATCTATCTATCTATCTATCTATCTATCTATCTATCTTCATGTGATAAACAGGAGAAACATCTCGACTGTCACGATCAGCACGTGCAGATGACTCATATCGTGCTGCTCATCATCTCGACTGTCACGATCAGCACGTGCACTCATATCGTGCTGACTCAGTGAAGAACTAAAGTACAATCTATCTATCTATCTATCTATCTATCTATCTATCTATCTGGGTTGACCTTCATAACTTTTCTGTTTCCTGTGTGACTGCAG
+
qqqqqqqqqqqqqqqqqiqqqqqqqqqqqqqqqqqqqqqqqqqqqqqqqqqqqqqqqqqqqqqqqqqqqqqqqqqqqqqqqqqqqqqqqqqqqqqqqqqqqqqqqqqqqqqqqqqqqqqqqqqqqqqqqqqqqqqqqqqqqqqqqqqqqqqqqqqqqqqqqqqqqqqqqqqqqqqqqqqqqqqqqqqqqqqqqqqqqqqqqqqqqqqqqqqqqqqqqqqqqqqqqqqqqqqqqqqqqqqqqqqqqqqqqqqqqqqqqqqqqqqqqqqqqqqqqqqqqqqqqqqqqqqqqqqqqqqqqqqqqqqqqqqqqqqqqqqqqqqqqqqqqqqqqqqqqqqqqqqqqqqqq
@m140628_065130_42174_c100644482550000001823116109101414_s1_p0/687/ccs
AGTCAGAATTCACCGTTGTAACCAAGGGATCAATAAAGTTCTATCCACACACACACACACACACACACACACACACACACACACACACACACACACACACACACAACCCTTAATGTTTAATAGCATCTCGAGTGTCACGCTCAGCACATGCAGATCACTCATAGCGTGCTGATCATCATGTCGACTGACACGATCTGCACGTGTACTCATAGCGTGCTGTCGGGACATGGACTCTACAATCTATCTATCTATCTATCTATCTATCTATCTATCTATCTAAGCTATAAAGAGGCATTGCAAACAGCAGGTGTCAAACGAATTC
+
qqqqqqqqqqqqqqqqqqqqqqqqqqqqqqqqqqqqqqqqqqqqqqqqqqqqqqqqqqqqqqqqqqqqqqqqqqqqqqqqqqqqqqqqqqqqqqqqqqqqqqqqqqqqqqqqqqqqqqqqqqqqqqqqqqqqqqqqqqqqqqqqqqqqqqqqqqqqqqqqqqqqqqqqqqqqqqqqqqqqqqqqqqqqqqqqqqqqqqqqqqqqqqqqqqqqqqqqqqqqqqqqqqqqqqqqqqqqqqqqqqqqqqqqqqqqqqqqqqqqqqqqqqqqqqqqqqqqqqqqqqqqqqqqqqqqqqqqqqqqqqqqqqqqqqqqqqqqqqqqqq
@m140628_065130_42174_c100644482550000001823116109101414_s1_p0/690/ccs
ACTGCGAATTCACCGTTGTAACCAAGGGATCAATAAAGTTCTATCCACACACACACACACACACACACACACACACACACACACACACACACACACACACACACACAACCCTTAATGTTTAATAGCATCTCGAGTGTCACGCTCAGCACATGCAGATCACTCATAGCGTGCTGATCATCATGTCGACTGACACGATCTGCACGTGTACTCATAGCGTGCTGTCGGGACATGGACTCTACAATCTATCTATCTATCTATCTATCTATCTATCTATCTATCTAAGCTATAAAGAGGCATTGCAAACAGCAGGTCAACGA
+
qqqqqfqqqqqqqqqqqqqqqqqqqqqqiqqqqqqqqqqqqqqqqqqqqq[qqqqq7KT`qqqfqq[i]qi^qqqUacqqqqqqqT`CTOqqqqiNTVWLqfqifcqqqqqqqqqqqRqqqqqqaqqqqqqqqqqqqqqqqqqqqqqqqqqqqqqqqqqqqqqqqqqqqqqqqqqqqqqaqqqqqqqqqqqqqqqqqqqqqiqqqqqqqqqqqfqWqqqqqqqqqqqqqqqq_qqqqqqqqqqqqqqqqqqqqqqqqqqqqqqqqqqqqqqqqqqqqqqqqqqqqqq]qqiqqqqqqqqq_qqqqqqq!#!!!QFT+
@m140628_065130_42174_c100644482550000001823116109101414_s1_p0/691/ccs
ACTGCGAATTCACCGTTGTAACCAAGGGATCAATAAAGTTCTATCCACACACACACACACACACACACACACACACACACACACACACACACACACACACACAACCCTTAATGTTTAATAGCATCTCGAGTGTCACGCTCAGCACATGCAGATCACTCATAGCGTGCTGATCATCATGTCGACTGACACGATCTGCACGTGTACTCATAGCGTGCTGTCGGGACATGGACTCTACAATCTATCTATCTATCTATCTATCTATCTATCTATCTATCTAAGCTATAAAGAGGCATTGCAAACAGCAGGTGTCAAACGAATTC
+
qqqqqqqqqqqqqqqqqqqqqqqqqqqqqqqqqqqqqqqqqqqqqqqqqqqqqqqqqqqqqqqqqqqqqqqqqqqqqqqqqqqqqqqqqqqqqqqqqqqqqqqqqqqqqqqqqqqqqqqqqqqqqqqqqqqqqqqqqqqqqqqqqqqqqqqqqqqqqqqqqqqqqqqqqqqqqqqqqqqqqqqqqqqqqqqqqqqqqqqqqqqqqqqqqqqqqqqqqqqqqqqqqqqqqqqqqqqqqqqqqqqqqqqqqqqqqqqqqqqqqqqqqqqqqqqqqqqqqqqqqqqqqqqqqqqqqqqqqqqqqqqqqqqqqqqqqqqqqqqq
@m140628_065130_42174_c100644482550000001823116109101414_s1_p0/693/ccs
AATTCGTTTGACACCTGCTGTTTGCAATGCCTCTTTATAGCTTAGATAGATAGATAGATAGATAGATAGATAGATAGATAGATTGTAGAGTCCATGTCCCGACAGCACGCTATGAGTACACGTGCAGATCGTGTCAGTCGACATGATGATCAGCACGCTATGAGTGATCTGCATGTGCTGAGCGTGACACTCGAGATGCTATTAAACATTAAGGGTTTGTGTGTGTGTGTGTGTGTGTGTGTGTGTGTGTGTGTGTGTGTGTGTGTGTGTGTGTGTGGATAGAACTTTATTGATCCCTTGGTTACAACGGTGAATT
+
qqqqqqqqqqqqqqqqqqqqqqqqqqqqqqqqqqqqqqqqqqqqqqqqqqqqqqqqqqqqqqqqqqqqqqqqqqqqqqqqqqqqqqqqqqqqqqqqqqqqqqqqqqqqqqqqqqqqqqqqqqqqqqqqqqqqqqqqqqqqqqqqqqqqqqqqqqqqqqqqqqqqqqqqqqqqqqqqqqqqqqqqqqqqqqqqqqqqqqqqqqqqqqqqqqqqqqqiqqqqqqqqqqqqqqqqqqqqqqqqqqqqqqqqqqqqqqqqqqqqqqqqqqqqqqqqqqqqqqqqqqqqqqqqqqqqqqqqqqqqqqqqqqqqqqqqqqqq
@m140628_065130_42174_c100644482550000001823116109101414_s1_p0/696/ccs
GTGGAGCCATCAATGGCGGGCAGATAAACTTCGGTCCGGAAACGCTTTTCAACCCTTTCTGGAAAGCGTCGCAAAGCTGGAAGAAAAAGACCACCGTCCGTGCCGATAAAACCCACTGCAACGGACATCCGAAGCCGTGTCGACCACCAGTTTTGGTGCCATCCAGCTCCAGTTGGCACGCCCATGAAAAGACGCCGCCAGCACAAAGAACATCGCGGCAGAGAGCAGCGCCATTGCAATATGCATCGGTTTCATACTTCTCTACCTCCGGGCGACCAGAACGTCGCATCCCAGCGTACGAGAAGTCACCGCGCAGGTCGGAATGAGCAGGAGCGACATGCTTTACACATGGTATATTCCGGTACTCAGAGTAGCAGAAGAGAGCGCCTCCGCAATCCCCAGAATCAGGCCCGCCAATCTCGCTCCCGGAATGCTGCCAATTCCACCGCGCGACCGCCGCGGTAAAGGGCTTTCATCCGGCCATAAAGCCGATGTAGGGTTAATGACGCCTATCTGAGTACGAATATAAAGATGGTGGTCTCATTCGCCCTGCGTGATTCTGGTGCTGCTGGTGATGCCGACCGGTATTCTGGGTCGCCCGGAGGTAGGAGAAGTATGAAACCGATGCATATTGCATGGCGCTGCTCTCTGCCGGATGTTCTTTGTGCTGGCGGGCGTCTTTATGGGCGTGCAACTGGAGCTGGATGGCACAAACTGGTGGTCGACACGGCTTCGGATGTCCGTTGGCAGTGGGTGTTTATCGGCACGGCGGTGGTCTTTTTCTTCCAGCTTTTGCGACCGGCCTTTCCAGAAAGGGTGAAAAGCGTTGTCCGACCGAAGTTTATTCTGCCCGCCATTGATGGCTCCAC
+
@@;@;9<@/?>@@?0B@+@@=??/@1>3??@229)8@6@?3@@@?+:1>?>3-A?9@@@6'7*294$#,+:>(,8:;@'+>@=):5*6++1D?.1(%03295?0@.$.00(%6C>?=-/@@<,?=<:?7@7<3>?@:@70>CF3$;)%8,/;:89GGIHK:K9LL7FK=OK%G3$00CJ(6K?=0),/+:LBIG$NG,LLJF6F:I9HKLKLK=);<FHFGFG>>HKK0H=KD7DKK:LJ<16;L76(A5LF2;$3)(>I@>@?:@40/#><3<?3C??;*3)@.!(1>,&$273&#"+$%+("%')(&,-(,-414)3#'1#/"%)'1(4(,3%4.43&$##,$#&&&#$#&/33%%$&%444,40'$/%%4#.4/"#01(%-2(&*4)644444-44444%/334*4'%843423%3/44%3$,23430&&12%&/24(#%33$30"%:&173>)1'+#.+++0+??/3@+*0(#35?,=;*&*=5/@@@?@?@#@@>@,,,.@/>99'/(69<*;:@+'*=22,0:133KEH/':68H=L?L=<)EGF8$%*3<':DG:E#>0,=BJ6H36>578GBE%L1@(4HG9%4JB<D2+>E9LJ>LK<():.$5CI;>20/(+9EF=;FL,=:D46$66=EF?;%B:IJ%='%13(;>=?L6>L=HKBJ99WS5L2UR9-(AM'@%>DCKHRMQB=G1KDHEJAPSRBMH@$'5:?KBJO4MWXUI5G0JXSFKWPRGIWJLXVAX*D<WGUAHDEA9XIXXJ8N;CPB9B87C)XDGVXXXXWAIGMRVDAHD<OSEN6NCU,D2Q6*[WW/QG8P6%F@TC$RT;*C).KF-G0=5FLF5GJ@9@./)-$4?0E?-@;@@6H@?)>?@
@m140628_065130_42174_c100644482550000001823116109101414_s1_p0/697/ccs
ACACACACACACACACACACACACACACACACACACAACCCTTAATGTTTAATAGCATCTCGAGTGTCACGCTCAGCACATGCAGATCACTCATAGCGTGCTGATCATCATGTCGACTGACACGATCTGCACGTGTACTCATAGCGTGCTGTCGGGACATGGACTCTACAATCTATCTATCTATCTATCTATCTATCTATCTATCTATCTAAGCTATAAAGAGGCATTGCAAACAACGA
+
qqq%KqqqqqqqqqqqqqqqqqqqfRqqqqqqqqqqqqJqqqqqqqqqqqqqqqqqqqqqqqqqqqqqqqqqqqqqqqqqqqqqqqdqqqqqqqqqqqqqqqqqqqqqqqqqqqqqqqqqqqqqqqqqqqqqqqqqqqqqqqqqqqqqqqqqqqqqqqqqqqqqqqqqqqqqqqqqqqqqqqqqqqqqqqqqqqqqqqqqqqqqqqqqqqqqqqqqqqqqqqqqqqqqqqqqqqf#!!%
@m140628_065130_42174_c100644482550000001823116109101414_s1_p0/705/ccs
GATAAAGCAGGATCGAACCAGATTCAAACACGCGGATCGGCGGATTATGCGTATGATCGCGCAGCGCCGGGATCTTCGAGTTTGGGTTCACTTCGACAAAGCCGCTGGAGAATTGATCGCCATCGCCAATACGAATCAGCCAGGCGTCGTACTCTGCACCAGTAACGCCCAGCGCCAGCAGCTCCTCAAGCATAATCGTTACTTTCTGACCGTTCGGCGTTCCCAGCGAATAAAGTTGCAATGGGTGTTTGCCAACGGGCAGCGTTTTTTCATGCGTCGGACCAGAAACCGGGCGATTGATATTGGCGAACGCGCCGCCAGCGGATTTATCCCACGTCCAGACTTTCGCGGGCTGATAAGTATTGTCTGTCATAGTGAGTTGAATTCGTTTGACACCTGCTGTTTGCAATGCCTCTTTATAGCTTAGATAGATAGATAGATAGATAGATAGATAGATAGATAGATTGTAGAGTCCATGTCCCGACAGCACGCTATGAGTACACGTGCAGATCGTGTCAGTCGACATGATGATCAGCACGCTATGAGTGATCTGCATGTGCTGAGCGTGACACTCGAGATGCTATTAAACATTAAGGGTTGTGTGTGTGTGTGTGTGTGTGTGTGTGTGTGTGTGTGTGTGTGTGTGTGTGTGTGTGTGGATAGAACTTTATTGATCCCTTGGTTACAACGGTGAATTCGCAGT
+
fqdYqqqqiqNqqqdqq7qiqqIqqOqdqqKq^qqqqQqqqqqqdOqqq`qfbq^qqqqqqWLRqSqqWqicqi8`cUaq;qqObqqqqqfqqRba^TqqTIqqqqYqqVcq]qqqiq\iqqqfqWqiqqqKqqqqSqQKdiZqa^Y%IBiqq9fPYqqqqqqfqaA<qqqfqiZqfiOqqZqQiq)qqqdqqdqidqiiqqdfqZqqXiqNXqWqq`fdqDqqqqqb\Kf[iqqqqX^[_dLiqYqqUVq'qTSq\i1(qqUqNYTqNXdaib^qq[UqXPZqfcbqJZ@fTPq\Cqqiqqqq]ciaqqdqZUJdHXf`aGaqqXq]i]ScqqHqiMqqqqq`qqq^]Kqqiqaqfqqq[^qbqf[qiqTqqqFqHqWqqdqqqqPqMHqqqqqfqqqqqqXqq`qqqa[Dqq6OfqqqqKBX]YWcZi\qJqY]fqiqqqqiZZbqiqSqqqdqiV]qdqqqTL=fYqfPqVYXqqqVqqXqaqq^qqqiq[qfqqfXqqqiqQiqqXqqqfqqqqiqqaqTqq_VqqqqqqqqqqYaUVqIEqqaiTqqiqqd^i\qqqqqfd^=qVqiqZqqcqqLbqqqqYqqqqqqiq]qqfqqTqf9q`q2q@qWqdq^iTqG]ffqfiA.NZiqqiqqqiqqqqqBqPqqqcq=dfqqq_qqqqaWqqqqqqqqd`_qqqqqaq2qLqqqqqqiqqqqqKqNqZi
@m140628_065130_42174_c100644482550000001823116109101414_s1_p0/709/ccs
AAGTTATGAAGGTCAACCCAGATAGATAGATAGATAGATAGATAGATAGATAGATAGATTGTACTTTAGTTCTTCACTGAGTCAGCACGATATGAGTGCACGTGCTGATCGTGACAGTCGAGATGATGAGCAGCACGATATGAGTCATCTGCACGTGCTGATCGTGACAGTCGAGATGTTTCTCCTGTTTATCACATGAAGATAGATAGATAGATAGATAGATAGATAGATAGATAGATAGATAGATAGATAGATAGATAGATAGATAGATAGATAGATCTCTCGCTTGGACTGGTTTGACTGGGAAAACCC
+
qVVdqqqqfqqqiqiq[qqiqfqiqqqfZiqqqqqiifqcqq]fqL\qqqqadqqq^qqqqaPqiqqqq^qqqqqO]iViqqNqiiqqiLi^qZbVdMiiqqqiqq@qqqfqqi]qqqU`caqqqdqiqqq\^qiqqWiq]Zdqiq\qaiqqqqqJqiiq^qqqqcifqfq^qqiqiqUqqqqcqqq^qqNdiqqqfiiqqqqqqqZdqaiUqfqqaqqiciiqqi`]qiTqRiiiqqqqWq\iqqqi^qqq\iU\q^iq_q]fi[Pqcf^q`q[qiiOfQ[cqUaZT;qRii]iZF\bqba]Zq8qqVKiq
@m140628_065130_42174_c100644482550000001823116109101414_s1_p0/711/ccs
AGAGTCTGCAGGGTTTTCCCAGTCAAACCAGTCCAAGCGAGAGATCTATCTATCTATCTATCTATCTATCTATCTATCTATCTATCTATCTATCTATCTATCTATCTATCTATCTATCTATCTTCATGTGATAAACAGGAGAAACATCTCGACTGTCACGATCAGCACGTGCAGATGACTCATATCGTGCTGCTCATCATCTCGACTGTCACGATCAGCACGTGCACTCATATCGTGCTGACTCAGTGAAGAACTAAAGTACAATCTATCTATCTATCTATCTATCTATCTATCTATCTATCTGGGTTGACCTTCATAACTTTTCTGTTTCCTGTGTGACTGCAG
+
qqqqqqqqqqqqqqqqqqqqqqqqqqqqqqqqqqqqqqqqqqqqqqqqqqqqqqqqqqqqqqqqqqqqqqqqqqqqqqqqqqqqqqqqqqqqqqqqqqqqqqqqqqqqqqqqqqqqqqqqqqqqqqqqqqqqqqqqqqqqqqqqqqqqqqqqqqqqqqqqqqqqqqqqqqqqqqqqqqqqqqqqqqqqqqqqqqqqqqqqqqqqqqqqqqqqqqqqqqqqqqqqqqqqqqqqqqqqqqqqqqqqqqqqqqqqqqqqqqqqqqqqqqqqqqqqqqqqqqqqqqqqqqqqqqqqqqqqqqqqqqqqqqqqqqqqqqqqqqqqqqqqqqqqqqqqqqqqqqqqqqqqq
@m140628_065130_42174_c100644482550000001823116109101414_s1_p0/712/ccs
CTGCAGTCACACAGGAAACAGAAAAGTTATGAAGGTCAACCCAGATAGATAGATAGATAGATAGATAGATAGATAGATAGATAGATTGTACTTTAGTTCTTCACTGAGTCAGCACGATATGAGTGCACGTGCTGATCGTGACAGTCGAGATGATGAGCAGCACGATATGAGTCATCTGCACGTGCTGATCGTGACAGTCGAGATGTTTCTCCTGTTTATCACATGAAGATAGATAGATAGATAGATAGATAGATAGATAGATAGATAGATAGATAGATAGATAGATAGATAGATAGATAGATAGATCTCTCGCTTGGACTGGTTTGACTGGGAAAACCCTGCAGGATAT
+
qqqqqqqqqqqqqqqqqqqqqqqqqqqqqqqqqqqqqqqqqqqqqqqqqqqqqqqqqqqqqqqqqqqqqqqqqqqqqqqqqqqqqqqqqqqqqqqqqqqqqqqqqqqqqqqqqqqqqqqqqqqqqqqqqqqqqqqqqqqqqqqqqqqqqqqqqqqqqqqqqqqqqqqqqqqqqqqqqqqqqqqqqqqqqqqqqqqqqqqqqqqqqqqqqqqqqqqqqqqqqqqqqqqqqqqqqqqqqqqqqqqqqqqqqqqqqqqqqqqqqqqqqqqqqqqqqqqqqqqqqqqqqqqqqqqqqqqqqqqqqqqqqqqqqqqqqqqqqqqqqqqqqqqqqqqqqqqqqqqqqqqqqqqqq
@m140628_065130_42174_c100644482550000001823116109101414_s1_p0/714/ccs
AATTCGTTTGACACCTGCTGTTTGCAATGCCTCTTTATAGCTTAGATAGATAGATAGATAGATAGATAGATAGATAGATAGATTGTAGAGTCCATGTCCCGACAGCACGCTATGAGTACACGTGCAGATCGTGTCAGTCGACATGATGATCAGCACGCTATGAGTGATCTGCATGTGCTGAGCGTGACACTCGAGATGCTATTAAACATTAAGGGTTGTGTGTGTGTGTGTGTGTGTGTGTGTGTGTGTGTGTGTGTGTGTGTGTGTGTGTGTGTGTGGATAGAACTTTATTGATCCCTTGGTTACAACGGTGAATT
+
afabU]af^qqfqd`^q]qiNqXi[Sqiqqq_iQqqq^qaqiiqUf[OPHXSPqqfMqiqiib_;qYqNqiqUfO^qiqibiSP,`qqiciYqq^Si4qicqbqbaqfidiXqqqiqqZqidqZqVL\i[ifQiqqqqq^qqqfqqqqq]dqZ@qqqqqcqqqqqQq3\qVJ]qqqfqdbqqqiqqqfq`qfRqXq`[qqqqdJaqii]qqq5qY^\ffqRLXY_:LFA&?8^F>)EGSaFE<XcQdUKORW\Uiff]Oiqi[qbqfcVqaicifd]KIqqqiqdqYqqqqi`ic:idSZqqXXq8q]b@qqqqq_\
@m140628_065130_42174_c100644482550000001823116109101414_s1_p0/741/ccs
GAGAAACATCTCGACTGTCACGATCAGCACGTGCAGATGACTCATATCGTGCTGCTCATCATCTCGACTGTCACGATCAGCACGTGCACTCATATCGTGCTGACTCAGTGAAGAACTAAAGTACAATCTATCTATCTATCTATCTATCTATCTATCTATCTGGGTTGACCTTCATAACTTTTCTGTTTCCTGGTGACTGCAG
+
qqq[qqqqqqqqqqqqqqqqqqqqqqqqqqqqqqqqqqqqqqqqqqqqqqqqqqqqqqqqqqqqqqqqqqqqqqqqqqqqqqqqqqqqqqqqqqqqqqqqqqqqqqqqqqqqqqqqqqqqqqqqqqqqqqqqqqqqqqqqqqqqqqqqqqq[qqqqqqqqqqqqqqqqqqqqqqqqqqqqqqqqqqqqqqqf!qqqqqqqqq
@m140628_065130_42174_c100644482550000001823116109101414_s1_p0/745/ccs
GAATTCGTTTGACACCTGCTGTTTGCAATGCCTCTTTATAGCTTAGATAGATAGATACCGATAGATAGCAGATAGATAGATAGATAGATTGTAGAGTCCATGGTCCCGACAGCACGCTATGAGTACACGTGCAGATCGTGTCAGTCGACATGATGATCAGCACGCTATGAGTGATCTGCATGTGCTTGAGCGTGACACTCGAGATGCTATTAAACATTAAGGGTTGTGTGTGTGTGTGTGTGTGTGTGTGTGGTGTGTGTGTGTGTGTGTGTGTGTGTGTGGATAGAACTTTATTGATCCCTTGGTTACAACGGTGAATTCGTCCT
+
EAVMIRWAJVM>I75INPPR=OddR=OO\_JbJMEIVXZX0<J.W\iCRNd]fSQX\0\f]8YDX9E4'$B/=UFVJG2NX;>PMaEV:;(bSBX5:Uqqi&`cSfXAiZ/qJ^HqcEBTBDQVqKfHfi`MaW`]qV[Ri[,LI<]VGPG?KWBWi]GRSqNaHNiiiTIY:GVciNqqii]iq%9;q?DH^)XTqqqq[qBIXq\qq;Z[]*5^5aAWPiX*Q0MSJFE]S@S[MCU;CB5LMH?H`ZM+EAL/@BHN9ILJ?CLVXWa\V6EIPWLbHOf<iVYUX?[`UZq8TWXYc(qUfRANT\qqDdU]K]P]dOH@\=
@m140628_065130_42174_c100644482550000001823116109101414_s1_p0/751/ccs
CTGCAGTCACACAGGAAACAGAAAAGTTATGAAGGTCACCCAGATT
+
KqaNiqqiqi]`qqqBqqqqfUqbqq]qSaf[qYqAd$#GRMN9'<
@m140628_065130_42174_c100644482550000001823116109101414_s1_p0/756/ccs
GAATTCGTTTGACACCTGCTGTTTGCAATGCCTCTTTATAGCTTAGATAGATAGATAGATAGATAGATAGATAGATAGATAGATTGTAGAGTCCATGTCCCGACAGCACGCTATGAGTACACGTGCAGATCGTGTCAGTCGACATGATGATCAGCACGCTATGAGTGATCTGCATGTGCTGAGCGTGACACTCGAGATGCTATTAAACATTAAGGGTTGTGTGTGTGTGTGTGTGTGTGTGTGTGTGTGTGTGTGTGTGTGTGTGTGTGTGTGTGTGTGGATAGAACTTTATTGATCCCTTGGTTACAACGGTGAATTCGCAGT
+
qqqqqqq?qqqqqqqqqqqqqqqqqqqqqqqqqqqqqqqqqqqqqqqqqqqqqqqiqqqqqqqqqqqqqqqqqqqqqqqqqqqqqqqqqqqqqqqqqqqqqqqqqqqqqqqqqqqqqqqqqqqqqqqqqqqqqqqqqqqqqqqqqqqqqqqqqqqqqqqqqqqqqqqqqqqqqqqqqqqqqqqqqqqqqqqqqqqqqqqqqqqqFqqqqqqqqqqqqqqqqqX_qq&@bqq`O,CqYTqYRC'S.ZIqQq[qqqqqqqqqqqqqqfQqqqqqqqqqqqqqqqqqqqqqqqqqqqqqqqqqqqqqqqqqqqqqqqqqqqqqqqqq
@m140628_065130_42174_c100644482550000001823116109101414_s1_p0/763/ccs
GAATTCGTTTGACACCTGCTGTTTGCAATGCCTCTTTATAGCTTAGATAGATAGATAGATAGATAGATAGATAGATAGATTGTAGAGTCCATGTCCCGACAGCACGCTATGAGTACACGTGCAGATCGTGTCAGTCGACATGATGATCAGCACGCTATGAGTGATCTGCATGTGCTGAGCGTGACACTCGAGATGCTATTAAACATTAAGGGTTGTGTGTGTGTGTGTGTGTGTGTGTGTGTGTGTGTGTGTGTGTGTGTGTGTGTGGATAGAACTTTATTGATCCCTTGGTTACAACGGTGAATTCACTCT
+
qqqqqqqqqqqqqqqqqqqqqqqqqqqqqqqqqqqqqqqqqqqqqqqqqqqqqqqqqqqqqqqqqqqqqqqqqqqqqqqqqqqqqqqqqqqqqqqqqqqqqqqqqqqqqqqqqqqqqqqqqqqqqqqqqqqqqqqqqqqqqqqqqqqqqqqqqqqqqqqqqqqqqqqqqqqqqqqqqqqqqqqqqqqqqqqqqqqqqqqqqqqqqqqqqqqqqqqqqqqqqqqqqqqqqqqqqqqqqqqqqqqqqqqqqqqqqqqqqqqqqqqqqqqqqqqqqqqqqqqqqqqqqqqqqqqqqqqqqqqqqqqqqqqqqqqq
@m140628_065130_42174_c100644482550000001823116109101414_s1_p0/768/ccs
ACTGCCTGCAGGGTTTTCCCAGTCAAACCAGTCCAAGCGAGAGATCTATCTATCTATCATTCTATCTATCTATCTACTATCTTCTATCTATCTATCTATCTATCTATCTATCTACTATCTTCATGTGATAAACAGGAGAAACATCTCGACTGTCACGATCAGCACGTGCAGATGATCATATCGTGCTGCTCATCATCTCGACTGTCACGATCAGCACGTGCACTCATATCGTGCTGACTCAGTGAAGAACTAAAGTACAATCTATCTATCTATCTATCTATCTATCTATCTATCTATCTGGGTTGACCTTCATAACTTTTCTGTTTCCTGTGTGACTGCAG
+
SOGHKXHDWJ>XX8STGIFXWVXQ9XQ@XQ9KKWVXUXRQIWIHRWNNSPVP@?79QR#;4IRWGV8IJHJUQSQB$UPNQ3'FTQP=CO;/HEFJDECQBNOV>VNGCMJ>?''2EVQBC,BNQZY\UIddNH*HI\=QIAK:ZZV\bZU^[?\QGMTYONDQKRB[a]CS,ME(BQ4RRUO?PYaiNiQqHi_qdaq[i^qf[SB]fSZcq^[Pqi[[_Zi^ETP3cCP_RPiqUMdV]c\K\\ID[LI0GSOM8J9UOLKTWTK___^RUWcUbRc\\X[[RZZPOMPHK^TTS]U;UW7KW][d1ZYZ`.VRGXRDS912@@<<96958=@@?>1@?
@m140628_065130_42174_c100644482550000001823116109101414_s1_p0/775/ccs
GTAAAAAAGGAAAAAGAAAAGTTATGAAGGTAAAAAAAGATAGATAGATAGATAGATAGATAGATAGATAGATAGATTGTAATTTAGTTATTAAATGAGTAAGAAAGATATGAGTGAAAGTGATGATAGTGAAAGTAGAGATGATGAGAAGAAAGATATGAGTAATATGAAAGTGATGATAGTGAAAGTAGAGATGTTATAAATGTTTATAAAATGAAGATAGATAGATAGATAGATAGATAGATAGATAGATAGATAGATAAGATAGATAGATAGATAGATAGATAGATAGATATATAGATTGGAATGGTTTGAATGGAAAAAA
+
DL9cVaQcZdCc^^dcHaaa_>S[dO;`UVO7Zb\CNYMFWTB_]ZTb7^WRIRBaINYP[KK*dbWb^JRaURY_;`Vd\MQ[VUdUdU]dJdadEdZd5RS5OVc[W:dDJ\SM`d^cN^bTV[RcMdPYdS@^OQcaMPP?JBV.F_J%[IZPaaRSJ[X*X](^F1[PbM[dd`c@@SaC9d`cP\NcLP^b-PHS0E<LL:Zdcd6dd_^Q95:0755HNAIIXKFKZIO`cC;Q095FGLHG0NOIVVFGJ0I:F(623*NY@D@=%%@BED;HMJMHYT8H6G>MG9D4TM?NNdd4TB`^SSSacG']P$a,T`ZPN
@m140628_065130_42174_c100644482550000001823116109101414_s1_p0/783/ccs
ACTGCCTGCAGGGTTTTCCCGTCAACCAGTCCAAGCGAGAGATCTATCTATCTATCTATCTATCTATCTATCTATCTATCTATCTATCTATCTATCTATCTATCTATCTATCTATCTATCTTCATGTGATAAACAGGGAGAAACATCTCGACTGTCACGATCAGCACGTGCAGATGACTCATATCGTGCTGCTCATCATCTCCGACTGTCACGATCAGCACGTGCACTCATATCGTGCTGACTCAGTGAAGAACTAAAGTACAATCTATCTATCTATCTATCTATCTATCTAATCTATCTATCTGGCGGTTGACCTTATAACTTTTCTGTTTCCTGTGTGACTGGCAG
+
,*7?:@@:;@+@@8;@3/>0&I:%K2F87F7G=D;+DK4HF;>K=:KLLLGL?LLLF6LK<H:EL94K6KLEKLEK>K=JEL7J6:J41LD0D?8?*DB8KL4:/77I)EK<G98AN@AQRJ=DOAWRXGDKNKR*V[TRQXSUWSC:H*SSO:IPEOQKGQXB:XKDI+VRCT:@SI>@WCHKQLWDBXK:RFCVCCB<I697BOJBQKXA&IXTCM8.BMRKRCIV<SUGJUQ:F>KRVAV;@PE0GIIDTXI.WI&JE,JFSIIVR2HDJTRH5IPJR4HIQI>0WWD$DIJL4RT-H4D<&$&'<:C0G3;11-H2PD3IR+,9>1JG7I?%>@3.>0.&>?,1
@m140628_065130_42174_c100644482550000001823116109101414_s1_p0/793/ccs
CTGCAGTCACACAGGAAACAGAAAAGTTATGAAGGTCAACCCAGATAGATAGATAGATAGATAGATAGATAGATAGATAGATTGTACTTTAGTTCTTCACTGAGTCAGCACGATATGAGTGCACGTGCTGATCGTGACAGTCGAGATGATGAGCAGCACGATATGAGTCATCTGCACGTGCTGATCGTGACAGTCGAGATGTTTCTCCTGTTTATCACATGAAGATAGATAGATAGATAGATAGATAGATAGATAGATAGATAGATAGATAGATAGATAGATAGATAGATAGATAGATAGATCTCTCGCTTGGACTGGTTTGACTGGAAACCTGCG
+
qqqqiqqqfNqfqqq<qqdqqqqqqqqqOqqqqiqqqqq[qqqqqfqqqqqTqXqqq^qb_YdP[E<?B;ViqqqqXqqqq>qqdfq`q`qiJiq>qqqqq[qqqqqqqqqqqq][qqqqqqqiqqqqqqqqqqqqqqqqqqqqqqqqqqqqqqqXdqqqJqqqqqqqqqiqqqqqqqqqqq`qqqqqqqQqqqiqqqcCaOZqqbiqqq_qqYqf`Ydqqqdqqqificiiqbq\XWdL\\-=SV\XdNNWLX[\aRiWfF@,fLE>\@P=X5IBCH_DfRa+iaN8^ZYBWAq@[f9LqqfqqqqqqqqEqqqqiqDqqqqqq&Q!qN"?KK5!
@m140628_065130_42174_c100644482550000001823116109101414_s1_p0/794/ccs
GTCACACAGGAAACAGAAAAGTTATGAAGGTCAACCCAGATAGATAGATAGATAGATAGATAGATAGATAGATAGATTGTACTTTAGTTCTTCACTGAGTCAGCACGATATGAGTGCACGTGCTGATCGTGACAGTCGAGATGATGAGCAGCACGATATGAGTCATCTGCACGTGCTGATCGTGACAGTCGAGATGTTTCTCCTGTTTATCACATGAAGATAGATAGATAGATAGATAGATAGATAGATAGATAGATAGATAGAA
+
qqqqqqqqqqqqqqqqqqqqqqqqqqqqqqqqqqqqqqqqqqqqqqqqqqqqqqqqqqqqqqqqqqqqqqqqqqqqqqqqqqqqqqqqqqqqqqqqqqqqqqqqqqqqqqqqqqqqqqqqqqqqqqqqqqqqqqqqqqqqqqqqqqqqqqqqqqqqqqqqqqqqqqqqqqqqqqqqqqqqqqqqqqqqqqqqqqqqqqqqqqqqqqqqqqqqqqqqqqqqqqqqqqUqqqqqqqqqqqqqqqqqqqqqqqqqqqqqqqqqqq>qf
@m140628_065130_42174_c100644482550000001823116109101414_s1_p0/796/ccs
GACAGCACGCTATGAGTACACGTGCAGATCGTGTCAGTCGACATGATGATCAGCACGCTATGAGTGATCTGCATGTGCTGAGCGTGACACTCGAGATGCTATTAAACATTAAGGGTTGTGTGTGTGTGTGTGTGTGTGTGTGTGTGTGTGTGTGTGTGTGTGTGTGTGTGTGTGTGGATAGAACTTTATTGG
+
qqqqqqqqqqqqZqqqqqqqqqqqqqqqqqqqqqqqqqqqqqqqqqqqqqqqqqqqqqqqqqqqqqqqqqqqqqqqqqqqqqqqqqqqqqqqqqqqqqqqqqqqqqqqqqqqaqqqqqqqqqqqqqqqqqqqqiXHqcqqqqqqqiqqq3Aqqqqqqqq_qqqqqqqqqiqqqqqqqqqqqqqqqqqqqqiq
@m140628_065130_42174_c100644482550000001823116109101414_s1_p0/797/ccs
GAATTCGTTTGACACCTGCTGTTTGCAATGCCTCTTTATAGCTTAGATAGATAGATAGATAGATAGATAGATAGATAGATAGATTGTAGAGTCCATGTCCCGACAGCACGCTATGAGTACACGTGCAGATCGTGTCAGTCGACATGATGATCAGCACGCTATGAGTGATCTGCATGTGCTGAGCGTGACACTCGAGATGCTATTAAACATTAAGGGTTGTGTGTGTGTGTGTGTGTGTGTGTGTGTGTGTGTGTGTGTGTGTGTGTGTGTGTGTGTGGATAGAACTTTATTGATCCCTTGGTTACAACGGTGAATTCCGTGT
+
qqqqqqqqqqqqqAqqqqqqqqqqqqqqqqqqqqqqqqqqqqqqqqqqqqqqfqqqqqqFqqSqqqqqqqqqqqqqqqqqqqq[qqqqqqqqqqqqqqiqqqqqqqqqqqqqqqqqqqqqqqqqqqqqqqqqqqqqqqqqqqqqqqqqqqqqqqqqqqqdqqqqqqqqqqqqqqqqiqqqiqqqqqqqqqqqiqqqqqqqqqqqqqqqqqqqqqqqqqqqqqqqqqqqqqqqqqqqZqqqiiTqqqqqqqqqqqqqqqqqqqqqqqqqqqcqqqqqqqqqqqqqqqqqqqqqqqqqqqqqqqqqqqqqqqqqqqqqqqqqqq
@m140628_065130_42174_c100644482550000001823116109101414_s1_p0/807/ccs
GTCACACAGGAAACAGAAAAGTTATGAAGGTCAACCCAGATAGATAGATAGATAGATAGATAGATAGATAGATAGATTGTACTTTAGTTCTTCACTGAGTCAGCACGATATGAGTGCACGTGCTGATCGTGACAGTCGAGATGATGAGCAGCACGATATGAGTCATCTGCACGTGCTGATCGTGACAGTCGAGATGTTTCTCCTGTTTATCACATGAAGATAGATAGATAGATAGATAGATAGATAGATAGATAGATAGATAGATAGATAGATAGATAGATAGATAGATAGATAGATCTCTCGCTTGGACTGGTTTGACTGGGAAAACCC
+
[c:abS^c_dTHIJ2SNNcdcOVT_NW\XdccPaC[P^UaVPXQ_d]aSK[aBSNaP[dc_cL]]H^c^^]cbNJcadJc\_NVdaRadbQcNcaN[RdcaQadPO`cP_W`cT:LSc`UTdaqc]XiZ\qq`qqqq^AaZqiV,a\ciqqZqqqqqqci`d]iqq]qqdqiaqfqqfX=qqiqqRq^qqUb]qqiiiqqqLiiq_qqdqiRqRdqiqqfqXfqfqiqGUIqiqqqqqbq`TbqifqfW^qqqd`q]Uiqi_qi]fqPffdqfRac`qqqq^qiqqdqSQRfTNV_QiiZYTqqNq>qqqqiqYqdYbiqCqW8DJqNqq
@m140628_065130_42174_c100644482550000001823116109101414_s1_p0/808/ccs
TGGATCAGGGCAGCCATCCCACCAGCGAAAACTGCTTTCGTATTGCGCCCGCGTCCGGCACGTCGCTGACGCACCTGGGGATTACCGAGGGGGAGAACGTCATCCACCTGCGCACCCTGCGTCGTGTCAACGGCGTCGCGCTCTGTTTAATCGACCACTACTTCGCGGACCTCACCTCTGGCCGACGCTGCAACGCTTCG
+
WEZVRYc$dMWd^Mcc[9H^S@bYa^a#da\EccV7S78.PcDXKdZ4R\bQSQ>R)-(Q,\MMcdc\cSa3G'.93GED=H7MQiBa2\ddXcPD\_ac]bV]qqYiTW6ZO]>cbRaMcTaQPRTMPT[JROR>DGSVa^RFO,PUSdR]^G9P<CN_bQULS[BaS?dcS^2dd^OEq.YRcVdM:S_OPZZ_aI`a
@m140628_065130_42174_c100644482550000001823116109101414_s1_p0/813/ccs
CGTTTGAACCTGCTGTTTGCAATGCCTCTTTATAGCTTAGATAGATAGATAGATAGATAGATAGATAGATAGATAGATTGTAGAGTCCATGTCCCGACAGCACGCTATGAGTACACGTGCAGATCGTGTCAGTCGACATGATGATCAGCACGCTATGAGTGATCTGCATGTGCTGAGCGTGACACTCGAGATGCTATTAAACATTAAGGGTTGTGTGTGTGTGTGTGTGTGTGTATGTGTGTGTGTGTGTGTGGTGTGTGTGTGTGTGTGTGTGTGGATAGAACTTTATTGATCCCTTGGTTACAACGGTGAATTCGTCCT
+
-OQXX;.!qqqiqVqiqqqUdqqqSqqqqqqqqfqqqqqqqq\qiqiqqqqqqqqfqqqqqqq\qqqqqUqqqqqqqqqqqqiqqqPqqbqqqqqqi4qqqqqqqqqqqqqqq[qqqqqqqqqqqqq`qfqqqqiqqqqqqqqqqqqqqqfqK_UqdqfqdqqqqqqSqq:T\qdqqqqqHqqqqqqqqqqqqqqiZqqqqqqqqYqqqqqqqqqVOi84>KGLWOTc[d]KTT2af_D]TNWdcf]iFicQ$Aiqqqq?.BCSNiFBac?Jqqqqqq\qqqqqqqq_qqqqiJqqqqqqqqqJDqqqqqASqqqqqqqqq
@m140628_065130_42174_c100644482550000001823116109101414_s1_p0/818/ccs
AGCTGCTGCAGGGTTTTCCCAGTCAAACCAGTCCAAGCGAGAGATCTATCTATCTATCTATCTATCTATCTATCTATCTATCTATCTATCTATCTATCTATCTATCTATCTATCTATCTATCTTCATGTGATAAACAGGAGAAACATCTCGACTGTCACGATCAGCACGTGCAGATGACTCATATCGTGCTGCTCATCATCTCGACTGTCACGATCAGCACGTGCACTCATATCGTGCTGACTCAGTGAAGAACTAAAGTACAATCTATCTATCTATCTATCTATCTATCTATCTATCTATCTATCTGGGTTGACCTTCATAACTTTTCTGTTTCCTGTGTGACTGCAG
+
qqqqqqqqqqqqqqqqqqqqqqqqqqqqqqqqqqqqqqqqqqqqqqqqqqqqqqqqqqqqqqqqqqqqqqqqqqqqqqqqqqqqqqqqqqqqqqqqqqqqqqqqqqqqqqqqqqqqqqqqqqqqqqqqqqqqqqqqqqqqqqqqqqqqqqqqqqqqqqqqqqqqqqqqqqqqqqqqqqqqqqqqqqqqqqqqqqqqqqqqqqqqqqqqqqqqqqqqqqqqqqqqqqqqqqqqqqqqqqqqqqqqqqqqqqqqqqqqqqqqqqqqqqqqqqqqqqqqqqqqfqqq]qqqqqqqqqqqWqYqqqqqqqqqqqqqqqqqqqqqqqqqqqqqqqqqqqqqqqqqqqqqqqqqq
@m140628_065130_42174_c100644482550000001823116109101414_s1_p0/819/ccs
CTGCAGTCACACAGGAAACAGAAAAGTTATGAAGGTCAACCCAGATAGATAGATAGATAGATAGATAGATAGATAGATAGATTGTACTTTAGTTCTTCACTGAGTCAGCACGATATGAGTGCACGTGCTGATCGTGACAGTCGAGATGATGAGCAGCACGATATGAGTCATCTGCACGTGCTGATCGTGACAGTCGAGATGTTTCTCCTGTTTATCACATGAAGATAGATAGATAGATAGATAGATAGATAGATAGATAGATAGATAGATAGATAGATAGATAGATAGATAGATAGATAGATCTCTCGCTTGGACTGGTTTGACTGGGAAAACCCTGCAGGA
+
qqqqqqqqqqqLqqqqqqqqqqqqqqqqdqqqqqqqqqqqqqqqqqqqqqqqqqqqqqqqqqqqqqqqqqqqqcqiqqqqq\qqqqqqqqqqqqqqqqqqqqqqqqqqqqqqqiqqqqqqqqqqqqqqqqqfqqqqqqqqqqqqqqqqqfqqqqqqqqqqqqqqqqqqqqqqqqqqqqqqqqqqqqqqqqqqqqqqqqqqqqqqqqqqqqqqqqqqqqqqqqqqqqqqqqqqqqqqqqqqcqqqSqqqqqqqqqqqqqqqqqqqqqqqqqqqqqqcqqqqqqqqqqqqqqqqqqqqqqqqqqqqqqqqqqqqqqqqqqqqqqqqqiqqqqqqqqqqqbqqqq
@m140628_065130_42174_c100644482550000001823116109101414_s1_p0/822/ccs
CTGCAGTCACACAGGAAACAGAAAAGTTATGAAGGTCAACCCAGATAGATAGATAGATAGATAGATAGATAGATAGATAGATTGTACTTTAGTTCTTCACTGAGTCAGCACGATATGAGTGCACGTGCTGATCGTGACAGTCGAGATGATGAGCAGCACGATATGAGTCATCTGCACGTGCTGATCGTGACAGTCGAGATGTTTCTCCTGTTTATCACATGAAGATAGATAGATAGATAGATAGATAGATAGATAGATAGATAGATAGATAGATAGATAGATAGATAGATAGATAGATCTCTCGCTTGGACTGGTTTGACTGGGAAAACCCTGCAGGTCCT
+
qqqqqqqqqqqqqTqqqqqqqqqqqqqqqqqqqqqqqqqqqqqqqqqqqqqqqqqqqqqqqqqqqqqqqqqqqqqqqqqqqqqqqqqqqqqqqqqqqqqqqqqqqqqqqqqqqqqqqqqqqqqqqqqqqqqqqqqqqqqqqqqqqqqqqqqqqqqqqqqqqqqqqqqqqqqqqqqqqqqLqqqqqqqqqqqqqqqqqqqqqqqqqq\qqqqqqqqqqqqqqqqqqqqqqqqqqqqqqqqqqqqqqqqqqqqqqqqqqqqqqqqqqqqqqqiqqqqqqqqqqqqqqqqqqqqqqqqqqqqqqqqqqqqiqqqqqqqqqqqqqXqq^qqqqqqqiqqqqqiqq
@m140628_065130_42174_c100644482550000001823116109101414_s1_p0/825/ccs
CTGCAGTCACACAGGAAACAGAAAAGTTATGAAGGTCAACCCAGATAGATAGATAGATAGATAGATAGATAGATAGATAGATTGTACTTTAGTTCTTCACTGAGTCAGCACGATATGAGTGCACGTGCTGATCGTGACAGTCGAGATGATGAGCAGCACGATATGAGTCATCTGCACGTGCTGATCGTGACAGTCGAGATGTTTCTCCTGTTTATCACATGAAGATAGATAGATAGATAGATAGATAGATAGATAGATAGATAGATAGATAGATAGATAGATAGATAGATAGATAGATAGATCTCTCGCTTGGACTGGTTTGACTGGGAAAACCCTGCAGGCAGT
+
qqqqqqqqqqqqqqqqqqqqqqqqqqqqqqqqqqqqqqqqqqqqqqqqqqqqqqqqqqqqqqqqqqqqqqqqqqqqqqqqqqqqqqqqqqqqqqqqqqqqqqqqqqqqqqqqqqqqqqqqqqqqqqqqqqqqqqqqqqqqqqqqqqqqqqqqqqqqqfqqqqqqqqqqqqqqqqqqqqqqqqqqqqqqqqqqqqqqqqqqqqqqqqqqqqqqqqqqqqqqqqqqqqqqqqqqqqqqqqqqqqqqqqqqqqqqqqqqqqqqqqqqqqqqqqqqqqqqqqqqqqqqqqqqqqqqqqqqqqqqqqqqqqqqqqqqqqqqqqqqqqqqqqqqqqqqqqqqqqqqqqqqq
@m140628_065130_42174_c100644482550000001823116109101414_s1_p0/830/ccs
GATCACAACCGAGCTTCCGGGTCGCACCAGTGCCTACCGGATCGCAGAAGTTCGTCCTCAAGTTAGCGGGATTATCCTGAAGCGTAATTTCAAAGAAGGTAGCGACATCGAAGCAGGTGTCTCTCTCTATCAGATTGATCCTGCGACCTATCAGGCGACATACGACAGTGCGAAAGGTGATCTGGCGAAAGCCCAGGC
+
qq]qq_qQ^qqqqd]qZi1qqqiqciPqqqqqTqfqqqqqqaqVqqqqqqqqdqq`qiBqqqqqqqqqqqqqqqqqqqqqqqqqqqqWqqqqqqqqqbqqqqqqqqqqqqqqqqqqqqqqiqqqqqqqqqi\qiqqifcaqqqqqqqq`qqqqqqqqqqqiq\qqqq]qqqqiqqaqqq]ZqqiqOf=qqqbqqq_cQ
@m140628_065130_42174_c100644482550000001823116109101414_s1_p0/836/ccs
AATTCGTTTGACACCTGCTGTTTGCAATGCCTCTTTATAGCTTAGATAGATAGATAGATAGATAGATAGATAGATAGATAGATTGTAGAGTCCATGTCCCGACAGCACGCTATGAGTACACGTGCAGATCGTGTCAGTCGACATGATGATCAGCACGCTATGAGTGATCTGCATGTGCTGAGCGTGACACTCGAGATGCTATTAAACATTAAGGGTTGTGTGTGTGTGTGTGTGTGTGTGTGTGTGTGTGTGTGTGTGTGTGTGTGTGTGTGTGTGTGGATAGAACTTTATTGATCCCTTGGTTACAACGGTGAATT
+
qqqqqqqqqqqqqqqqqqqqqqqqqqqqqqqqqqqqqqqqqqqqqqqqqqqqqqqqqqqqqqqqqqqqqqqqqqqqqqqqqqqqqqqqqqqqqqqqqqqqqqqqqqqqqqqqqqqqqqqqqqqqqqqqqqqqqqqqqqqqqqqqqqqqqqqqqqqqqqqqqqqqqqqqqqqqqqqqqqqqqqqqqqqqqqqqqqqqqqqqqqqqqqqqqqqqqqqqqqqqqqqqiqqqqqqqqqqqqqqqqqqqqqqqqqVqqqLRqqqqqqqqqqqqqqqq`qqqqqqqqqqqqqqqqqqqqqqqqqqqqqqqqqqqqqqqqqqqq
@m140628_065130_42174_c100644482550000001823116109101414_s1_p0/839/ccs
GAATTCGTTTGACACCTGCTGTTTGCAATGCCTCTTTATAGCTTAGATAGATAGATAGATAGATAGATAGATAGATAGATAGATTGTAGAGTCCATGTCCCGACAGCACGCTATGAGTACACGTGCAGATCGTGTCAGTCGACATGATGATCAGCACGCTATGAGTGATCTGCATGTGCTGAGCGTGACACTCGAGATGCTATTAAACATTAAGGGTTGTGTGTGTGTGTGTGTGTGTGTGTGTGTGTGTGTGTGTGTGTGTGTGTGTGTGTGTGGATAGAACTTTATTGATCCCTTGGTTACAACGGTGAATTCACTCT
+
qqqqqqqqqqqqqqqqqqqqqqqqqqqqqqqqqqqqqqqqqqqqqqqqqqqqqqqqqqqqqqqqqqqqqqqqqqqqqqqqqqqqqqqqqqqqqqqqqqqqqqqqqqqqqqqqqqqqqqqqqqqqqqqqqqqqqqqqqqqqqqqqqqqqqqqqqqqqqqqqqqqqqqqqqqqqqqqqqqqqqqqqqqqqqqqqqqqqqqqqqqqqqqqqqqqqqqqqqqqqqqqqqqqqqqqqqqqqqqqqqqqqqqqqqqqqqqqqqqqqqqqqqqqqqqqqqqqqqqqqqqqqqqqqqqqqqqqqqqqqqqqqqqqqqqqqqqqqqqqq
@m140628_065130_42174_c100644482550000001823116109101414_s1_p0/840/ccs
AGAGTCTGCAGGGTTTTCCCAGTCAAACCAGTCCAAGCGAGAGATCTATCTATCTATCTATCTATCTATCTATCTATCTATCTATCTATCTATCTATCTATCTATCTATCTATCTTCATGTGATAAACAGGAGAAACATCTCGACTGTCACGATCAGCACGTGCAGATGACTCATATCGTGCTGCTCATCATCTCGACTGTCACGATCAGCACGTGCACTCATATCGTGCTGACTCAGTGAAGAACTAAAGTACAATCTATCTATCTATCTATCTATCTATCTATCTATCTATCTGGGTTGACCTTCATAACTTTTCTGTTTCCTGTGTGACTGCAG
+
iqiqqqqqqq7qqqqqqVqqqqqqqqqqqqqqfqqqqqqqqqqqqqqqqqqqqqqqqqqqqqqqqqqqqqqqqqqqqqqqqqqqqqqqqqqqqqqqqqqqqqqqqqqqqqqqqqqqqqqqqqqqqqqqqqqqqIqqqqqqqqqqqqqqqqqqqqqqqqqqqqqqqqqqqqqqqqqqqqqqqqqqqqqqqqqqqqqqqqqqqqqqqqqqqqqqqqqqqqqqqqqqqqqqqqqqqqqqqqqqqqqqqqqqqqqqqqqqqqqqqqqqqqqqqqqqqqiqqqqqqqqqqqqqqqqqqqqqqqKqqqQqqqqqqqqqqqqqqqqqqqqqqqqqqqqqqqqqq
@m140628_065130_42174_c100644482550000001823116109101414_s1_p0/842/ccs
AGGCTATATGAACAGCATACTGATAATCACATCTCTCCTTATCATATTCAGCATTTTTAGTCATGCCCTAATAAAATTAGGGATTGGCACTATCCAATAACCCAGACAAAACCGATGTATAAGTCAACATATCCCTGAATCAGACCATACAATATCGCAATGAAAATCAATAATATTTTAAGGAATATCTTCATGAAATCAAAAGACACCCTAAAGTGGTTCCCTGCGCAGCTTCCTGAAGTAAGAATTATCCTAGGGGGATGCTGTAGTGGAAGTAGCAAAACAGGGAAA
+
qK^qqqqqqqiZ>UTSq`qqqqqcqSqqqaiqqc[Xaiqqqqaci5_q)qOqq^iKqqqqqqqqqVqidqiqiqqZqqaiqqqPqdqii)iq_Vqqq.IVHqqqqqqZqqqqqqq^q]d^RJdc^XaXqdfZ)85MWPKNLGC=&@bQ;OTJNiYKbaqTqiU^Q>bAX^q,QRi:[__fqLq[d\q]iii`qqYNiZZqYqqMPa\_Eiib,Z@=HOf^i(qYS`afff=Zf^QPPZdqqqdq[XOJ^[bYR\q,iQWdi<5aU_`?M^UqNiiq[aI6HOXN`@qZ.If
@m140628_065130_42174_c100644482550000001823116109101414_s1_p0/843/ccs
ACTGCCTGCAGGGTTTTCCCAGTCAAACCAGTCCAAGCGAGAGATCTATCTATCTATCTATCTATCTATCTATCTATCTATCTATCTATCTATCTATCTATCTATCTATCTATCTATCTTCATGTGATAAACAGGAGAAACATCTCGACTGTCACGATCAGCACGTGCAGATGACTCATATCGTGCTGCTCATCATCTCGACTGTCACGATCAGCACGTGCACTCATATCGTGCTGACTCAGTGAAGAACTAAAGTACAATCTATCTATCTATCTATCTATCTATCTATCTATCTATCTGGGTTGACCTTCATAACTTTTCTGTTTCCTGTGTGACTGCAG
+
qqqqqqqqqq>qqqqqqPqqqqqqqqqqqqqqfqqqqqqqqqqqqqqqqqqqqqqqqqqqqqqqqqqqqqqqqqqqqqqqqqqqqqqqqqqqqqqqqqqqqqqqqqqqqqqqqqqqqqqqqqqqqqqqIqqqqqqqq]qqqqqqqqqqqqqqqqqqqqqqqqqqqqqqqqqqqqqqqqqqqqqqqqqqqqqqqqqqqqqqqqqqqqqqqqqqqqqqqqqqqqqqqqqqqqqqqqqqqqqqqqqqqqqqqqqiqqqqqqqqqqqqqqqqqqqqqqqqqqqqqqqqqqqqqqqqqqqqqqq;qq7qqqqqqqqqqqqqqqqqqqqqqq`qqqqqqqqqqqqqq
@m140628_065130_42174_c100644482550000001823116109101414_s1_p0/847/ccs
ACTGCCTGCAGGGTTTTCCCAGTCAAACCAGTCCAAGCGAGAGATCTATCTATCTATCTATCTATCTATCTATCTATCTATCTATCTATCTATCTATCTATCTATCTATCTATCTATCTATCTTCATGTGATAAACAGGAGAAACATCTCGACTGTCACGATCAGCACGTGCAGATGACTCATATCGTGCTGCTCATCATCTCGACTGTCACGATCAGCACGTGCACTCATATCGTGCTGACTCAGTGAAGAACTAAAGTACAATCTATCTATCTATCTATCTATCTATCTATCTATCTATCTGGGTTGACCTTCATAACTTTTCTGTTTCCTGTGTGACTGCAG
+
qUq[YqiqqifqM&]ii>qqq^NLbqf\qqqT`qdqWi\Viq[^`iJSci:qEf>qqfT]ZiUi<ZAbS^<TTqq\c\qqiU`qZqDqP^N[d_^\qqqqGfdqqfqqcq^aVq\qqqqqqqqqqqq\qqqiibiQqaq_ROqqaqqqqbYqfffqfqiqqq]qqqqqqqcqqqqqqqdqPqiqiqiqqqqqiqqDMLqqidq[qqq/qdqiqqqqfI2qi]qqqqdqiqaq[qdBiqq[qbqGqXqqa\]KidMWcq`qqqqqiMW[diabiqNEANOb`YIcYbcTQU^L?YUTNbTNT`b7i_YZVTY[DVJPcRU]Q^^bNdQ=VWQdL8b*KZd_^YRdQ
@m140628_065130_42174_c100644482550000001823116109101414_s1_p0/858/ccs
GAATTCGTTTGACACCTGCTGTTTGCAATGCCTCTTTATAGCTTAGATAGATAGATAGATAGATAGATAGATAGATAGATAGATTGTAGAGTCCATGTCCCGACAGCACGCTATGAGTACACGTGCAGATCGTGTCAGTCGACATGATAATCAGCACGCTATGAGTGATCTGCATGTGCTGAGCGTGACACTCGAGATGCTATTAAACATTAAGGGTTGTGTGTGTGTGTGTGTGTGTGTGTGTGTGTGTGTGTGTGTGTTGTGTGTGTGTGTGTGTGGATAGAACTTTATTGATCCCTTGGTTACAACGGTGAATTCGTCCT
+
F6L59>AK?L1I>L/?9FKKB;D?)AEG;8EL2D:B+LJ$1HA88J;9LKC;:FKGG-L4H6?3.<HFK:IKK7D.:,<5?>GELAK8JK+JGHKF4F:<H9GKLIL>?-IFK?IL=>=H<B<L7KK?IKL?5=9F5ILKKLJL??;L"$LLLFI9/KJJ#?LWOWVXWGHX9T/VXXVSTKWROW?XQRXV?BUWWXV1J@<WQJRLJIXFV9WUKF9G<KWW0E7Q<LDJWXVQ@LJ860M>7C<BH>7D<+9=QIM*(5+5(A/2PPPC2'6-U:6RDQQDXK8DG>GW:XR5XWKW@dYd?VcdQGaa[dWVdXYN5^S
@m140628_065130_42174_c100644482550000001823116109101414_s1_p0/859/ccs
AGTCACTGCAGGGTTTTCCCAGTCAAACCAGTCCAAGCGAGAGATCTATCTATCTATCTATCTATCTATCTATCTATCTATCTATCTATCTATCTATCTATCTATCTATCTATCTATCTATCTTCATGTGATAAACAGGAGAAACATCTCGACTGTCACGATCAGCACGTGCAGATGACTCATATCGTGCTGCTCATCATCTCGACTGTCACGATCAGCACGTGCACTCATATCGTGCTGACTCAGTGAAGAACTAAAGTACAATCTATCTATCTATCTATCTATCTATCTATCTATCTATCTGGGTTGACCTTCATAACTTTTCTGTTTCCTGTGTGACTGCAG
+
qqqqqqqqqqqqqqqqqqqqqqqqqqqqqqqqqqqqqqqqqqqqqqqqqqqqqqqqqqqqqqqqqqqqqqqqqqqqqqqqqqqqqqqqqqqqqqqqqqqqqqqqqqqqqqqqqqqqqqqqqqqqqqqqqqqqqqqqqqqqqqqqqqqqqqqqqqqqqqqqqqqqqqqqqqqqqqqqqqqqqqqqqqqqqqqqqqqqqqqqqqqqqqqqqqqqqqqqqqqqqqqqqqqqqqqqqqqqqqqqqqqqqqqqqqqqqqqqqqqqqqqqqqqqqqqqqqqqqqqqqqqqqqqqqqqqqqqqqqqqqqqqqqqqqqqqqqqqqqqqqqqqqqqqqqqqqqqqqqqqqqqqq
@m140628_065130_42174_c100644482550000001823116109101414_s1_p0/861/ccs
AACCCCTGCAGGGTTTTTCCCAGTCAAACCAGTCCAAGCGAGAGATCTATCTATCTATCTCTATCTATCTATCTATCTCTATCTATCTATCTATCTATCTATCTATCTATCTATCTATCTATCTATCTATCTTCATGTGATAAACAGGAGAAACATCTCGACTGTCACGATCAGCACGTGCAGATGACTCATATCGTGCTGCTCATCATCTCGACTGTCACGATCAGCACGTGCACTCATATCGTGCTGACTCAGTGAAGAACTAAAGTACAATCTATCTATCTATCTATCTATCTATCTATCTATCTATCTGGGTTGACCTTCATAACTTTCTGTTTCCTGTGACTGCAG
+
>;%VR(;URWAQC&'5@@DLXWRHHJAW4XWMV8PBXPBTR@WXV7IDVPCI5#$&=0/,60D89ibd>SV7i`f+Q/)OYNdNqda_dqqqqZqZZ@]dR.qXi[qciH1BOYU?WZ<Gff_Xq*iqf0dPq@qiU\dIX<CI_qJq]qdqq`q^Xa]OqcIq`W\dqqqqq]qqfTqaqqqfqqqqq[qMiqqqqV_qqqqqqqadqZqiQiaqiqq[qq^RdYqqqfqfiqqqciqqqfadqqqqfqCqcqqdfZqYd[\qSq_fiS]E[aUOa8J3K?K5K4>OL];KP_MKbO8AO)H-;CUcTRXYNRSKd)_G[AQJcU-HT-EFWDTFKF=O!!!$!QKV;WK
@m140628_065130_42174_c100644482550000001823116109101414_s1_p0/864/ccs
ATATCGAATTCACCGTTGTAACCAAGGGATCAATAAAGTTCTATCCACACACACACACACACACACACACACACACACACACACACACACACACACACAA
+
qqqqqqqqqqqqqqqqqqqqqqqqqLqqqqqqqqqqqqqqqqqqqqq]qqqqqqqqqqqiqNqqqqqbq@qXqqqqqqqqqqqqqqqqqcqqqqqqqqq-
@m140628_065130_42174_c100644482550000001823116109101414_s1_p0/865/ccs
GTCACACAGGAAACAGAAAAGTTATGAAGGTCAACCCAGATAGATAGATAGATAGATAGATAGATAGATAGATAGATTGTACTTTTAGTTCTTCACTGAGTCAGCACGATATGAGTGCACGTGCTGACTCGTGACAGTCGAGATGATGAGCAGCACGATATGAGTCATCTGCACGTGCTGATCGTGACAGTCGAGATGTTTCTCCTGTTTATCACATGAAGATAGATAGATAGATAGATAGATAGATAGATAGATAGATAGGATAGATAGATAGATAGATAGATAGATAGATAGACTCTCTCGCTTGGACTGGTTTGACTGGGAAAACCC
+
qqqqqqqqqqqqqdqqiqqqqqqTqqqqqqqqqq=qqqqqqqqq`ZWFYqWaqMLcqqqqiqVqqqEqqqqqiqZqqqqqqi4Uqqqqqqqqqqqqqqqqqqqqqqqqqq\qiqqqqqqfqqXcqqqA9qqqqqqqqqqqqqqqfqq`qqqqdqqqqqqq\qq]qqqqqqqqqqqqqaqqqd[qqXqqqqqiqqqqqS[qqqqcqqiqqIqqqqqqqL[EqNVqYqaqPq`cVq_qqqiqqqWdBq6qcU?fN_CqiqGqOMqqqqqqqZqqqFqQf:c\qcqqqOqQcPqqq\qA>XTqqqqqfq3qqqqaq[iqfqqq:qqa_qqEqq
@m140628_065130_42174_c100644482550000001823116109101414_s1_p0/868/ccs
AATTCGTTTGACACCTGCTGTTTGCAATGCCTCTTTATAGCTTAGATAGATAGATAGATAGGATAGATAGATAGATAGATAGATTGTAGAGTCCATTGTCCCGACAGCACGCTATGAGTACACGTGCAGATCGTGTCAGTCGACATGATGATCAGCACGCTATGAGTGATCTGCATGTGCTGAGCGTGACACTCGAGATGCTATTAAACATTAAGGGTTGTGTGTGTGTGTGTGTGTGTGTGTGTGTGTGTGTGTGTGTGTGTGTGTGTGTGTGTGGATAGAACTTTATTGATCCCTTGGTTACAACGGTGAATT
+
b_Q]U`UMaMNZcYcdcdccS^daOPaQ@;@`O[^dcTda3PTdNcdTMZ=aO`VGI[Yd&V^FHESIcJ_[ZIbPK>a^dVOPV`QdPTTY4[K5\VdCddY_Vc\aOONQcYG5]WDKYNZOWEddd]ZJJP]U^dZd^J\^^_SSKIKV]U]^]Q][NPEG`WP[b<IWcbRNUVJQc5[<]\PDNYW5SHIARTHOJW[JZDPWcaEd[]6]ZXWXf]ifqMMd]fqJZQ]bqqqdqiq[[EUVqSi@qad`fOWPfqiffSMFFOXMiqcJMfq[i[qfGW`q`q>qb7MZOq,iXEV`MDqiiiQqZKq
@m140628_065130_42174_c100644482550000001823116109101414_s1_p0/872/ccs
CTGCAGTCACACAGGAAACAGAAAAGTTATGAAGGTCAACCCAGATAGATAGATAGATAGATAGATAGATAGATAGATAGATTGTACTTTAGTTCTTCACTGAGTCAGCACGATATGAGTGCACGTGCTGATCGTGACAGTCGAGATGATGAGCAGCACGATATGAGTCATCTGCACGTGCTGATCGTGACAGTCGAGATGTTTCTCCTGTTTATCACATGAAGATAGATAGATAGATAGATAGATAGATAGATAGATAGATAGATAGATAGATAGATAGATAGATAGATAGATAGATAGATCTCTCGCTTGGACTGGTTTGACTGGGAAAACCCTGCAGGCAGT
+
qqqqqqqqqqqqqqqqqqqqqqqqqqqqqqqqqqqqqqqqqqqqqqqqqqqqqqqqqqqqqqqqqqqqqqqqqqqqqqqqqqqqqqqqqqqqqqqqqqqqqqqqqqqqqqqqqqqqqqqqqqqqqqqqqqqqqqqqqqqqqqqqqqqqqqqqqqqqqqqqqqqqqqqqqqqqqqqqqqqqqqqqqqqqqqqqqqqqqqqqqqqqqqqqqqqqqqqqqqqqqqqqqqqqqqqqqqqqqqqqqqqqqqqqqqqqqqqqqqqqqqqqqqqqqqqqqqqqqqqqqqqqqqqqqqqqqqqqqqqqqqqqqqqqqqqqqqqqqqqqqqqqqqqqqqqqqqqqqqqqqqqqq
@m140628_065130_42174_c100644482550000001823116109101414_s1_p0/873/ccs
CTGCAGTCACACAGGAAACAGAAAAGTTATGAAGGTCAACCCAGATAGATAGATAGATAGATAGATAGATAGATAGATAGATTGTACTTTAGTTCTTCACTGAGTCAGCACGATATGAGTGCACGTGCTGATCGTGACAGTCGAGATGATGAGCAGCACGATATGAGTCATCTGCACGTGCTGATCGTGACAGTCGAGATGTTTCTCCTGTTTATCACATGAAGATAGATAGATAGATAGATAGATAGATAGATAGATAGATAGATAGATAGATAGATAGATAGATAGATAGATCTCTCGCTTGGACTGGTTTGACTGGGAAAACCCTGCAGGTCCT
+
qqcqfqcSqqqqqfqqqqqqqiqqqqqqdqQqqTqq[dq^qqqiaqqqqqqqqqqfq\qVq\qfqqqqqdciqfqqqaqqqqqqqqqqqqqqqqqqqqqqqqqqqqqqqqqqqqqqqqqqqqqqqqqqidqqqqqHqqqqqAdqqqqqqqdqqqqqqqqqiqqdqqqqqqqqqiqqqqqiqqqqqqqqqqqqqiqqqqqqqfqqqqqqqqqqqqqqqqqqfWMbqqqqqdqqqqqqqdiqqbTfifaPqqc\qq^bqiUb_]B@AJF4CH@ZK^JLKQAM]Aq^qqqqqqiqqqTqcqqqqqqqqqqqiqqqqNqqqiqqqqqqqqqqqqqqqqqqq
@m140628_065130_42174_c100644482550000001823116109101414_s1_p0/894/ccs
CTGCAGTCACACAGGAAACAGAAAAGTTATGAAGGTCAACCCAGATAGATAGATAGATAGATAGATAGATAGATAGATAGATTGTACTTTAGTTCTTCACTGAGTCAGCACGATATGAGTGCACGTGCTGATCGTGACAGTCGAGATGATGAGCAGCACGATATGAGTCATCTGCACGTGCTGATCGTGACAGTCGAGATGTTTCTCCTGTTTATCACATGAAGATAGATAGATAGATAGATAGATAGATAGATAGATAGATAGATAGATAGATAGATAGATAGATAGATAGATAGATAGATCTCTCGCTTGGACTGGTTTGACTGGGAAAACCCTGCAGACTCT
+
qqqqqqqqqqqqqqqqqqqqqqqqqqqqqqqqqqqqqqqqqqqqqqqqqqqqqqqqqqqqqqqqqqqqqqqqqqqqqqqqqqqqqqqqqqqqqqqqqqqqqqqqqqqqqqqqqqqqqqqqqqqqqqqqqqqqqqqqqqqqqqqqqqqqqqqqqqqqqqqqqqqqqqqqqqqqqqqqqqqqqqqqqqqqqqqqqqqqqqqqqqqqqqqqqqqqqqqqqqqqqqqqqqqqqqqqqqqqqqqqqqqqqqqqqqqqqqqqqqqqqqqqqqqqqqqqqqqqqqqqqqqqqqqqqqqqqqqqqqqqqqqqqqqqqqqqqqqqqqqqqqqqqRqqcqqqqqqqqqqqqqqqq
@m140628_065130_42174_c100644482550000001823116109101414_s1_p0/896/ccs
AGCTGCTGCAGGGTTTTCCCAGTCAAACCAGTCCAAGCGAGAGATCTATCTATCTATCTATCTATCTATCTATCTATCTATCTATCTATCTATCTATCTATCTATCTATCTATCTATCTATCTTCATGTGATAAACAGGAGAAACATCTCGACTGTCACGATCAGCACGTGCACTCATATCGTGCTGACTCAGTGAAGAACTAAAGTACAATCTATCTATCTATCTATCTATCTATCTATCTATCTATCTGGGTTGACCTTCATAACTTTTCTGTTTCCTGTGTGACTGCAG
+
qqqqqqqqqqqqqqqqqqqqqqqqqqqqqqqqqqqqqqqqqqqqqqqqqqqqqqqqqqqqqqqqqqqqqqqqqqqqqqqqqqqqqqqqqqqqqqqqqqqqqqqqqqqqqqqqqqqqqqqqqqqqqqqqqqqqqqqqqqqqqqqqqqqqqqqqqqqqqqqqqqqqqqqqqqqqqqqqqqqqqqqqqqqqqqqqqqqqqqqqqqqqqqqqqqqqqqqqqqqqqqqqqqqqqqqqqqqqqqqqqqqqqqqqqqqqqqqqqqqqqqqqqqqqqqqqqqqqqqqqqqqqqqqqqqqq
@m140628_065130_42174_c100644482550000001823116109101414_s1_p0/898/ccs
GAATTCGTTTGACACCTGCTGTTTGCAATGCCTCTTTATAGCTTAGATAGATAGATAGATAGATAGATAGATAGATAGATAGATTGTAGAGTCCATGTCCCGACAGCACGCTATGAGTACACGTGCAGATCGTGTCAGTCGACATGATGATCAGCACGCTATGAGTGATCTGCATGTGCTGAGCGTGACACTCGAGATGCTATTAAACATTAAGGGTTGTGTGTGTGTGTGTGTGTGTGTGTGTGTGTGTGTGTGTGTGTGTGTGTGTGTGTGTGTGGATAGAACTTTATTGATCCCTTGGTTACAACGGTGAATTCTGACT
+
qqqqqqqqqqqqqqqqqqqqqqqqqqqqqqqqqqqqqqqqqqqqqqqqqqqqqqqqqqqqqqqqqqqqqqqqqqqqqqqqqqqqqqqqqqqqqqqqqqqqqqqqqqqqqqqqqqqqqqqqqqqqqqqqqqqqqqqqqqqqqqqqqqqqqqqqqqqqqqqqqqqqqqqqqqqqqqqqqqqqqqqqqqqqqqqqqqqqqqqqqqqqqqqqqqqqqqqqqqqqqqqqqqqqqqqqqqqqqqqqqqqqqqqqqqqqqqqqqqqqqqqqqqqqqqqqqqqqqqqqqqqqqqqqqqqqqqqqqqqqqqqqqqqqqqqqqqqqqqqqqq
@m140628_065130_42174_c100644482550000001823116109101414_s1_p0/902/ccs
AGGACCTGCAGGGTTTTCCCAGTCAAACCAGTCCAAGCGAGAGATCTATCTATCTATCTATCTATCTATCTATCTATCTATCTATCTATCTATCTATCTATCTATCTATCTATCTATCTTCATGTGATAAACAGGAGAAACATCTCGACTGTCACGATCAGCCACGTGCAGATGACTCATATCGTGCTGCTCATCATCTCGACTGTCACGATCAGGCACGTGCACTCATATCGTGCTGACTCAGTGAAGACACTAAAGTACAATCTATCTATCTATCTATCTATCTATCTATCTATCTATCTGGGTTGACCTTCATAACTTTTCTGTTTCCTGTGTGACTGCAG
+
?.FDCG3LKL9NK8L@6=KLKJ=1;JEGKL7>:LKLK8LKFKGLLLL:E.F7>LHGGLKFEK?LI;7FL<4L='DI;IH9FFEKKI'EL@<@:;;@@;@@0.97)6:3?@1<'????@?@9?12?;@;0@=@='27@?@@@@909/??@/><>@070??9&)0@@@?@?@(>49/<@:@?1?@@?;@@:?+>@.>@;??7@?,?8@@@@=?8@@3@@@@@6@.9,1.@@@?@>@@@?>@@@=@@@=?;@@$.@@/@@=);?)=&?1?@?+>@@;:@07HBD>ELK+I?LLK?GFEHL:'I8K,LLHLHJJL=HLLK%;HF8LL>LL:9=KLLKJ<LGJKLF+KH
@m140628_065130_42174_c100644482550000001823116109101414_s1_p0/911/ccs
ACTGCCTGCAGGGTTTTCCCAGTCAAACCAGTCCAAGCGAGAGATCTATCTATCTATCTATCTATCTATCTATCTATCTATCTATCTATCTATCTATCTATCTATCTATCTATCTATCTATCTATCTTCATGTGATAAACAGGAGAAACATCTCGACTGTCACGATCAGCACGTGCAGATGACTCATATCGTGCTGCTCATCATCTCGACTGTCACGATCAGCACGTGCACTCATATCGTGCTGACTCAGTGAAGAACTAAAGTACAATCTATCTATCTATCTATCTATCTATCTATCTATCTATCTGGGTTGACCTTCATAACTTTTCTGTTTCCTGTGTGACTGCAG
+
qqqqqqqqqqqqqqqqqqqqqqqqqqqqqqqqqqqqqqqqqqqqqqqqqqqqqqqqqqqqqqqqqqqqqqqqqqqqqqqqqqqqqqqqqqqqqqqqqqqqqqqqqqqqqqqqqqqqqqqqqqqqqqqqqqqqqqqqqqqqqqqqqqqqqqqqqqqqqqqqqqqqqqqqqqqqqqqqqqqqqqqqqqqqqqqqqqqqqqqqqqqqqqqqqqqqqqqqqqqqqqqqqqqqqqqqqqqqqqqqqqqqqqqqqqqqqqqqqqqqqqqqqqqqqqqqqqqqqqqqqqqqqqqqqqqqqqqqqqqqqqqqqqqqqqqqqqqqqqqqqqqqqqqqqqqqqqqqqqqqqqqqqqqqq
@m140628_065130_42174_c100644482550000001823116109101414_s1_p0/914/ccs
GAATTCGTTTGACACCTGCTGTTTGCAATGCCTCTTTATAGCTTAGATAGATAGATAGATAGATAGATAGATAGATAGATAGATTGTAGAGTCCATGTCCCGACAGCACGCTATGAGTACACGTGCAGATCGTGTCAGTCGACATGATGATCAGCACGCTATGAGTGATCTGCATGTGCTGAGCGTGACACTCGAGATGCTATTAAACATTAAGGGTTGTGTGTGTGTGTGTGTGTGTGTGTGTGTGTGTGTGTGTGTGTGTGTGTGTGTGTGTGGATAGAACTTTATTGATCCCTTGGTTACAACGGTGAATTCGGGTT
+
qqqqqqqZqqqqqqqqqqqqqcqqqqqqqqqqqaqqqqqqqqqqqqqqqqqqqqqqqqqqqqqqqqqqqqqqqqqqqqqqqqqqqqqqqqqqqqqqqqqqqqqqqqqqqqqqqqqqqqqqqqqqqqqqqqqqqqqqqqqqqqqqqqqqqqqqqqqqqqqqqqfiqqqqqqqqqqqqqqqqqqqqqqqqqqqqqqqqqqqqqqqqqqqqqqqqqqqqqqqqqqqqiqiqqqqqqqqqqqqqiqXqqq_qqqqqqqqqqqqqqqVqqqqqqqqqqqqqqqqqqqqqqqqqqqqqqqqqqqqqqqqqqqqqqqqqqqqqqqqq
@m140628_065130_42174_c100644482550000001823116109101414_s1_p0/915/ccs
GGGTTTTCCCAGTCAAACCAGTCCAAGCGAGAGATCTATCTATCTATCTATCTATCTATCTATCTATCTATCTATCTATCTATCTATCTATCTATCTATCTATCTATCTATCTATCTTCATGTGATAAACAGGAGAAACATCTCGACTGTCACGATCAGCACGTGCAGATGACTCATATCGTGCTGCTCATCATCTCGACTGTCACGATCAGCACGTGCACTCATATCGTGCTGACTCAGTGAAGAACTAAAGTACAATCTATCTATCTATCTATCTATCTATCTATCTATCTATCTGGGTTGACCTTCATAACTTTTCTGTTTCCTGTGTGAC
+
qqqqqqqqqqqqqqqqqqqqqqqqqqqqqqqqqqqqqqqqqqqqqqqqqqqqqqqqqqqqqqqqqqqqqqqqqqqqqqqqqqqqqqqqqqqqqqqqqqqqqqqqqqqqqqqqqqqqqqqqqqqqqqqqqqqqqqqqqqqqqqqqqqqqqqqqqqqqqqqqqqqqqqqqqqqqqqqqqqqqqqqqqqqqqqqqqqqqqqqqqqqqqqqqqqqqqqqqqqqqqqqqqqqqqqqqqqqqqqqqqqqqqqqqqqqqqqqqqqqqqqqqqqqqqqqqqqqqqqqqqqqqqqqqqqqqqqqqqqqqqqqqqqqqqqqqqqqqqqqqqqqqqqqqqqqqqq
@m140628_065130_42174_c100644482550000001823116109101414_s1_p0/918/ccs
ACTGCGAATTCACCGTTGTAACCAAGGGATCAATAAAGTTCTATCCACACACACACACACACACACACACACACACACACACACACACACACACACACAACCCTTAATGTTTAATAGCATCTCGAGTGTCACGCTCAGCACATGCAGATCACTCATAGCGTGCTGATCATCATGTCGACTGACACGATCTGCACGTGTACTCATAGCGTGCTGTCGGGACATGGACTCTACAATCTATCTATCTATCTATCTATCTATCTATCTATCTATCTAAGCTATAAAGAGGCATTGCAAACAGCAGGTGTCAAACGAATTC
+
qqqqqqqqqqqqqqqqqqqqqqqqqqqqqqqqqqqqqqqqqqqqqqqqqqqqqqqqqqqqqqqqqqqqqqqqqqqqqqqqqqqqqqqqqqqqqqqqqqqqqqqqqqqqqqqqqqqqqqqqqqqqqqqqqqqqqqqqqqqqqqqqqqqqqqqqqqqqqqqqqqqqqqqqqqqqqqqqqqqqqqqqqqqqqqqqqqqqqqqqqqqqqqqqqqqqqqqqqqqqqqqqqqqqqqqqqqqqqqqqqqqqqqqqqqqqqqqqqqqqqqqqqqqqqqqqqqqqqqqqqqqqqqqqqqqqqqqqqqqqqqqqqqqqqqqqqqqq
@m140628_065130_42174_c100644482550000001823116109101414_s1_p0/920/ccs
ACTGCCTGCAGGGTTTTCCCAGTCAAACCAGTCCAAGCGAGAGATCTATCTATCTATCTATCTATCTATCTATCTATCTATCTATCTATCTATCTATCTATCTATCTATCTATCTATCTATCTTCATGTGATAAACAGGAGAAACATCTCGACTGTCACGATCAGCACGTTGCAGATGACTCATATCGTGCTGCTCATCATCTCGACTGTCACGATCAGCACGTGCACTCATATCGTGCTGACTCAGTGAAGAACTAAAGTACAATCTATCTATCTATCTATCTATCTATCTATCTATCTATCTGGGTTGACCTTCATAACTTTTCTGTTTCCTGTGTGACTGCAG
+
KFLLJLVNSX:aPIdaaJNccPYAEdaLcA\]>Y=dQCKabb]R[_Nc\cJQL[_d\[\]c_]V[Q\c]c[c\`W\ZV+_S`]\`XA]_O6dIbcEXPS]dbd_^^PPLa^^ASa^EaNa_cddddSQKH\_LVLMcMc_YOdZOada^RFN]cccVJR]aQHLOZca['Nbadb^__UQVNaddc_Q?PHbM=bSd^TScD]TbcU^>]^c`addbTZ9MdQaNcddYR]ZJPL^UdMcWd^d`dd\cOdX^dQR`dd]ddZ^_cWHVcd^BW^V]]V\b]`]dR`cc_c\]^Fd[QbRd_\^FVaNdHRcdcUd]bM`V<ddXBM^[ddadcb]dddWUcIad^
@m140628_065130_42174_c100644482550000001823116109101414_s1_p0/924/ccs
ATCTCGAGTGTCACGCTCAGCACATGCAGATCACTCATAGCGTCACGCTGAA
+
!qq9iqqqqqqqqqqqV5VIF?qqqqqqqqqS+TTU^qqqd;H;q;Vqq;qq
@m140628_065130_42174_c100644482550000001823116109101414_s1_p0/931/ccs
GAATTCGTTTGACACCTGCTGTTTGCAATGCCTCTTTATAGCTTAGATAGATAGATAGATAGATAGATAGATAGATAGATAGATTGTAGAGTCCATGTCCCGACAGCACGCTATGAGTACACGTGCAGATCGTGTCAGTCGACATGATGATCAGCACGCTATGAGTGATCTGCATGTGCTGAGCGTGACACTCGAGATGCTATTAAACATTAAGGGTTGTGTGTGTGTGTGTGTGTGTGTGTGTGTGTGTGGATAGAACTTTATTGATCCCTTGGTTACAACGGTGAATTCTGACT
+
qqqqqqqqqqqqqqqqqqqqqqqqqqqqqqqqqqqqqqqqqqqqqqqqqqqqqqqqqqqqqqqqqqqqqqqqqqqqqqqqqqqqqqqqqqqqqqqqqqqqqqqqqqqqqqqqqqqqqqqqqqqqqqqqqqqqqqqqqqqqqqqqqqqqqqqqqqqqqqqqqqqqqqqqqqqqqqqqqqqqqqqqqqqqqqqqqqqqqqqqqqqqqqqqqqqqqqqqqqqqqqqqqqqqqqqqqqqqqqqqqqqqqqqqqqqqqqqqqqqqqqqqqqqqqqqqqqqqqqqqqqqqqqqqqqqqqqqq
@m140628_065130_42174_c100644482550000001823116109101414_s1_p0/934/ccs
CTGCAGTCACACAGGAAACAGAAAAGTTATGAAGGTCAACCCAGATAGATAGATAGATAGATAGATAGATAGATTGTACTTTAGTTCTTCACTGAGTCAGCACGATATGAGTGCACGTGCTGATCGTGACAGTCGAGATGATGAGCAGCACGATATGAGTCATCTGCACGTGCTGATCGTGACAGTCGAGATGTTTCTCCTGTTTATCACATGAAGATAGATAGATAGATAGATAGATAGATAGATAGATAGATAGATAGATAGATAGATAGATAGATAGATAGATAGATAGATAGATCTCTCGCTTGGACTGGTTTGACTGGGAAAACCCTGCAGGGGTT
+
qqqqqqqqqqqqqqqqqqqqqqqqqqqqqqqqqqqqqqqqqqqqqqqqqqqqqqqqqqqqqqqqqqqqqqqqqqqqqqqqqqqqqqqqqqqqqqqqqqqqqqqqqqqqqqqqqqqqqqqqqqqqqqqqqqqqqqqqqqqqqqqqqqqqqqqqqqqqqqqqqqqqqqqqqqqqqqqqqqqqqqqqqqqqqqqqqqqqqqqqqqqqqqqqqqqqqqqqqqqqqqqqqqqqqqqq\qqqqqqqqqqqqqqqqqqqqqqqqqqqqqqqqqqqqqqqqqqqqqqqqqqqqqqqqqqqqqqqqqqqqqqqqqqqqqqqqqqqqqqqqqqqqqqqqqqqqqqcqqqqq
@m140628_065130_42174_c100644482550000001823116109101414_s1_p0/935/ccs
GGGTTTTCCCAGTCAAACCAGTCCAAGCGAGAGATCTATCTATCTATCTATCTATCTATCTATCTATCTATCTATCTATCTATCTATCTATCTATCTATCTATCTTCATGTGATAAACAGGAGAAACATCTCGACTGTCACGATCAGCACGTGCAGATGACTCATATCGTGCTGCTCATCATCTCGACTGTCACGATCAGCACGTGCACTCATATCGTGCTGACTCAGTGAAGAACTAAAGTACAATCTATCTATCTATCTATCTATCTATCTATCTATCTATCTGGGTTGACCTTCATAACTTTTCTGTTTCCTGTGTGAC
+
qqqqqqqqqqqqqqqqqqqqqqqqqqqqqqqqqqqqqqqqqqqqqqqqqqqqqqqqqqqqqqqqqqqqqqqqqqqqqqqqqqqqqqqqqqqqqqqqqqqqqqqqqqqqqqqqqqqqqqqqqqqqqqqqqqqqqqqqqqqqqqqqqqqiqqqqqqqqqqqqqqqqqqqqqqqqqqqqqqqqqqqqqqqqqqqqqqqqqqqqqqqqqqqqqqqqqqqqqqqqqqqqqqqqqqqqqqqqqqqqqqqqqqqqqqqqqqqqqqqqqqqqqqqqqqqqqqqqqqqqqqqqqqqqqqqqqqqqqqqqqqqqqqqqqqqqqqqqqqqqqq
@m140628_065130_42174_c100644482550000001823116109101414_s1_p0/942/ccs
ATATCGAATTCACCGTTGTAACCAAGGGATCAATAAAGTTCTATCCACACACACACACACACACATACACACACACACACACACACACACACACACACACACACAACCCTTAATGTTTAATAGCATCTCGAGTGTCACGCTCAGCACATGCAGATCACTCATAGCGTGCTGATCATCATGTCGACTGACACGATCTGCACGTGTACTCATAGCGTGCTGTCGGGACATGGACTCTACAATCTATCTATCTATCTATCTATCTATCTATCTATCTATCTAAGCTATAAAGAGGCATTGCAAACAGCAGGTGTCAAACGAATTC
+
qqqqqqqqqqqqqqqqqqqqqqqqqqqqqqqqqqqqqqqqqqqqqqqqqqqqqqqqqqqqqqqqqqqqqqqqqqqqqqqqqqqqqqqqqqqqqqqqqqqqqqqqqqqqqqqqqqqqqqqqqqqqqqqqqqqqqqqqqqqqqqqqqqqqqqqqqqqqqqqqqqqqqqqqqqqqqqqqqqqqqqqqqqqqqqqqqqqqqqqqqqqqqqqqqqqqqqqqqqqqqqqqqqqqqqqqqqqqqqqqqqqqqqqqqqqqqqqqqqqqqqqqqqqqqqqqqqqqqqqqqqqqqqqqqqqqqqqqqqqqqqqqqqqqqqqqqqqqqqqqqq
@m140628_065130_42174_c100644482550000001823116109101414_s1_p0/952/ccs
AGACGAATTCACCGTTGTAACCAAGGGATCAATAAAGTTCTATCCACACACACACACACACACACACCACACACACACACACACACACCACACACACACACAACCCTTAATGTTTAATAGCATCTCGAGTGTCACGCTCAGCACATGCAGATCACTCATAGCGTGCTGATCATCATGTCGACTGACACGATCTGCACGTGTACTCATAGCGTGCTGTCGGGACATGGACTCTACAA
+
q!qqqqqqqqqqqqqqqqqqqqqq*qqqqqqqqqqqqqqqqqqqqqqqqqqqqqqqqqqqqqqqqq!!qqqqqqqqqqqqqqqqqqq!(qqqqqqqqqqqqfqqqqqqqqqqqqqqqqqqqqqqqqqqqqqqqqqqqqqqqqqqqqqqqqqqqq_qqqqqqqqqqqqqqqqqqqqqqqqqqqqqqqqqqqqqqqqqqqqqqqqqqqqqqqqqqqqqqq/qqqqqqqqqqqqqqqqq
@m140628_065130_42174_c100644482550000001823116109101414_s1_p0/953/ccs
ACACGGAATTCACCGTTGTAACCAAGGATCAATAAAGTTCTATCCACACACACACACACACACACACACACACACACACACACACACACACACACACACAACCCTTAATGTTTAATAGCATCTCGAGTGTCACGCTCAGCACATGCAGATCACTCATAGCGTGCTGATCATCATGTCGACTGACACGGTCTGCACGTGTACTCATAGCGTGCTGTTGGGACATGGACTCTACAATCTATCTATCTATCTATCTATCTATCTATCTATCTAAGCTATAAAGAGGCATTGCAAACAGCAGGTGTCAAACGAATTC
+
qqqq\qqqqqqqqqqqqqqqqqqqq&qqqqqqqqqqqqqqqqqqqqqqqqqqqqqqqqqqqqqqqqqqqqqqqqqqqqqqqqqqqqqqqqqqqqqqqqqqqqqqqqqqqqiqqqqqqqqqqqqqqqqqqqqqqqqqqqqqqqqqqqqqqqqqqqqqqqqqqqqqqqqqqqqqqqqqqqqqqqqqqqqqqqqqqqqqqqqqqqqqqqqqqqqqqqqqqqqqqqqqqqqqqqqqqqqqqqqqqqqqqqqqqqqqqqqqqqqqqqqqqqqqqqqqqqqqqqqqqqqqqqqqqqqqqqqqqqqqqqqqqqqqqqqqq
@m140628_065130_42174_c100644482550000001823116109101414_s1_p0/956/ccs
TTTCACTGTCGTCAGCCTGGCTGAAATGCGCACTGACAACTTCCCCTTCCCCGAGAAAGCGTATTGATAAAGTGACGATCGTCGGCGTTGAAGATTTAACAGATCGACTGCCAGCACCTCGCCCAAACGGCGGTTTGGCGTTTCGCTTAGTTGATGTTTGTAAACTCGTTTTAACAGCGCAATCACCTGCGGGCTTGTGAGCACATTGCCTCCAGGGCCGCCATACTCGTTCATCATTCACACTGACAGTTTTCAGGCATGAATCCACTGCCGATCACCTGTCAGGTGAATGATGAACCGAGTATGGCGGCCCTGGAGCAATGTGCTCACAGCCCGCAGGTGATTGCGCTGTTAAACGAGTTACAACATCAACTAAGCGAACGCCAACCGCCGTTGGGCGAGGTGCTGGCAGTCGATCTGTTAAATCTCAACGCCGACGATCGTCACTTTATCAATACGCTTCTCGGGGAAGGGGAAGTTGTCAGTGCGCATTCAGCAGGCTGACGACAGTGAAAGTGAAATACAGGAGGCGATCTTCTGGCGGATTATGGCGGGTGCGCAACCGTCGCC
+
q((8&9.>.<.4.?+38;2/;:5%854@01<K8L*IB.>BEG/H?J8I/JDLK9H%CDGG66J0G>S2<SFWFBA</2&HE.QOSPVGYP5E@E=>KOTCHTAR6=GP35QQEO@7JR3NQ3UCA=XPBXQ9J0OCKW@D1IBF0K;VWSFGBB2M,N1(&=>@80)K"RL<<Q?B=AD??P8?L/</69/DYR'JP?=B@W@DX<X3(>:FQG1LS@RM$T1DGI%;47=N@AXP=>+6:%#EOABRF&>;::=&::):G+@D+?Q4=<$,.#/./)2DK)=EFNAQWXEQDRSJX<5?HM,CB.``RU7.5[-KK8A8WGV;+E4W]NNI/XAF;S:]?Xc:SC,)STQFc@d\R[D^)X::9\Zdca4^`\6]WU_Na=><Z5_:U1-G@4a2^^<?JI^T0Q\)^QSbL:c1MLMEVcB`W-WaQ/V]KIa>`V>YMFU8Gd[SadH0P8N;aZSK`bS3A;dadLS9U\^`d]'GN6,dQMSbM%UAS77P0O;TL]@\9R7RT^]B2KEFaQM`^cV_d=DSKI1QWSJ<SQT)4?'>07<@:<;<:@;?*+)1;$%:/=./+6
@m140628_065130_42174_c100644482550000001823116109101414_s1_p0/960/ccs
GCAATGCCTCTTTATAGCTTAAGATAGATAGAAGATAGATAGATAGA
+
qqaiiH5i\R,HDQdK6\Tc0GZf\QZGU/.*+HVO%Jc]W_7VY-&
@m140628_065130_42174_c100644482550000001823116109101414_s1_p0/961/ccs
GAATTCGTTTGACACCTGCTGTTTGCAATGCCTCTTTATAGCTTAGATAGATAGATAGATAGATAGATAGATAGATAGATAGATTGTAGAGTCCATGTCCCGACAGCACGCTATGAGTACACGTGCAGATCGTGTCAGTCGACATGATGATCAGCACGCTATGAGTGATCTGCATGTGCTGAGCGTGACACTCGAGATGCTATTAAACATTAAGGGTTGTGTGTGTGTGTGTGTGTGTGTGTGTGTGTGTGTGTGTGTGTGTGTGTGTGTGTGTGGATAGAACTTTATTGATCCCTTGGTTACAACGGTGAATTCTGACT
+
qqqqqqqqqqqqqqqqqqqqqqqqqqqqqqqqqqqqqqqqqqqqqqqqqqqqqqqqqqqqqqqqqqqqqqqqqqqqqqqqqqqqqqqqqqqqqqqqqqqqqqqqqqqqqqqqqqqqqqqqqqqqqqqqqqqqqqqqqqqqqqqqqqqqqqqqqqqqqqqqqqqqqqqqqqqqqqqqqqqqqqqqqqqqqqqqqqqqqqqqqqqqqqqqqqqqqqqqqqqqqqqqqqqqqqqqqqqqqqqqqqqqqqqqqqqqqqqqqqqqqqqqqqqqqqqqqqqqqqqqqqqqqqqqqqqqqqqqqqqqqqqqqqqqqqqqqqqqqqqq
@m140628_065130_42174_c100644482550000001823116109101414_s1_p0/962/ccs
ACATTAAGGTTGTGTGTGTGTGTGTGTGTGTGTGTGTGTGGTGTGTGTGTGTGTGTGTGTGTGTGTGTGTGGATAGAACTTTT
+
q5?0@-+&94D;KDE=1.(4%+&81:74</009/@??6:7SNHQD?FMGNOAQUNIIG==-51GB>.1:<BK8B'373:=8@@
@m140628_065130_42174_c100644482550000001823116109101414_s1_p0/970/ccs
GTCACACAGGAAACAGAAAAGTTATGAAGGTCAACCCAGATAGATAGATAGATAGATAGATAGATAGATAGATAGATTGTACTTTAGTTCTTCACTGAGTCAGCACGATATGAGTGCACGTGCTGATCGTGACAGTCGAGATGATGAGCAGCACGATATGAGTCATCTGCACGTGCTGATCGTGACAGTCGAGATGTTTCTCCTGTTTATCACATGAAGATAGATAGATAGATAGATAGATAGATAGATAGATAGATAGATAGATAGATAGATAGATAGATAGATAGATAGATAGATCTCTCGCTTGGACTGGTTTGACTGGGAAAACCC
+
qqqqqqqqqqqqqqqqqqqqqqqqqqqqqqqqqqqqqqqqqqqqqqqqqqqqqqqqqqqqqqqqqqqqqqqqqqqqqqqqqqqqqqqqqqqqqqqqqqqqqqqqqqqqqqqqqqqqqqqqqqqqqqqqqqqqqqqqqqqqqqqqqqqqqqqqqqqqqqqqqqqqqqqqqqqqqqqqqqqqqqqqqqqqqqqqqqqqqqqqqqqqqqqqqqqqqqqqqqqqqqqqqqqqqqqqqqqqqqqqqqqqqqqqqqqqqqqqqqqqqqqqqqqqqqqqqqqqqqqqqqqqqqqqqqqqqqqqqqqqqqqqqqqqqqqqqqqqqqqqqqqqqqqqqq
@m140628_065130_42174_c100644482550000001823116109101414_s1_p0/975/ccs
TCAATAAAGTTCTATCCACACACACACACACACACACACACACACACACACACACACACACACACACACACACACACAACCCTTAATGTTTAATAGCATCTCGAGTGTCACGCTCAGCACATGCAGATCACTCATAGCGGTGCTGATCATCATGTCGACTGACACGAGTCTGCC
+
q2344$'/$*4@@877?-@@2B3%3'<E7@JK@J>*;)?9GC@AB/62>-?DF=BMBB8A>BN4K9K1DAH397A)70@PXWA\SddcP^^Vb&d_N`J>NPPUabT]JHN<PP;MQ]^aDRYTQ;Y,%=(FSbK@43+%#%3($/-444(44'43444443&44%4'&(3244
@m140628_065130_42174_c100644482550000001823116109101414_s1_p0/986/ccs
CTGCAGTCACACAGGAAACAGAAAAGTTATGAAGGTCAACCCAGATAGATAGATAGATAGATAGATAGATAGATAGATAGATTGTACTTTAGTTCTTCACTGAGTCAGCACGATATGAGTGCACGTGCTGATCGTGACAGTCGAGATGATGAGCAGCACGATATGAGTCATCTGCACGTGCTGATCGTGACAGTCGAGATGTTTCTCCTGTTTATCACATGAAGATAGATAGATAGATAGATAGATAGATAGATAGATAGATAGATAGATAGATAGATAGATAGATAGATAGATAGATCTCTCGCTTGGACTGGTTTGACTGGGAAAACCCTGCAGCGTGT
+
qqqqqqqqqqqqqqqqqqqqqqqqqqqqqqqqqqqqqqqqqqqqqqqqqqqqqqqqqqqqqqqqqqqqqqqqqqqqqqqqqqqqqqqqqqqqqqqqqqqqqqqqqqqqqqqqqqqqqqqqqqqqqqqqqqqqqqqqqqqqqqqqqqqqqqqqqqqqqqqqqqqqqqqqqqqqqqqqqqqqqqqqqqqqqqqqqqqqqqqqqqqqqqqqqqqqqqqqqqqqqqqqqqqqqqqqqqqqqqqqqqqqqqqqqqqqqqqqqqqqqqqqqqqqqqqqqqqqqqqqqqqqqqqqqqqqqqqqqqqqqqqqqqqqqqqqqqqqqqqqqqqqqqqqqqqqqqqqqqqqq
@m140628_065130_42174_c100644482550000001823116109101414_s1_p0/990/ccs
CTGCAGTCACACAGGAAACAGAAAAGTTATGAAGGTCAACCCAGATAGATAGATAGATAGATAGATAGATAGATAGATAGATTGTACTTTAGTTCTTCACTGAGTCAGCACGATATGAGTGCACGTGCTGATCGTGACAGTCGAGATGATGAGCAGCACGATATGAGTCATCTGCACGTGCTGATCGTGACAGTCGAGATGTTTCTCCTGTTTATCACATGAAGATAGATAGATAGATAGATAGATAGATAGATAGATAGATAGATAGATAGATAGATAGATAGATAGATAGATAGATAGATCTCTCGCTTGGACTGGTTTGACTGGGAAAACCCTGCAGACTCT
+
qqqqqqqqqqqqqqqqqqqqqqqqqqqqqqqqqqqqqqqqqqqqqqqqqqqqqqqqqqqqqqqqqqqqqqqqqqqqqqqqqqqqqqqqqqqqqqqqqqqqqqqqqqqqqqqqqqqqqqqqqqqqqqqqqqqqqqqqqqqqqqqqqqqqqqqqqqqqqqqqqqqqqqqqqqqqqqqqqqqqqqqqqqqqqqqqqqqqqqqqqqqqqqqqqqqqqqqqqqqqqqqqqqqqqqqqqqqqqqqqqqqqqqqqqqqqqqqqqqqqqqqqqqqqqqqqqqqqqqqqqqqqqqqqqqqqqqqqqqqqqqqqqqqqqqqqqqqqqqqqqqqqqqqqqqqqqqqqqqqqqqqqq
@m140628_065130_42174_c100644482550000001823116109101414_s1_p0/993/ccs
AACCCGAATTCACCGTTGTAACCAAGGGATCAATAAAGTTCTATCCACACACACACACACACACACACACACACACACACACACACACACACACACACAACCCTTAATGTTTAATAGCATCTCGAGTGTCACGCTCAGCACATGCAGATCACTCATAGCGTGCTGATCATCATGTCGACTGACACGATCTGCACGTGTACTCATAGCGTGCTGTCGGGACATGGACTCTACAATCTATCTATCTATCTATCTATCTATCTATCTATCTATCTAAGCTATAAAGAGGCATTGCAAACAGCAGGTGTCAAACGAATTC
+
qqqqqqqqqqqqqqqqqqqqqfqqqqqqqqqqqqqqqqqqqqqqqqqqqqqqqqqqqqqqqqqqqqqqqqqqqqqqia^>CV[bqq[MiqqqqqWYqqqqqqqqqqqqq_qqqqqqqqqqqqqqqqqqqdqqqqqqqq^qqqqqqqqqqqqqqqqqqqqqqqqqqqqqqqqqqqqqqqqqqqqqqqqqqqqqqqqqqqqqqqqqqqqqqqqqqqqHqqqqqqqqqqqqqqqqqqqqqqqqqqqqqqqqqqqqqqqqqqqqqqqqqqqqqqqqqqqqqqqqqqqqqqqqqqqqqqqqqqqqqqqqqqqqqiqqqqqq
@m140628_065130_42174_c100644482550000001823116109101414_s1_p0/995/ccs
CTGCAGTCACACAGGAAACAGAAAAGTTATGAAGGTCAACCCAGATAGATAGATAGATAGATAGATAGATAGATAGATAGATTGTACTTTAGTTCTTCACTGAGTCAGCACGATATGAGTGCACGTGCTGATCGTGACAGTCGAGATGATGAGCAGCACGATATGAGTCATCTGCACGTGCTGATCGTGACAGTCGAGATGTTTCTCCTGTTTATCACATGAAGATAGATAGATAGATAGATAGATAGATAGATAGATAGATAGATAGATAGATAGATAGATAGATAGATAGATAGATAGATCTCTCGCTTGGACTGGTTTGACTGGGAAAACCCTGCAGGCAGT
+
qqqqqqqqqqqqqqqqqqqqqqqqqqqqqqqqqqqqqqqqqqqqqqqqqqqqqqqqqqqqqqqqqqqqqqqqqqqqqqqqqqqqqqqqqqqqqqqqqqqqqqqqqqqqqqqqqqqqqqqqqqqqqqqqqqqqqqqqqqqqqqqqqqqqqqqqqqqqqqqqqqqqqqqqqqqqqqqqqqqqqqqqqqqqqqqqqqqqqqqqqqqqqqqqqqqqqqqqqqqqqqqqqqqqqqqqqqqqqqqqqqqqqqqqqqqqqqqqqqqqqqqqqqqqqqqqqqqqqqqqqqqqqqqqqqqqqqqqqqqqqqqqqqqqqqqqqqqqqqqqqqqqq\qqqqqqqqqqqqqqqqqqq
@m140628_065130_42174_c100644482550000001823116109101414_s1_p0/1007/ccs
CGATATGAGTCGTGCTGATCGTGACAGTCAGATGATGAGCAGCACGATATGATCATCTGCACGTGCTGATCGTGACAGTCGAGATGTTTCTCCTGTTTATCACATGAAGATAGATAGATAGATAGATAGATAGATAGATAGATAGATAGATAGATAGATAGATAGATAGATAGATT
+
qqqqqqqqqH!!qqqqqqqqqqqqqqqq+!qqqqqqqqqqqqqqqqqqqqqq!qqqqqqqqqqqqqqqqqqqqqqqqqqqqqqqqqqqqqqqqqqqqqqqqqqqqqXqqqqqqqqqqqqqqqqqqqqqqqqqqqqqqqqqqqqqqqqqqqqqqqqqqqqqqqqqqqqqqqqqqqqq
@m140628_065130_42174_c100644482550000001823116109101414_s1_p0/1008/ccs
GTCACACAGGAAACAGAAAAGTTATGAAGGTCAACCCAGATAGATAGATAGATAGATAGATAGATAGATAGATAGATTGTACTTTAGTTCTTCACTGAGTCAGCACGATATGAGTGCACGTGCTGATCGTGACAGTCGAGATGATGAGCAGCACGATATGGAGTCATCTGCACGTGCTGATCGTGACAGTCGAGATGTTTCTCCTGTTTATCACATGAAGATAGATAGATAGATAGATAGATAGATAGATAGATAGATAGATAGATAGATAGATAGATAGATAGATAGATAGATAGATCTCTCGCTTGGACTGGTTTGACTGGGAAAACCC
+
cqiqqqqqqqfqqqqq^ffqqqqZci]qfqqiVbXqqqddqq^q[qqqqiNOqqdqcq\qiqXi`qqqfqqqqqbq]qiicqPdqqqqqiiqiqqqiqKqqqqqqqq>qdqKdqqq`P`Rqqqf\qRqqiIq^qXqMqb`qa]TUqZDaq]]qii[i]fIqi`fdqWUc^qXQZq]XqqqZqcW^iiq@qqYqWqWUZiiqfZiZX]KfUZ_NqSYai^ZZfcaqQii[_ii\N^P\Yc[iSqW`YiiiLf_iIiaqifd5iiaqVqZbTqqfCYfqiq]qqqicYqOqaqqTqf^\,qdWqFffVSqqqqqfq`icqqqiOqi.iYfciq
@m140628_065130_42174_c100644482550000001823116109101414_s1_p0/1016/ccs
CTGCAGTCACACAGGAAACAGAAAAGTTATGAAGGTCAACCCAGATAGATAGATAGATAGATAGATAGATAGATAGATAGATTGTACTTTAGTTCTTCACTGAGTCAGCACGATATGAGTGCACGTGCTGATCGTGACAGTCGAGATGATGAGCAGCACGATATGAGTCATCTGCACGTGCTGATCGTGACAGTCGAGATGTTTCTCCTGTTTATCACATGAAGATAGATAGATAGATAGATAGATAGATAGATAGATAGATAGATAGATAGATAGATAGATAGATAGATAGATAGATAGATCTCTCGCTTGGACTGGTTTGACTGGGAAAACCCTGCAGCAGCT
+
qqqcqqqqqqqqqqqqqqqqqqqqqqqqqqqqqqqqqqqqqqqqqqqqqqqqqqqqqqqqqqqqqqqqqqqqqqqqqqqqqqqqqqqqqqqqqqqqqqqqqqqqqqqqqqqqqqqqqqqqqqqqqqqqqqqqqqqqqqqqqqqqqqqqqqqqqqqqqqqqqqqqqqqqqqqqqqqqqqqqqqqqqqqqqqqqqqqqqqqqqqqqqqqqqqqqqqqqqqqqqqqqqqqqqqqqqqqqqqqqqqqqqqqqqqqqqqqqqqqqqqqqqqqqqqqqqqqqqqqqqqqqqqqqqqqqqqqqqqqqqqqqqqqqqqqqqqqqqqqqqqqqqqqqqqqqqqqqqqqqqqqqq
@m140628_065130_42174_c100644482550000001823116109101414_s1_p0/1018/ccs
GGGTTTTCCCAGTCAAACCAGTCCAAGCGAGAGATCTATCTATCTATCTATCTATCTATCTATCTATCTATCTATCTATCTATCTATCTATCTATCTATCTATCTATCTATCTTCATGTGATAAACAGGAGAAACATCTCGACTGTCACGATCAGCACGTGCAGATGACTCATATCGTGCTGCTCATCATCTCGACTGTCACGATCAGCACGTGCACTCATATCGTGCTGACTCAGTGAAGAACTAAAGTACAATCTATCTATCTATCTATCTATCTATCTATCTATCTATCTGGGTTGACCTTCATAACTTTTCTGTTTCCTGTGTGAC
+
UqqqqqqqqqqqqqqqqqqqqqQqqqqqqqqqqqqqqqqqqqqqqqqqqqqqqqqqqqqqqqqqqqqqqqqqqqqqqqqqqqqqqqqqqqqqqqqqqqqqqqqqqqqqqqqqqqqqqqqqqqqqqqqqqqqqqqqqqqqqqqqqqqqqqqqqqqqqqqqqqqqqqqqqqqqqqqqqqqqqqqqqqqqqqqqqqqqqqqqqqqqqqqqqqqqqqqqqqqqqqqqqqqqqqqqqqqqqqqqqqqqqqqqqqqqqqqqqqqqqqqqqqqqqqqqqqqqqqqqqqqqqqqqqqqqqqqqqqqqqqqqqqqqqqqqqqqqqqqqqqqqqqqqqqq
@m140628_065130_42174_c100644482550000001823116109101414_s1_p0/1024/ccs
GAATTCGTTTGACACCTGCTGTTTGCAATGCCTCTTTATAGCTTAGATAGATAGATAGATAGATAGATAGATAGATAGATAGATTGTAGAGTCCATGTCCCGACAGCACGCTATGAGTACACGTGCAGATCGTGTCAGTCGACATGATGATCAGCACGCTATGAGTGATCTGCATGTGCTGAGCGTGACACTCGAGATGCTATTAAACATTAAGGGTTGTGTGTGTGTGTGTGTGTGTGTGTGTGTGTGTGTGTGTGTGTGTGTGTGTGTGTGGATAGAACTTTATTGATCCCTTGGTTACAACGGTGAATTCGTCCTGGGTTTTCCCAGTCAAACCAGTCCAAGCGAGAGATCTATCTATCTATCTATCTATCTATCTATCTATCTATCTATCTATCTATCTATCTATCTATCTATCTATCTATCTATCTTCATGTGATAAACAGGAGAAACATCTCGACTGTCACGATCAGCACGTGCAGATGACTCATATCGTGCTGCTCATCATCTCGACTGTCACGATCAGCACGTGCACTCATATCGTGCTGACTCAGTGAAGAACTAAAGTACAATCTATCTATCTATCTATCTATCTATCTATCTATCTATCTGGGTTGACCTTCATAACTTTTCTGTTTCCTGTGTGAC
+
qfqqqqqqqqqqqqSqqqqqqqqqqqqqqqqqiqqqqqqq?qiqqqqqqqqqqqqqqqqqqqqqfqqqqqqqqqqqqqqqqqqqqqqqqqqqqqqdqqqqqqqqqiqqqqqqqqqqqqqqqqqqiqqqqqqqqqqqqqqqqqqqqqqqqqqqqqqqqqqqqqqqqqqqqqqqqqqqqqqqiqqiqqqZiqdqqqqqqqqqiqicqqqqqqqbqiqqqqqqi\NiYiqqTffqSqiEKiaqX]MiXqX[qZiafq?q[YWqqcq[qTq[_RqiMqqqqqqqqqqqqqq_qqJqqqqqqqqqqqq[qqqEqqqqqqqqqqqqqTqqqqqqqqqq/qq^qqiqWqiqqqqqqqqiqqbfqqqqqqqqqqqqq^ciqqqqqqqqqqqqqqqqiqdaqqqqXiiqqqqqqqqqqqiqqqqqVqfiZqqqqdqqdqiqqqqqiiqffqqqqqqqqqiqqqqqq_qqqqqbiqqqfqqqqqqqqqqqqqqqqq]qqqqq`qqqqaqqqqqqqqqqqqqqqqqKiqqqqGGqqqqqqqqqqqiq]qqq[qqqMqqqqTqqqqqqqqqqqqqqqqqqqqqqqqqqqqqqqMqqqqqqdqqqqqqqqqqqqdqqqqqqqqqqqqqqqqq`qqqqiqqq^qqqqqqFqqqqqGqqqqqq
@m140628_065130_42174_c100644482550000001823116109101414_s1_p0/1026/ccs
GAATTCGTTTGACACCTGCTGTTTGCAATGCCTCTTTATAGCTTAGATAGATAGATAGATAGATAGATAGATAGATAGATAGATTGTAGAGTCCATGTCCCGACAGCACGCTATGAGTACACGTGCAGATCGTGTCAGTCGACATGATGATCAGCACGCTATGAGTGATCTGCATGTGCTGAGCGTGACACTCGAGATGCTATTAAACATTAAGGGTTGTGTGTGTGTGTGTGTGTGTGTGTGTGTGTGTGTGTGTGTGTGTGTGTGGATAGAACTTTATTGATCCCTTGGTTACAACGGTGAATTCGTCCT
+
qqqqqqqqqqqqqqqqqqqqqqqqqqqqqqqqqqqqqqqqqqqqqqqqqqqqqqqqqqqqqqqqqqqqqqqqqqqqqqqqqqqqqqqqqqqqqqqqqqqqqqqqqqqqqqqqqqqqqqqqqqqqqqqqqqqqqqqqqqqqqqqqqqqqqqqqqqqqqqqqqqqqqqqqqqqqqqqqqqqqqqqqqqqqqqqqqqqqqqqqqqqqqqqqqqqqqqqqqbqqqqqqqqLqqqcqqqqqqqqqqqdbqqSq^qqKqqqqqqqqqqiqqqXqqqqqqqqqqqqqqqqqqqqqqqqqqqqqqqqqqqqqqqqqqqqq
@m140628_065130_42174_c100644482550000001823116109101414_s1_p0/1031/ccs
GAATTCGTTTGACACCTGCTGTTTGCAATGCCTCTTTATAGCTTAGATAGATAGATAGATAGATAGATAGATAGATAGATAGATTGTAGAGTCCATGTCCCGACAGCACGCTATGAGTACACGTGCAGATCGTGTCAGTCGACATGATGATCAGCACGCTATGAGTGATCTGCATGTGCTGAGCGTGACACTCGAGATGCTATTAAACATTAAGGGTTGTGTGTGTGTGTGTGTGTGTGTGTGTGTGTGTGTGTGTGTGTGTGTGTGTGTGTGTGGATAGAACTTTATTGATCCCTTGGTTACAACGGTGAATTCGCAGT
+
qqqqqqqqqqqqqqqqqqqqqqqqqqqqqqqqqqqqqqqqqqqqqqqqqqqqqqqqqqqqqqqqqqqqqqqqqqqqqqqqqqqqqqqqqqqqqqqqqqqqqqqqqqqqqqqqqqqqqqqqqqqqqqqqqqqqqqqqqqqqqqqqqqqqqqqqqqqqqqqqqqqqqqqqqqqqqqqqqqqqqqqqqqqqqqqqqqqqqqqqqqqqqqqqqqqqqqqqqqqqqqqqqqqqqqqqqqqqqqqqqqqqqqqqqqqqqqqqqqqqqqqqqqqqqqqqqqqqqqqqqqqqqqqqqqqqqqqqqqqqqqqqqqqqqqqqqqqqqqqq
@m140628_065130_42174_c100644482550000001823116109101414_s1_p0/1038/ccs
GAATTCGTTTGACACCTGCTGTTTGCAATGCCTCTTTATAGCTTAGATAGATAGATAGATAGATAGATAGATAGATAGATAGATTGTAGAGTCCATGTCCCGACAGCACGCTATGAGTACACGTGCAGATCGTGTCAGTCGACATGATGATCAGCACGCTATGAGTGATCTGCATGTGCTGAGCGTGACACTCGAGATGCTATTAAACATTAAGGGTTGTGTGTGTGTGTGTGTGTGTGTGTGTGTGTGTGTGTGTGTGTGTGTGTGTGTGTGGATAGAACTTTATTGATCCCTTGGTTACAACGGTGAATTCGCAGT
+
qqqqqqqqqqqq]qaqqqqqqqqqqqqqqqiqqqqqqqqqqqqqqqqqqqqqqqqqqqqqqqqqqqqqqqqqqqqqqqqqqqqqqqqqqqqqqqqqqqqqqqqqqqqqqqqqqqqqqqqqqqqqqqqqqqqqqqqqqqqqqqqqqqqqqqqqqqqqqqqqaqqqqqqqqqqqqqqqqqqqqqqqqqq_qqqqqqqqqqqqqqqqqqqiqqqqqiqqRq(q`qq\fqiqc`TdUdd=IG6=RdKqcq[cWiKf?N`MYcUT^Iq^iiqdJb`XqXqqqqqqqqqq\qqqqqqqqqqqqqqqbiqqqqqqqqqqqqqqqq
@m140628_065130_42174_c100644482550000001823116109101414_s1_p0/1047/ccs
CGTTTGACACCTGCTGTTTGCAATGCCTCTTTATAGCTTAGATAGATAGATAGATAGATAGATAGATAGATAGATAGATTGTAGAGTCCATGTCCCGACAGCACGCTATGAGTACACGTGCAGATCGTGTCAGTCGACATGATGATCAGCACGCTATGAGTGATCTGCATGTGCTGAGCGTGACACTCGAGATGCTATTAAACATTAAGGGTTGTGTGTGTGTGTGTGTGGTGTGTGTGTGTGTGGTGTGTGTGTGTGGTGTGTGTGTGTGGATAGAACTTTATTGATCCCTTGGTTACAACGGTGAATTCACTCT
+
RqZqqq[qqqqqqRqqqqqqqqqqqqqqqQqqqqqqqqqqqqqqqqqqqqqqqiqqqqqqqqqqqqqqqqqqqqqqqqqqqqqqqqq#qqqfqqqqRqqqqqqqqqqqqqqqqqqqqqqqqqqqqqqqqqqqqqqqqqqqqqqqqqMqqqqqqqqqqqqqq`qqqqqqqqqqqqqqqqqqqSqqqqqiqqqqqqqqqqqqqqqqqqqqfqq=qqqqWq>b#qqq`qYqi!5qqRdqqqqqqqq["/]d\>q^TCadf!$qqqqqqqqqqqqqWqqqqqqqqqqqqqqqqqqqqqqqqqqqqqqqqqqqZqqqqqqq
@m140628_065130_42174_c100644482550000001823116109101414_s1_p0/1049/ccs
GGGTTTTCCCAGTCAAACCAGTCCAAGCGAGAGATCTATCTATCTATCTATCTATCTATCTATCTATCTATCTATCTATCTATCTATCTATCTATCTATCTATCTATCTATCTTCATGTGATAAACAGGAGAAACATCTCGACTGTCACGATCAGCACGTGCAGATGACTCATATCGTGCTGCTCATCATCTCGACTGTCACGATCAGCACGTGCACTCATATCGTGCTGACTCAGTGAAGAACTAAAGTACAATCTATCTATCTATCTATCTATCTATCTATCTATCTATCTGGGTTGACCTTCATAACTTTTCTGTTTCCTGTGTGAC
+
qqqqqqqqqqqqqqqqqqqqqqqqqqqqqqqqqqqqqqqqqqqqqqqqqqqqqqqqqqqqqqqqqqqqqqqqqqqqqqqqqqqqqqqqqqqqqqqqqqqqqqqqqqqqqqqqqqqqqqqqqqqqqqqqqqqqqqqqqqqqqqqqqqqqqqqqqqqqqqqqqqqqqqqqqqqqqqqqqqqqqqqqqqqqqqqqqqqqqqqqqqqqqqqqqqqqqqqqqqqqqqqqqqqqqqqqqqqqqqqqqqqqqqqqqqqqqqqqqqqqqqqqqqqqqqqqqqqqqqqqqqqqqqqqqqqqqqqqqqqqqqqqqqqqqqqqqqqqqqqqqqqqqqqqqq
@m140628_065130_42174_c100644482550000001823116109101414_s1_p0/1054/ccs
GTCACACAGGAAACAGAAAAGTTATGAAGGTCAACCCAGATAGATAGATAGATAGATAGATAGATAGATAGATAGATTGTACTTTAGTTCTTCACTGAGTCAGCACGATATGAGTGCACGTGCTGATCGTGACAGTCGAGATGATGAGCAGCACGATATGAGTCATCTGCACGTGCTGATCGTGACAGTCGAGATGTTTCTCCTGTTTATCACATGAAGATAGATAGATAGATAGATAGATAGATAGATAGATAGATAGATAGATAGATAGATAGATAGATAGATAGATAGATAGATCTCTCGCTTGGACTGGTTTGACTGGGAAAACCC
+
LdddVb7RRd@d[LdRTdqaqiq\\;qqJq[`[qGqqq^qiqiq_qUqq\[X\qT`\q@qbqQqiqAqq[PiiqqqbPf[qqiqaqq\\i]qiiqi'Oq^fq__qIifqqqNq_q_`fWqqVqidf?qqqiqGq^qRaicqqDqqfqFUqd[fqqiqqq[`bqqqqNqqaqqqqqiqqqaPQ[/qaqPqqIqiqqiOiq]S^qqqZqqqqiqqqiMqqia\bqqAqqXqq^[iaNqcabqqq\qYibqqqYJq^fbqq`qFqXqqqiidQR_^qXqqcPq\q`qiqXqOqiqqqfqfqqqqqqqfqKqaLiZiqqqOqfqqqqGqqcaqf
@m140628_065130_42174_c100644482550000001823116109101414_s1_p0/1061/ccs
ACTGCGAATTCACCGTTGTAACCAAGGATCAATAAAGTTCTATCCACACACACACACACACACACACACACACACACACACACACACACACACACACACAACCCTTAATGTTTAATAGCATCTCGAGTGTCACGCTCAGCACATGCAGATCACTCATAGCGTGCTGATCATCATGTCGACTGACACGATCTGCACGTGTACTCATAGCGTGCTGTCGGGACATGGACTCTACAATCTATCTATCTATCTATCTATCTATCTATCTATCTATCTAAGCTATAAAGAGGCATTGCAAACAGCAGGTGTCAAACGAATTC
+
qqqqqqqqqqqqqqqqqqqqqqqqqcqqqqqqq]qqqqqqqqqqqqqqqqqqqqqqqqCqqqqqqqqqqqqq_qqqqqqq]q^qUqqdqqqqqqqqqqqqqqqqqqqqqqqqqqqqqqqqqqqqqqqqqqqqqqqqqqqqqqqqqqqqqqqqqqqqqqqqqqqqqqqqqqqqqqqqqqqqqqqqqqqqqqqqqqqqqqqqqqqqqqqqqqqqqqqqqqqqqqqqqqqqqqqqqqqqqqqqqqqqqqqqqqqqqqqqqqqqqqqqqqqqqqqqq_qqqqqqqqqqqqqqqqqqqqqqqqqqqqqqqqqqqqqqqqqqq
@m140628_065130_42174_c100644482550000001823116109101414_s1_p0/1078/ccs
AATTCACCGTTGTAACCAAGGGATCAATAAAGTTCTATCCACACACACACACACACACACACACACACACACACACACACACACACACACACACACACAACCCTTAATGTTTAATAGCATCTCGAGTGTCACGCTCAGCACATGCAGATCACTCATAGCGTGCTGATCATCATGTCGACTGACACGATCTGCACGTGTACTCATAGCGTGCTGTCGGGACATGGACTCTACAATCTATCTATCTATCTATCTATCTATCTATCTATCTATCTAAGCTATAAAGAGGCATTGCAAACAGCAGGTGTCAAACGAATT
+
qqqqqqqqqqqqqqqqqqqqqqqqqqqqqqqqqqqqqqqqqqqqqqqqqqqqqqqqqqqqqqqqqqqqqqqqqqqqqqqqqqqqqqqqqqqqqqqqqqqqqqqqqqqqqqqqqqqqqqqqqqqqqqqqqqqqqqqqqqqqqqqqqqqqqqqqqqqqqqqqqqqqqqqqqqqqqqqqqqqqqqqqqqqqqqqqqqqqqqqqqqqqqqqqqqqqqqqqqqqqqqqqqqqqqqqqqqqqqqqqqqqqqqqqqqqqqqqqqqqqqqqqqqqqqqqqqqqqqqqqqqqqqqqqqqqqqqqqqqqqqqqqqqqqqqqqqqq
@m140628_065130_42174_c100644482550000001823116109101414_s1_p0/1088/ccs
AACTCAGATAGATAAGATAGAATAGATAGATAGATAGATAGATAGATTGTAACTTTAGTTCTTCACTGAGTCAGCACGATATG
+
qD$3.\B]C[R`]%55T\\d4INb[a`\VcVZ<^dfUqqAHJ(W5N/NAU&"@(9/>-4>K=D1J<:CL8L@>L>?9K><<55
@m140628_065130_42174_c100644482550000001823116109101414_s1_p0/1091/ccs
CTGCAGTCACACAGGAAACAGAAAAGTTATGAAGGTCAACCCAGATAGATAGATAGATAGATAGATAGATAGATAGATAGATTGTACTTTAGTTCTTCACTGAGTCAGCACGATATGAGTGCACGTGCTGATCGTGACAGTCGAGATGATGAGCAGCACGATATGAGTCATCTGCACGTGCTGATCGTGACAGTCGAGATGTTTCTCCTGTTTATCACATGAAGATAGATAGATAGATAGATAGATAGATAGATAGATAGATAGATAGATAGATAGATAGATAGATAGATAGATAGATAGATCTCTCGCTTGGACTGGTTTGACTGGGAAAACCCTGCAGGGGTT
+
qqqqqqqqqqqqqqqqqqqqqqqqqqqqqqqqqqqqqqqqqqqqqqqqqqqqqqqqqqqqqqqqqqqqqqqqqqqqqqqqqqqqqqqqqqqqqqqqqqqqqqqqqqqqqqqqqqqqqqqqqqqqqqqqqqqqqqqqqqqqqqqqqqqqqqqqqqqqqqqqqqqqqqqqqqqqqqqqqqqqqqqqqqqqqqqqqqqqqqqqqqqqqqqqqqqqqqqqqqqqqqqqqqqqqqqqqqqqqqqqqqqqqqqqqqqqqqqqqqqqqqqqqqqqqqqqqqqqqqqqqqqqqqqqqqqqqqqqqqqqqqqqqqqqqqqqqqqqqqqqqqqqqqqqqqqqqqqqqqqqqqqqq
@m140628_065130_42174_c100644482550000001823116109101414_s1_p0/1092/ccs
AGCTGGAATTCACCGTTGTAACCAAGGATCAATAAAGTTCTATCCACACACACACACACACACACACACACCACACACACACACACACACACACACACACACAACCCTTAATGTTTAATAGCATCTCGAGTGTCACGCTCAGCACATGCAGATCACTCATAGCGTGCTGATCATCATGTCGACTGACACGATCTGCACGTGTACTCATAGCGTGCTGTCGGGACATGGACTCTACAATCTATCTATCTATCTATCTATCTATCTATCTATCTATCTAAGCTATAAAGAGGCAT
+
qqqiqqiqAiqqiqqqiqd]qqq_i8qfcbaa>ddqqqifqfOfXqqqaiiqD]RV`f_^bqSSa\^OBC44qqqFaG`qqda_qW^PaqqiqaiYqdq^qqqq9q]Hqqqqqqqqcqqqq_qXqqRiqqqqq[qUqqqqqqqfaqqqqqqqddq^qqqqqqqqqqqqqqqqqqqqqqqqqqqqqqqqqqqqqqqqqqiqqqqqqqqqqqqqqqqqqqq[qqqfqqRqqqqqqq[^qqcqqqqqfqqqX*qqqaqffdYNf\aiLqqqTWqqq`qq:aRqiiqHiiV^KiOM1
@m140628_065130_42174_c100644482550000001823116109101414_s1_p0/1094/ccs
AGAGTCTGCCAGGGTTTTCCCAGTCAAACCAGTCCAAGCGAGAGATCTATCTATCTATCTATCTATCTATCTATCTATCTATCTATCTATCTATCTATCTATCTATCTATCTATCTATCTATCTTCATGTGATAAACAGGAGAAACATCTCGACTGTCACGATCAGCACGTGCAGATGACTCATATCGTGCTGCTCATCATCTCGACTGTCACGATCAGCACGTGCACTCATATCGTGCTGACTCAGTGAAGAACTAAAGTACAATCTATCTATCTATCTATCTATCTATCTATCTATCTATCTGGGTTGACCTTCATAACTTTTCTGTTTCCTGTGTGACTGCAG
+
iBqddYiq,[q^iq^q\\ZqqSfqOiqfRqdBqTqiqqq\qdqqqqqqqqqqqqqq9ibJqqqqqZXqqqdqq]dqqiqqfqq`qqqqqqqqqqqPYqqqqqqqqXqq_qqqiqqqqqZqqqqqq`qqfqqqqqqqqq[qqqqqqqqi_q_qqqiqqqqqqiqqqqqqqqqKqqqqqqVfdNqqqbbqqd_qqqqHqqVqqqqKdqqibqiaiqqqTqdqq^q_qqOiqiqqSq]qFTqqiqqqiqqq:Dqq\qqqqqqqqiiDqqqqqqqWqqqdqqqqqdfTqqqqqqqqfqq^qqqqqqqqZqqqqqq\qqqqqq^qa.qqqqfq]qqFqqqqqqdqqqfUdq
@m140628_065130_42174_c100644482550000001823116109101414_s1_p0/1095/ccs
TGTGTGTGTGTGTGTGGTGTGTGTGTGTAGTGTGTGTTAGTGT
+
q2/>,'*,,6#&.*%-::;2577:6%32%.+:4936))'2:80
@m140628_065130_42174_c100644482550000001823116109101414_s1_p0/1101/ccs
AGAGTCTGCAGGGTTTTCCCAGTCAAACCAGTCCAAGCGAGAGATCTATCTATCTATCTATCTATCTATCTATCTATCTATCTATCTATCTATCTATCTATCTATCTATCTATCTATCTATCTTCATGTGATAAACAGGAGAAACATCTCGACTGTCACGATCAGCACGTGCAGATGACTCATATCGTGCTGCTCATCATCTCGACTGTCACGATCAGCACGTGCACTCATATCGTGCTGACTCAGTGAAGAACTAAAGTACAATCTATCTATCTATCTATCTATCTATCTATCTATCTATCTGGGTTGACCTTCATAACTTTTCTGTTTCCTGTGTGACTGCAG
+
qqqqqqqqqqqqqqqqq?qqqqqqqqqqqqqqqqqqqqqqqqqqqqqqqqqqqqqqqqqqqqqqqqqqqqqqqqqqqqqqqqqqqqqqqqqqqqqqqqqqqqqqqqqqqqqqqqqqqqqqqqqqqqqqqqqqqqqqqqqqqqqqqqqqqqqqqqqqqqqqqqqqqqqqqqqqqqqqqqqqqqqqqqqqqqqqqqqqqqqqqqqqqqqqqqqqqqqqqqqqqqqqqqqqqqqqqqqqqqqqqqqiqqqqqqqqqqqqqqqqqqqqqqqqqqqqqqqqqqqqqqqqqqqqqqqqqqqqqqqqqqqqqqqqqqqqqqqqqqqqqqqqqqqqqqqqqqqqqqqqqqqqq
@m140628_065130_42174_c100644482550000001823116109101414_s1_p0/1102/ccs
AATTCGTTGAAAATCCGGTCCTGACGGGACTTTTACAAGGAATAAAGATCGCCATGTTACTACCCTGGCTAATATTAATTCCCTTTATTGGCGGCTTCCTGTGCTGGCAGACCGAACGCTTTGGCGTCAAGGTGCCACGCTGGATCGCGCTGATCACCATGGGATTGACGCTGGCGCTGTCGCTGCAACTGTGGTTGCAGGGCGGTTATTCACTGACGCAATCCGCCGGAATT
+
q_qcqqbqqqqqqqqqqq\qqqPqqqqqqqqqqqqqqqqqqqqiZ^qqUqqqq\qqiqqqqqQqqqqqqqqqqqqqqqqqqqqqqqqqqqqqqqaqqqqqqqqqqqqqqqqqqqqqqqqqqqqqqqqqqqqqqqqqqqqqqqqiXqqqqqqqqqqqqqqqBqqqqqqqqqqqqqqqqqqqqqqqqqqqqqqqqqqqqqqfqqqqqqqqqqqqqqqqqqqqqqqqqqqqqqqqq
@m140628_065130_42174_c100644482550000001823116109101414_s1_p0/1107/ccs
AGTCAGAATTCACCGTTGTAACCAAGGGATCAATAAAGTTCTATCCACACACACACACACACACACACACACACACACACACACCACACACACACACACACACACACAACCCTTAATGTTTAATAGCATCTCGAGTGTCACGCTCAGCACATGCAGATCACTCATAGCGTGCTGATCATCATGTCGACTGACACGATCTGCACGTGTACTCATAGCGTGCTGTCGGGACATGGACTCTACAATCTATCTATCTATCTATCTATCTATCTATCTATCTATCTATCTAAGCTATAAAGAGGCATTGCAAACAGCAGGTGTCAAACGAATTC
+
qqqqqqfqFqiqqqqiqq\YfLqqq8qqqqqqqqiqqq_qq_qq\iqqiqqqqiWZXaq?0DC\fqqdIEdqdqqqcqqqqqqXifqUqqbX^A9'93(?>VYTOqqqqqqqqqqqqqcqqqqqqqqqqqqqqqqqqqcqqqiqfqq^qqqqqqqqqqqqqqqqqqqqqqqqqqqqqqqqqqqqqqqqqqqqqqqqqqqqqqqqqqqqqqqqqqqqqqqqqqqqqqqqqqqqqqaqfqqqqqqcfq[qqqqqiqqqqqqqYqaqqqqPqqqq^qqqqq`qqqqqDiqqqqqqqqqqqqqqqqqfqRqq]qqqqqqqqqqCqqqqqqqqq
@m140628_065130_42174_c100644482550000001823116109101414_s1_p0/1137/ccs
AGAGTCTGCAGGGTTTTCCCAGTCAAACCAGTCCAAGCGAGAGATCTATCTATCTATCTATCTATCTATCTATCTATCTATCTATCTATCTATCTATCTATCTATCTATCTATCTATCTATCTTCATGTGATAAACAGGAGAAACATCTCGACTGTCACGATCAGCACGTGCAGATGACTCATATCGTGCTGCTCATCATCTCGACTGTCACGATCAGCACGTGCACTCATATCGTGCTGACTCAGTGAAGAACTAAAGTACAATCTATCTATCTATCTATCTATCTATCTATCTATCTATCTGGGTTGACCTTCATAACTTTTCTGTTTCCTGTGTGACTGCAG
+
qqqqqqq/qqdqqqqqqbqqqqqqqqqqqqqqQqqqqqqqqqqqqiqqqqqqqqqqqiqqqqqqqqqqqqqqqqqqqqfqqqqqqqqqqqqqqqqqqqqqqqqqqqqqqqqqqqqqqqqqqqqqqqqqqqqqqqqqqqqqqqqqqqqqqqqqqqqqqqqqqqqqqiqqqqqqqqqqqqqqqqqqqqqqqqqqqqcqqqqqqqqcqqqqqqqqqqqqqqqqqqqqqqqq`qqqqqqqqqqqqqqqqqqqqqqqqqqqqqqqqqqqqfqqqqqqqqqqqqqqqqqqqqqqqqbqqqqqqqqqqqqqqqiqqqqqqqqqqqqqaqqqqqqqqqqqqqqqqqqqqqiqq
@m140628_065130_42174_c100644482550000001823116109101414_s1_p0/1146/ccs
ATATCCTGCAGGGTTTTCCCAGTCAAACCAGTCCAAGCGAGAGATCTATCTATCTATCTATCTATCTATCTATCTATCTATCTATCTATCTATCTATCTATCTATCTATCTATCTATCTATCTTCATGTGATAAACAGGAGAAACATCTCGACTGTCACGATCAGCACGTGCAGATGACTCATATCGTGCTGCTCATCATCTCGACTGTCACGATCAGCACGTGCACTCATATCGTGCTGACTCAGTGAAGAACTAAAGTACAATCTATCTATCTATCTATCTATCTATCTATCTATCTATCTGGGTTGACCTTCATAACTTTTCTGTTTCCTGTGTGACTGCAG
+
qqqqqqqqqqqqqqqqqqqqqqqqqqqqqqqqqqqqqqqqqqqqqqqqqqqqqqqqqqqqqqqqqqqqqqqqqqqqqqqqqqqqqqqqqqqqqqqqqqqqqqqqqqqqqqqqqqqqqqqqqqqqqqqqqqqqqqqqqqqqqqqqqqqqqqqqqqqqqqqqqqqqqqqqqqqqqqqqqqqqqqqqqqqqqqqqqqqqqqqqqqqqqqqqqqqqqqqqqqqqqqqqqqqqqqqqqqqqqqqqqqqqqqqqqqqqqqqqqqqqqqqqqqqqqqqqqqqqqqqqqqqqqqqqqqqqqqqqqqqqqqqqqqqqqqqqqqqqqqqqqqqqqqqqqqqqqqqqqqqqqqqqq
@m140628_065130_42174_c100644482550000001823116109101414_s1_p0/1147/ccs
GTCACACAGGAAACAGAAAAGTTATGAAGGTCAACCCAGATAGATAGATAGATAGATAGATAGATAGATAGATAGATTGTACTTTAGTTCTTCACTGAGTCAGCACGATATGAGTGCACGTGCTGATCGTGACAGTCGAGATGATGAGCAGCACGATATGAGTCATCTGCACGTGCTGATCGTGACAGTCGAGATGTTTCTCCTGTTTATCACATGAAGATAGATAGATAGATAGATAGATAGATAGATAGATAGATAGATAGATAGATAGATAGATAGATAGATAGATAGATAGATCTCTCGCTTGGACTGGTTTGACTGGGAAAACCC
+
qqqqqqqqqqqqqqqqqqqqqqqqqqqqqqqqqqqqqqqqqqqqqqqqqqqqqqqqqqqqqqqqqqqqqqqqqqqqqqqqqqqqqqqqqqqqqqqqqqqqqqqqqqqqqqqqqqqqqqqqqqqqqqqqqqqqqqqqqqqqqqqqqqqqqqqqqqqqqqqqqqqqqqqqqqqqqqqqqqqqqqqqqqqqqqqqqqqqqqqqqqqqqqqqqqqqqqqqqqqqqqqqqqqqqqqqqqqqqqqqqqqqqqqqqqqqqqqqqqqqqqqqqqqqqqqqqqqqqqqqqqqqqqqqqqqqqqqqqqqqqqqqqqqqqqqqqqqqqqqqqqqqqqqqqq
@m140628_065130_42174_c100644482550000001823116109101414_s1_p0/1149/ccs
GGGTTTTCCCAGTCAAACCAGTCCAAGCGAGAGATCTATCTATCTATCTATCTATCTATCTATCTATCTATCTATCTATCTATCTATCTATCTATCTATCTATCTATCTATCTTCATGTGATAAACAGGAGAAACATCTCGACTGTCACGATCAGCACGTGCAGATGACTCATATCGTGCTGCTCATCATCTCGACTGTCACGATCAGCACGTGCACTCATATCGTGCTGACTCAGTGAAGAACTAAAGTACAATCTATCTATCTATCTATCTATCTATCTATCTATCTATCTGGGTTGACCTTCATAACTTTTCTGTTTCCTGTGTGAC
+
qqqqqqqqqqqqqqqqqqqqqqqqqqqqqqqqqqqqqqqqqqqqqqqqqqqqqqqqqqqqqqqqqqqqqqqqqqqqqqqqqqqqqqqqqqqqqqqqqqqqqqqqqqqqqqqqqqqqqqqqqqqqqqqqqqqqqqqqqqqqqqqqqqqqqqqqqqqqqqqqqqqqqqqqqqqqqqqqqqqqqqqqqqqqqqqqqqqqqqqqqqqqqqqqqqqqqqqqqqqqqqqqqqqqqqqqqqqqqqqqqqqqqqqqqqqqqqqqqqqqqqqqqqqqqqqqqqqqqqqqqqqqqqqqqqqqqqqqqqqqqqqqqqqqqqqqqqqqqqqqqqqqqqqqqq
@m140628_065130_42174_c100644482550000001823116109101414_s1_p0/1150/ccs
GTCACACAGGAAACAGAAAAGTTATGAAGGTCAACCCAGATAGATAGATAGATAGATAGATAGATAGATAGATAGATTGTACTTTAGTTCTTCACTGAGTCAGCACGATATGAGTGCACGTGCTGATCGTGACAGTCGAGATGATGAGCAGCACGATATGAGTCATCTGCACGTGCTGATCGTGACAGTCGAGATGTTTCTCCTGTTTATCACATGAAGATAGATAGATAGATAGATAGATAGATAGATAGATAGATAGATAGATAGATAGATAGATAGATAGATAGATAGATAGATCTCTCGCTTGGACTGGTTTGACTGGGAAAACCC
+
qqqqqqqqqqqqqqqqqqqqqqqqqqqqqqqqqqqqqqqqqqqqqqqqqqqqqqqqqqqqqqqqqqqqqqqqqqqqqqqqqqqqqqqqqqqqqqqqqqqqqqqqqqqqqqqqqqqqqqqqqqqqqqqqqqqqqqqqqqqqqqqqqqqqqqqqqqqqqqqqqqqqqqqqqqqqqqqqqqqqqqqqqqqqqqqqqqqqqqqqqqqqqqqqqqqqqqqqqqqqqqqqqqqqqqqqqqqqqqqqqqqqqqqqqqqqqqqqqqqqqqqqqqqqqqqqqqqqqqqqqqqqqqqqqqqqqqqqqqqqqqqqqqqqqqqqqqqqqqqqqqqqqqqqqq
@m140628_065130_42174_c100644482550000001823116109101414_s1_p0/1154/ccs
AGCTGCTGCAGGGTTTTCCCAGTCAAACCAGTCCAAGCGAGAGATCTATCTATCTATCTATCTATCTATCTATCTATCTATCTATCTATCTATCTATCTATCTATCTATTTATCTATCTATCTTCATGTGATAAACAGGAGAAACATCTCGACTGTCACGATCAGCACGTGCAGATGACTCATATCGTGCTGCTCATCATCTCGACTGTCACGATCAGCACGTGCACTCATATCGTGCTGACTCAGTGAAGAACTAAAGTACAATCTATCTATCTATCTATCTATCTATCTATCTATCTATCTGGGTTGACCTTCATAACTTTTCTGTTTCCTGTGTGACTGCAG
+
qqqqqqqqqqqqqqqqqqqqqqqqqqqqqqqqqqqqqqqqqqqqqqqqqqqqqqqqqqqqqqqqqqqqqqqqqqqqqqqqqqqqqqqqqqqqqqqqqqqqqqqqqqqqqqqqqqqqqqqqcqqqqqqqqqqqqqqqqqqqqqqqqqqqqqqqqqqqqqqqqqqqqqqqqqqqqqqqqqqqqqqqqqqqqqqqqqqqqqqqqqqqqqqqqqqqqqqqqqqqqqqqqqqqqqqqqqqqqqqqqqqqqqqqqqqqqqqqqqqqqq[qqqqqqqqqqqqqqqqqqqqqqqqqqqqqqqqqqqqqqqqqqqqqqqqqqqqqqqqqqqqqqqq9qqqqqqqqqqqqqqqqq
@m140628_065130_42174_c100644482550000001823116109101414_s1_p0/1170/ccs
CGTGAACTGCTGTTGCAATGCCTCTTTTAGCTAGATGATAGATAGATAGATAGATAGATAGATAGATAGATTGTAGAGTCCATGTCCCGACAGCACGCTATGAGTACACGTGCAGATCGTGTCAGTCGACATGATGATCAGCACGCTATGAGTGATCTGCATGTGCTGAGCGTGACACTCGAGATGCTATTAAACATTAAGGTTGTGTGTGTGTGTGTGTGTGTGTGTGTGTGTGTGTGTGTGTGTGTGTGTGTGTGTGTGTGTGTGGATAGAA
+
qq!iq!!qqqqq!qqqqqqqqqqqqq!!qqq!]qqq!qfqqqqqqqqqqqqqqqqqqqqqqqqqqqqqqqqqqqqqqqqqqqqqqNqqqqqqqqqqqqqqqqqqqqqqqqqqqqqqqqqqqqqqqqqqqqqqqqqqqqqqqqqqqqqqqqqqqqqqqqqqqqqqqqqqqqqqqqqqqqqqqqqqqqqqqqqqqqqqqqqq&qqqqqqqqqqqqqqqqqqqqqqqqqqqqqqqPq]qqqqqqqqqqqqqqqqqqqqqqqqqqqqqqqqqqqqqqq
@m140628_065130_42174_c100644482550000001823116109101414_s1_p0/1178/ccs
ACTGCCTGCAGGGTTTTCCCAGTCAAACCAGTCCAAGCGAGAGATCTATCTATCTATCTATCTATCTATCTATCTATCTATCTATCTATCTATCTATCTATCTATCTATCTATCTATCTATCTTCATGTGATAAACAGGAGAAACATCTCGACTGTCACGATCAGCACGTGCAGATGACTCATATCGTGCTGCTCATCATCTCGACTGTCACGATCAGCACGTGCACTCATATCGTGCTGACTCAGTGAAGAACTAAAGTACAATCTATCTATCTATCTATCTATCTATCTATCTATCTGGGTTGACCTTCATAACTTTTCTGTTTCCTGTGTGACTGCAG
+
qqqqqqqqqqqqqqqqqbqqqqqqqqqqqqqqqqqqqqqqqqqqqqqqqqqqqqqqqqqqqqqqqqqqqqqqqiqqqqqqqqqqqqqqqqqqqqqqqqqqqqqqqqqqqqqqqqqqqqqqqqqqqqqqqqqq:qqqqqqqqqqqqqqqqqqqqqqqqqqqqqqqqqqqqqqqqqqqqqqqqqqqqqqqqqqqqqqqqqqqqqqqqqqqqqqqqqqqqqqqqqqqqqqqqqqqqqqqqqqqqqqqqqqqqqqqqqqqqqqqqqqqqqqqqqqqqqdqqqqqqqBqqqqqqqqqqfqqqqqqqqqqqqqqqqqqqqqqqqqqqqqiqqqqqqqqqqqqqqqqq
@m140628_065130_42174_c100644482550000001823116109101414_s1_p0/1185/ccs
CTGCAGTCACACAGGAAACAGAAAAGTTATGAAGGTCAACCCAGATAGATAGATAGATAGATAGATAGATAGATAGATAGATTGTACTTTAGTTCTTCACTGAGTCAGCACGATATGAGTGCACGTGCTGATCGTGACAGTCGAGATGATGAGCAGCACGATATGAGTCATCTGCACGTGCTGATCGTGACAGTCGAGATGTTTCTCCTGTTTATCACATGAAGATAGATAGATAGATAGATAGATAGATAGATAGATAGATAGATAGATAGATAGATAGATAGATAGATAGATAGATCTCTCGCTTGGACTGGTTTGACTGGGAAAACCCTGCAGGATAT
+
qqqqqqqqqqqqqqqqqqqqqqqqqqqqqqqqqqqqqqqqqqqqqqqqqqqqqqqqqqqqqqqqqqqqqqqqqqqqqqqqqqqqqqqqqqqqqqqqqqqqqqqqqqqqqqqqqqqqqqqqqqqqqqqqqqqqqqqqqqqqqqqqqqqqqqqqqqqqqqqqqqqqqqqqqqqqqqqqqqqqqqqqqqqqqqqqqqqqqqqqqqqqqqqqqqqqqqqqqqqqqqqqqqqqqqqqqqqqqqqqqqqqqqqqqqqqqqqqqqqqqqqqqqqqqqqqqqqqqqqqqqqqqqqqqqqqqqqqqqqqqqqqqqqqqqqqqqqqqqqqqqqqqqqqqqqqqqqqqqqqq
@m140628_065130_42174_c100644482550000001823116109101414_s1_p0/1193/ccs
AGAGTCTGCAGGGTTTTTCCCAGGTCAAACCAGTCCAAGCGAGAGATCTATCTATCGTATCTATCTATCTATCTTATCGTATCTATCTATCTATCTATCTATCGTTTATCTATCTATCTATCTATCTTCATGTGATAAACAGGAGAAACATCTCGACTGTCACGATCAGCACGTGCAGATGACTCATATCGTGCTGCTCATCATCTCGACTGTCACGATCAGCACGTGCACTCATATCGTGCTGACTCAGTGAAGAACTAAAGTACAATCTATCGTATCTATCTATCTATCTATCCTATCTATCTATCTGGGTTGACCTT
+
UDbQOFP1DT1RP-AIEJ?IRX/<2FCASQTJPAMIKI$ODVFPPD:F:@1*8@?I-AS7IH:@=KJH&2AA@&BH=D(9OIR.P@F4PENG-.D&=?66DPP$/!#9AIFK?9%M>N"-A8EJ,?\UZMd4KRTPG?CMQG]XY7]ifqHZaSNRDSScKqKf2]N[UMVNfZ'i^9K\]WQi?iiqiFVI2CRXdTJ_dqqcXqTPqqq\\qqJiqqqqUfqM8=ALiZRF^LU\NGKTqq>bZNBqN@V[q;UqcqqfOUAWK?iib\i\S+@Biq>GQX@f\NL\UcUfq0F@qfiLZYQM_=b=*EKD\5>82/D
@m140628_065130_42174_c100644482550000001823116109101414_s1_p0/1194/ccs
GAATTCGTTTGACACCTGCTGTTTGCAATGCCTCTTTATAGCTTAGATAGATAGATAGATAGATAGATAGATAGATAGATAGATTGTAGAGTCCATGTCCCGACAGCACGCTATGAGTACACGTGCAGATCGTGTCAGTCGACATGATGATCAGCACGCTATGAGTGATCTGCATGTGCTGAGCGTGACACTCGAGATGCTATTAAACATTAAGGGTTGTGTGTGTGTGTGTGTGTGTGTGTGTGTGGTGTGTGTGTGTGTGTGTGTGTGTGTGTGTGGATAGAACTTTATTGATCCCTTGGTTACAACGGTGAATTCGTCCTAGAGTCTGCAGGGTTTTCCCAGTCAAACCAGTCCAAGCGAGAGATCTATCTATCTATCTATCTATCTATCTATCTATCTATCTATCTATCTATCTATCTATCTATCTATCTATCTTCATGTGATAAACAGGAGAAACATCTCGACTGTCACGATCAGCACGTGCAGATGACTCATATCGTGCTGCTCATCATCTCGACTGTCACGATCAGCACGTGCACTCATATCGTGCTGACTCAGTGAAGAACTAAAGTACAATCTATCTATCTATCTATCTATCTATCTATCTATCTATCTGGGTTGACCTTCATAACTTTCTGTTTCCTGTGTGACTGCAG
+
qqqqqqqVqMbcqbUqL]\qd=^qq`qqqqWqaqQaW`iqqicqqqqq^Di_^=[qqaiqqqibcW]ZZ@qafqdZVqbiqffdqqqqcqHiqqiibSHqqM_qiqqfQiqqqqbiiiqfqfiiNqqqqicqqqqqqqi`qqq_qqqfiiqqqiqiqqdiqqfqidcNqqqfqqif\iqqqqfqfaqqqbqqqqqqa_qqbiiqbiqqqqqqq]qqqqqqqYRYTN[XXM>C:1+KT\UT=FPifb$%iqicN2L/Lcqq\[PI$?C69>O<SDCIMHqqqiqdqqRqqqiqqq]EqqqqqqiqqNYEJ]T^SccVqaqaNbqfcqqiiqBBbRqqaQqqOqqiqb]addVcqTqqqqqqi_[Jqqqqq\q^XfqiqiWIqqfiLbZiEcfJNAR?J;RBPT^GXMZIV2D4ML^@H9LLP2XiifqRfiiq\dCqiqqPqqqqq`qqqqqqfqqqWqdRqqqqqqf`qUqqqqqiqaqTKfqiqqqqqqqiRqqqqqqZ`X`LSacPqqqiiJqqqqqqiW]dHqqqq8`qcqiaqUdqqqqqiqqPf\TqfqiqZqcqiqq]qbqqqqIqqd`qq_qSdiqqQqqqWYqqqFqq]`qqqqqdJM`qQUqfqViOqqIqqqqqqZqqqqqqqq`0diN[-^qqqqqqq\qiqfqdKqq
@m140628_065130_42174_c100644482550000001823116109101414_s1_p0/1199/ccs
AGATAGATAGATAGATAGATAGATAGATAGATTGTAGAGTCCATGTCCCGACAGCACGCTATGAGTACACGTGCAGATCGTGTCAGTCGACATGATGATCAGCACGCTATGAGTGATCTGCATGTGCTGAGCGTGACACTCGAGATGCTATTAAACATTAAGGGTTGTGTGTGTGTGTGTGTGTGTGTTGTGTGTGTGTGTGTGTGTTGTGTGTGTGTGTGTGTT
+
qCaV@>Z`ZciZRLi_[H^;KFL_\qfcWb`]_qTqcNZd6qiqii1iqqqfqqqbIfbidiaii`ffT^^PfXiqXI?^]q\qqHRCqq`fqqqqdAI@\M.PCSqbqi\qafb3Nqqqqiqqqqiqqqq^qqq[qqqqiqiqqZqiqqUqQfO\Dcq)LVfqPqfJ:+32;AT=F^iWJ/QaUFI>DY>9d^VGEPYfiqiffi#0WF?,@7G-9@7XVW7AP
@m140628_065130_42174_c100644482550000001823116109101414_s1_p0/1209/ccs
AGGAGTCTGCAGGGTTTTTTCCCAGTCAAAACCCAGTCCAAGCGAGAAGATCTATCTATCTATCTATCTATTCTATTCTATCTATCTATCTATCTATCTATCTAATCTATCTATCTATCTATCTATCTATCTTCATGTGATAAACAGGAGAAAACAATCTCGGACTGTCCACGATCAGCACGTGGCAGATGACTCATATCGTGCTGCCTCATCATCTCGGACTGTCACGATTCAGCACGTGCACTCATATCGTGCTGACTCAGTGAAGAAACTAAAGTAACAATCTATCTATCTATCTTATCTATCTATCTATCTATCTATCTGGGTTTGACCTTTCATAAACTTTTTTCTGTTTCCTGTGTGAACTGGCAGA
+
:1SHHFP5/GNBLO&HCDCAAHLOXLb'U^R-IARB`%q*q^1&)V&,+NPVQTaYq)S3QbNVVaYYCQ(@WF^:N:BTJ[\HWq9MQU;&,])3R=V)_fC*C<=DYaqAEPfY,='JHQP8a^dCYETEqRYqf4:Ai2`_Ud-R+6%/U=41F8iBi)`__GqJ-;4IVBTG,&3MTQB+35CQOC]VQCO=LP9NdS>I\V&..T`@D^O_:i'iiq[iT_qqXY3iiXi198i3i-8b>ObqqRi`H)qqqZKq)Sii+aqi6iqqq?qqi_:aU5q8^PAYUOV9A^1qN%afqcRS`cRVF'PJFZONDNZSBUL3fqTqVf+Df?qqq0^@L`Z:iqqqqqqq)qb-Ta;7A.2)3.a+ZS7U9
@m140628_065130_42174_c100644482550000001823116109101414_s1_p0/1210/ccs
CTGCAGTCACACAGGAAACAGAAAAGTTATGAAGGTCAACCCAGATAGATAGATAGATAGATAGATAGATAGATAGATAGATTGTACTTTAGTTCTTCACTGAGTCAGCACGATATGAGTGCACGTGCTGATCGTGACAGTCGAGATGATGAGCAGCACGATATGAGTCATCTGCACGTGCTGATCGTGACAGTCGAGATGTTTCTCCTGTTTATCACATGAAGATAGATAGATAGATAGATAGATAGATAGATAGATAGATAGATAGATAGATAGATAGATAGATAGATAGATAGAT
+
qqqqqqqfqqqqqqqqqqqqqqqqqqqqqqqqqqqqqqqbqqqqqqqiiqqfqqqqqqqqqqqqqqqfqVqqqqqqqHqqqqqiqiqqqqqqWqqqqqqqqqqqqqqqqqqqqqqqqqqIq\qqqqSqqqqqqqqqqqqqq<qqqqqqqqqqqZqqqqqiqqqqqqqqqqqqqqqqqqqQqqqqqqqqqqqqqqqqqqqqqqqqqqqqqiqqqqqqqqqqqqqqqqqqqfqqqLqqqq^dq+qiqfqqfdad[Rqbqiqqqqqqq`qqqqqqqqqqqYqqq6qqqqqqqqqqqqqqqq
@m140628_065130_42174_c100644482550000001823116109101414_s1_p0/1212/ccs
AGCTGCTGCAGGGTTTTCCCAGTCAAACCAGTCCAAGCGAGAGATCTATCTATCTATCTATCTATCTATCTATCTATCTATCTATCTATCTATCTATCTATCTATCTATCTATCTATCTATCTTCATGTGATAAACAGGAGAAACATCTCGACTGTCACGATCAGCACGTGCAGATGACTCATATCGTGCTGCTCATCATCTCGACTGTCACGATCAGCACGTGCACTCATATCGTGCTGACTCAGTGAAGAACTAAAGTACAATCTATCTATCTATCTATCTATCTATCTATCTATCTATCTGGGTTGACCTTCATAACTTTTCTGTTTCCTGTGTGACTGCAG
+
qiqqqqqqqqqqq<qqqfqqqqqqqqqqqqqq\qqqqqqqqqqqqqqqqaqbqqiqqqKcRE_qqqqqqq_qqfYqPqqqaqMqbGO]fT`fqBqfq]]q`iYqqaqU^JM[qqqqqiqqqqOqqqqqqqiqCqqqqqqqqqqqqqqqqqqqqqqqqqqqqqqqqqqqqqiqqqdqqqqqqqqfqqqqqqqqqqqqqqqqqqqqqqqqqqqqqqqqqqqqqfqqqq\qaqqqqqqqqqqqqqqq\qqqqqqqqqqRqqqqqqqqqqcqqqqqqqiqdqSqqqqqqqVqqqqqqqqqqqqqqqqiqqqqqq`qqqqqqiqqQqqqqqqqqqiqqNLi_qqqqaqqq
@m140628_065130_42174_c100644482550000001823116109101414_s1_p0/1216/ccs
GCTCATTCATCTCGACTGTCACGATCAGGCACGTGCTGACTCATATCGTGCTGACC
+
qZLqf.qqqqqqqqqIqSqiqdq/*0<%+qqqqqqqSqq9Q67d$qqqiqfaqqFq
@m140628_065130_42174_c100644482550000001823116109101414_s1_p0/1229/ccs
CTGTCACTGAGTCAGCACGATATGAGTGCACGTGCTGATCGTGACAGG
+
qq,qqqqqqqUqqqqqqqqqqI\N]fdqq/\qqdqqqfPV`qqqqq8q
@m140628_065130_42174_c100644482550000001823116109101414_s1_p0/1230/ccs
ACGTCGCCTGCGTGAAGCCCAGGCGGGAAGGCCAATCTTGTACTGCCGAGGTAGGCCATCGCACTGTTAGATATGGCCGGCGATACCGGGGCGGCGGCAGGGTTAGGCGGCATTGTTACCCGCTTTAAAACGACGCTATCTGGCAGGAAAAACGCAACATCTGGGTAGCATCACAGCAGAACAGTTAGAAAGCGTTTAAATCATTCGGTCACTTCTTTTGCGGGAGACCGGTAG
+
q.%/44&44/3$$###$/0%4'14(41"$&48@..#%-2::)-+&);933@@?)3=@0@@>??-@>8>&"$&8*,/*+**,*01%3>&>>445;);91,*)/*1337.=+<.3+%(>0-3=@@030++,,?&*9;<@?@,@?@=@42**+,,@>9*+***='8?@@<*?0-';<@@=?@>@=?:.,)*;:05.?>@<%@3@>,3><7@-<.15B7%11242&43$13$4#$3'(
@m140628_065130_42174_c100644482550000001823116109101414_s1_p0/1232/ccs
TGGATAGTACCACCGTCTGGACTATATCCCAATGGCAATCGTAAAGAACATTTTTGAGGCATTTCAGTCCAGTTGCTCAATGTACCTATAACCAGACCCGTTCAGCTGGATATTACGGGCCCTTTTTAAAGACCGTAAAGAAAAATAAGCACAAGTTTTATCCGGCCCGTTTATTCACCATTCTTGGCCCGCCTGAATGGAATGCTCATCCGGGAATT
+
q;FBB4$/%&J6=;-$(C.D9(;HNK1*WKIBKJWI&??7,@9RV?<BAV*JHIFBE#?LPKRXDUFB1LY/<Y%M^RZqiWc+K[DqU9qEOD28%`HGWq^R9)8Fqq]bRcqq&qf)q.>qiqqEq`'N-iIc6qq,:\qqqqIqISq^`dG*qqM(:BaKU:`X,AHJ8,;36&::JK&(K&8'60F/J5D'G9',+=LL=L?>K>L,+-6@:.
@m140628_065130_42174_c100644482550000001823116109101414_s1_p0/1235/ccs
GTCACACAGGAAACAGAAAAGTTATGAAGGTCAACCCAGATAGATAGATAGATAGATAGATAGATAGATAGATAGATTGTACTTTAGTTCTTCACTGAGTCAGCACGATATGAGTGCACGTGCTGATCGTGACAGTCGAGATGATGAGCAGCACGATATGAGTCATCTGCACGTGCTGATCGTGACAGTCGAGATGTTTCTCCTGTTTATCACATGAAGATAGATAGATAGATAGATAGATAGATAGATAGATAGATAGATAGATAGATAGATAGATAGATAGATAGATAGATAGATCTCTCGCTTGGACTGGTTTGACTGGGAAAACCC
+
qqqqqqqqqqqqqqqqqqqqqqqqqqqqqqqqqqqqqqqqqqqqqqqqqqqqqqqqqqqqqqqqqqqqqqqqqqqqqqqqqqqqqqqqqqqqqqqqqqqqqqqqqqqqqqqqqqqqqqqqqqqqqqqqqqqqqqqqqqqqqqqqqqqqqqqqqqqqqqqqqqqqqqqqqqqqqqqqqqqqqqqqqqqqqqqqqqqqqqqqqqqqqqqqqqqqqqqqqqqqqqqqqqqqqqqqqqqqqqqqqqqqqqqqqqqqqqqqqqqqqqqqqqqqqqqqqqqqqqqqqqqqqqqqqqqqqqqqqqqqqqqqqqqqqqqqqqqqqqqqAqqqqqqqqq
@m140628_065130_42174_c100644482550000001823116109101414_s1_p0/1237/ccs
CTGCAGTCACACAGGAAACAGAAAAGTTATGAAGGTCAACCCAGATAGATAGATAGATAGATAGATAGATAGATAGATAGATTGTACTTTAGTTCTTCACTGAGTCAGCACGATATGAGTGCACGTGCTGATCGTGACAGTCGAGATGATGAGCAGCACGATATGAGTCATCTGCACGTGCTGATCGTGACAGTCGAGATGTTTCTCCTGTTTATCACATGAAGATAGATAGATAGATAGATAGATAGATAGATAGATAGATAGATAGATAGATAGATAGATAGATAGATAGATAGATCTCTCGCTTGGACTGTTTGACTGGGAAAACCCTGCAGGCAGT
+
qqqqqqqqqqqqqqqqqqqqqiqqqqqqqqqqqqqqqqqRqqqqqqqqqqqqqqqqqqqqqqqqqqqqqqqqqqqqqqqqqqqqqqqqqqqqqqqqqqqqqqqqqqqqqqqqqqqqqqqqqqqqqqqqqqqqqqqqqqqqqqqqqqqqqqqqqqqqqqqqqqqqqqqqqqqqqqqqqqqqqqqqqqqqqqqqqqqqqqqqqqqqqqqqqqqqqqqqqqqqqqqqqqqqqqqqqqqqqqqqqqqqqqqqqqqqqqqqqqqqqqqqqqqqqqqqqqqqqqqqqqqqqqqqqqqqqqqqqqqqqqqqqqqqqqqq2qqqqqqqJqq]qqqqqqqqqqqqqqqq
@m140628_065130_42174_c100644482550000001823116109101414_s1_p0/1238/ccs
AGCTGCTGCAGGGTTTTCCCAGTCAAACCAGTCCAAGCGAGAGATCTATCTATCTATCTATCTATCTATCTATCTATCTATCTATCTATCTATCTATCTATCTATCTATCTATCTATCTATCTTCATGTGATAAACAGGAGAAACATCTCGACTGTCACGATCAGCACGTGCAGATGACTCATATCGTGCTGCTCATCATCTCGACTGTCACGATCAGCACGTGCACTCATATCGTGCTGACTCAGTGAAGAACTAAAGTACAATCTATCTATCTATCTATCTATCTATCTATCTATCTATCTGGGTTGACCTTCATAACTTTTCTGTTTCCTGTGTGACTGCCAG
+
qqqqqqqqqqqqqqqqqqqqqqqqqqqqqqqqqqqqqqqqqqqqqqqqqqqqqqqqqqqqqqqqqqqqqqqqqqqqqqqqqqqqqqqqqqqqqqqqqqqqqqqqqqqqqqqqqqqqqqqqqqqqqqqqqqqqqqqqqqqqqqqqqqqqqqqqqqqqqqqqqqqqqqqqqqqqqqqqqqqqqqqqqqqqqqqqqqqqqqqqqqqqqqqqqqqqqqqqqqqqqqqqqqqqqqqqqqqqqqqqqqqqqqqqqqqqqqqqqqqqqqqqqqqqqqqqqqqqqqqqqqqqqqqqqqqqqqqqqqqqqqqqqqqqqqqqqqqqqqqqqqqqqqqqqqqqqqqqqqqqqqqqqq
@m140628_065130_42174_c100644482550000001823116109101414_s1_p0/1239/ccs
GAATTCGTTTGACACCTGCTGTTTGCAATGCCTCTTTATAGCTTAGATAGATAGATAGATAGATAGATAGATAGATAGATAGATTGTAGAGTCCATGTCCCGACAGCACGCTATGAGTACACGTGCAGATCGTGTCAGTCGACATGATGATCAGCAACGCTATGAGTGATCTGCATGTGCTGAGCGTGGACACTCGAGATGCTATTAAACATTAAGGGTTGTGTGTGTGTGTTGTGTGTGTGTGTGTGTGTGTGTGTGTGTGTGTGTGTGTGTGTGTGTGTGGATAGAACTTTATTGATCCCTTGGTTACAACGGTGAATTCCGTGT
+
KKLG>NRFOQHTMWUSQT:QWQSJPX;VXXEF@XDXTIXTTQLXRQHWOGPJ?BIKBQEHIBPICFQSRRQPVG9KRPPJ=JEETSKJIQENOVBQNR0RL<WXQRWWUQ=XHSRPWQGQJJXKJ^YMU4[B[QcS^Y\5Q_Ncc[O`USPX_a^'a`W_U\d:aRLQ\Udd;^_cSULHOKQd`O_L_^d]`ZP^JXQRd]\[L_M\VIa]L\OC?_X^\JERZP_]VUM$5WVRD3@APFB@;@U:55QXHZIWUMINWSRO<<-)A,38R^NO9:Y]LMccOddc^d]d_\WdDd1ZdWOaMdb_cNHYWcdNY1^]dcd]^d]
@m140628_065130_42174_c100644482550000001823116109101414_s1_p0/1248/ccs
AGAGTCTGCAGGGTTTTCCCAGTCAAACCAGTCCAAGCGAGAGATCTATCTATCTATCTATCTATCTATCTATCTATCTATCTATCTATCTATCTATCTATCTATCTATCTATCTATCTATCTATCTTCATGTGATAAACAGGAGAAACATCTCGACTGTCACGATCAGCACGTGCAGATGACTCATATCGTGCTGCTCATCATCTCGACTGTCACGATCAGCACGTGCACTCATATCGTGCTGACTCAGTGAAGAACTAAAGTACAATCTATCTATCTATCTATCTATCTATCTATCTATCTATCTGGGTTGACCTTCATAACTTTTCTGTTTCCTGTGTGACTGCAG
+
qqqqqqqqqqqqqqqqqqqqqqqqqqqqqqqqqqqqqqqqqqqqqqqqqqqqqqqqqqqqqqqqqqqqqqqqqqqqqqqqqqqqqqqqqqqqqqqqqqqqqqqqqqqqqqqqqqqqqqqqqqqqqqqqqqqqqqqqqqqqqqqqqqqqqqqqqqqqqqqqqqqqqqqqqqqqqqqqqqqqqqqqqqqqqqqqqqqqqqqqqqqqqqqqqqqqqqqqqqqqqqqqqqqqqqqqqqqqqqqqqqqqqqqqqqqqqqqqqqqqqqqqqqqqqqqqqqqqqqqqqqqqqqqqqqqqqqqqqqqqqqqqqqqqqqqqqqqqqqqqqqqqqqqqqqqqqqqqqqqqqqqqqqqqq
@m140628_065130_42174_c100644482550000001823116109101414_s1_p0/1253/ccs
CTGCAGTCACACAGGAAACAGAAAAGTTATGAAGGTCAACCCAGATAGATAGATAGATAGATAGATAGATAGATAGATAGATTGTACTTTAGTTCTTCACTGAGTCAGCACGATATGAGTGCACGTGCTGATCGTGACAGTCGAGATGATGAGCAGCACGATATGAGTCATCTGCACGTGCTGATCGTGACAGTCGAGATGTTTCTCCTGTTTATCACATGAAGATAGATAGATAGATAGATAGATAGATAGATAGATAGATAGATAGATAGATAGATAGATAGATAGATAGATAGATAGATCTCTCGCTTGGACTGGTTTGACTTCA
+
qqqqqqqqqqqiqqqqqqqqqXqqqqqqqqqqq[qqqqqqqqqqqqqiqqiqqqqqGqqqJqqqqqiqqqqqqqqqqqqqqqqqqqqqqqqqqqqqqqqqqqqqqqqqqqqqqqqqqqqqqqqqqqqqqqqqqqqqqqqqqqqqqqqqqqqqqqqqqqqqqqqqqqqqqqqqqqqqqqqqqqqqqqqqfqqqqqqqqqqqqqqqqqqqqqqqqqqqqqqqqqqqqqqqqqqqqqqiqqqqqqqqqqqqqqqqqqqqiqqqq`qqqqbqqqqqqq]qqqqqqqiqqqqqqqqqqqqqqqiqqqqqqLXqqqqqqqiqJqqqqqqq6"""
@m140628_065130_42174_c100644482550000001823116109101414_s1_p0/1268/ccs
CTGCAGTCACACAGGAAACAGAAAAGTTATGAAGGTCAACCCAGATAGATAGATAGATAGATAGATAGATAGATAGATAGATTGTACTTTAGTTCTTCACTGAGTCAGCACGATATGAGTGCACGTGCTGATCGTGACAGTCGAGATGATGAGCAGCACGATATGAGTCATCTGCACGTGCTGATCGTGACAGTCGAGATGTTTCTCCTGTTTATCACATGAAGATAGATAGATAGATAGATAGATAGATAGATAGATAGATAGATAGATAGATAGATAGATAGATAGATAGATAGATAGATAGATCTCTCGCTTGGACTGGTTTGACTGGGAAAACCCTGCAGACTCT
+
qq;qqqqiqqqPqqqqqqfqqiqqqqqqdqqSqqqqXqqVqqqfqfNqqqqSqQq\qiidqqqaqqd;@G[2qSf`qqq5qqqqqifi\qi\qqqaqqqdqNq]qqqfYqqqqqqiqqiqfqqd_qNqqqiqiqqqqqqqqcqqWfqqqZdiaqqfqqqqqqqqLqqqqqqqq@qqdaqqqqUqqq^qqqqqqUqqqqqqqqqqqqiqqqZqfqq\qiqqqZqiqfqiqdZcifqAqqq_qiqRaq^JdREdqNWSqiGWW[q`qqq2JD>?]iqq`qq^qdqXqCP*UIWq_XG.i^]Rfiq]q:S[Fqi]_KfDqbKiKqXqqScqq?qqVqiqBb\qa_qPcDiBZ
@m140628_065130_42174_c100644482550000001823116109101414_s1_p0/1277/ccs
CTGCAGTCACACAGGAAACAGAAAAGTTATGAAGGTCAACCCAGATAGATAGATAGATAGATAGATAGATAGATAGATAGATTGTACTTTAGTTCTTCACTGAGTCAGCACGATATGAGTGCACGTGCTGATCGTGACAGTCGAGATGATGAGCAGCACGATATGAGTCATCTGCACGTGCTGATCGTGACAGTCGAGATGTTTCTCCTGTTTATCACATGAAGATAGATAGATAGATAGATAGATAGATAGATAGATAGATAGATAGATAGATAGATAGATAGATAGATAGATCTCTCGCTTGGACTGGTTTGACTGGGAAAACCCTGCAGGCAGT
+
qqqqqqqqqqqqqqqqqqqqqqqqqqqqqqqqqqqqqqqqqqqqqqqqqqqqqqqqqqqqqqqqqqqqqqqqqqqqqqqqqqqqqqqqqqqqqqqqqqqqqqqqqqqqqqqqqqqqqqqqqqqqqqqqqqqqqqqqqqqqqqqqqqqqqqqqqqqqqqqqqqqqqqqqqqqqqqqqqqqqqqqqqqqqqqqqqqqqqqqqqqqqqqqqqqqqqqqqqqqqqqqqqqqqqqqqqqqqqqqqqqqqqqqqqqqqqqqqqqqqqqqqqqqqqqqqqqqqqqqqqqqqqqqqqqqqqqqqqqqqqqqqqqqqqqqqqqqqqqqqqqqqqqqqqqqqqqqqq
@m140628_065130_42174_c100644482550000001823116109101414_s1_p0/1297/ccs
GAATTCGTTTGACACCTGCTGTTTGCAATGCCTCTTTATAGCTTAGATAGATAGATAGATAGATAGATAGATAGATAGATAGATTGTAGAGTCCATGTCCCGACAGCACGCTATGAGTACACGTGCAGATCGTGTCAGTCGACATGATGATCAGCACGCTATGAGTGATCTGCATGTGCTGAGCGTGGACACTCGAGATGCTATTAAACATTAAGGGTTGTGTGTGTGTGTGTGTGTGTGTGTGTGTGTGTGTGTGTGTGTGTGTGTGTGTGTGTGTGGATAGAACTTTATTGATCCCTTGGTTACAACGGTGAATTCGTCCT
+
E:MYd`OPVW`QPa[d^>N`CLaa]b]_T[AdbFQZ^GWLP_Ndddd\`N\JRG\^N\dWW`TUV[S5`UYOR;M]`i_Z[`f]ciXqWqqqSqYWJfHqa^iiiq>iqiqq<D>DQNii^aqqia]qiqQUq`q'q_q>qqiqq`]iHYi^q_ibi?iiLX[i_iqqcaq\XiafN:qq(_^[`a)WbiqOfWcqH`fqFqfqi>Rqqq[qXiV\q^qqabqKqqqa_BqfqDcMqEqHqa]fqqqbqfqH]C5>L?q]qZaiicqfiZqddKfdq]WqqqOTqbZqf_Tqqqq5qqdiiZPTiqq^iiqZbqfqqqqqZqi
@m140628_065130_42174_c100644482550000001823116109101414_s1_p0/1300/ccs
GAATTCGTTTGACACCTGCTGTTTGCAATGCCTCTTTATAGCTTAGATAGATAGATAGATAGATAGATAGATAGATAGATAGATTGTAGAGTCCATGTCCCGACAGCACGCTATGAGTACACGTGCAGATCGTGTCAGTCGACATGATGATCAGCACGCTATGAGTGATCTGCATGTGCTGAGCGTGACACTCGAGATGCTATTAAACATTAAGGGTTGTGTGTGTGTGTGTGTGTGTGTGTGTGTGTGTGTGTGTGTGTGTGTGTGTGTGTGTGTGGATAGAACTTTATTGATCCCTTGGTTACAACGGTGAATTCACTCT
+
qqqqqqqqqqqqqqqqqqqqqqqqqqqqqqqqqqqqqqqqqqqqqqqqqqqqqqqqqqqqqqqqqqqqqqqqqqqqqqqqqqqqqqqqqqqqqqqqqqqqqqqqqqqqqqqqqqqqqqqqqqqqqqqqqqqqqqqqqqqqqqqqqqqqqqqqqqqqqqqqqqqqqqqqqqqqqqqqqqqqqqqqqqqqqqqqqqqqqqqqqqqqqqqqqqqqqqqqqqqqqqqqqqqqqqqqqqqqqqqqqqqqqqqqqqqqqqqqqqqqqqqqqqqqqqqqqqqqqqqqqqqqqqqqqqqqqqqqqqqqqqqqqqqqqqqqqqqqqqqqqq
@m140628_065130_42174_c100644482550000001823116109101414_s1_p0/1305/ccs
CAAACCCGGCCTGGTGCTTGATATTGCCGCACTTTCGGAAAACGATCTGGCATTTTATTGCCTTGATGTCACCCGAGCTGGACATAATGGCGTACTTGCTGCCTTG
+
\-4FD=:0@NJP*F\)1AGO*=485EAFBNW]V`XXLZ9'?KNTXfW\N[1CALUW>QOK;_4&3C?0<?I2-5<EN>NORROAA-UPB?5VFTFF?FXWK-XPO$
@m140628_065130_42174_c100644482550000001823116109101414_s1_p0/1306/ccs
AGAGTGAATTCACCGTTGTAACCAAGGGATCAATAAAGTTCTATCCACACACACACACACACACACACACACC
+
q9q]q`qq]qWqqqqiqqQqqqqcq1qqqqdqqqIqiiqqqqfWdqqqqqqYX$7RiIqdqqqJfRfqqbq6/
@m140628_065130_42174_c100644482550000001823116109101414_s1_p0/1311/ccs
GGGTTTTCCCAGTCAAACCAGTCCAAGCGAGAGATCTATCTATCTATCTATCTATCTATCTATCTATCTATCTATCTATCTATCTATCTATCTATCTATCTATCTATCTATCTTCATGTGATAAACAGGAGAAACATCTCGACTGTCACGATCAGCACGTGCAGATGACTCATATCGTGCTGCTCATCATCTCGACTGTCACGATCAGCACGTGCACTCATATCGTGCTGACTCAGTGAAGAACTAAAGTACAATCTATCTATCTATCTATCTATCTATCTATCTATCTATCTGGGTTGACCTTCATAACTTTTCTGTTTCCTGTGTGAC
+
qqqqqqqqqqqqqqqqqXqqqqqqqqqq\q:qqqqqqqqcqqqqqqqqqqqqqqqqqqqqqqqqqqqqqqqqqqqiqqqqqqqqqqqqqqqqqRqqqqqqqqqqqqqqqqqqqqqqqqqqqqqqqqqqqqqqqqqqqqqqqqqqqqqqqqqqqqqqqqqqqqqqqqqqqqqqqqqqqqqqqqqqqqqqqqqqqqqqqqqqqqqqqqqq^qqqqqqqqq`qqqqqqqqqqqqqqqqqqqqqqqqqqqqqqqqqqqqqqqqqqqqqqqqqqqqqqqdqqqqqqqqqqqqqqqqqqqqqqqqqqqqqqqqqqqqqqqqqqqqqqqqqqqqqqq
@m140628_065130_42174_c100644482550000001823116109101414_s1_p0/1317/ccs
AACCCCTGCAGGGTTTTCCCAGTCAAACCAGTCCAAGCGAGAGATCTATCTATCTATCTATCTATCTATCTATCTATCTATCTATCTATCTATCTATCTATCTATCTATCTATCTATCTTCATGTGATAAACAGGAGAAACATCTCGACTGTCACGATCAGCACGTGCAGATGACTCATATCGTGCTGCTCATCATCTCGACTGTCACGATCAGCACGTGCACTCATATCGTGCTGACTCAGTGAAGAACTAAAGTACAATCTATCTATCTATCTATCTATCTATCTATCTATCTATCTGGGTTGACCTTCATAACTTTTCTGTTTCCTGTGTGACTGCAG
+
qqqqqqqqqqqqqqqqqqqqqqqqqqqqqqqqqqqqqqqqqqqqqqqqqqqqqqqqqqqqqqqqqqqqqqqqqqqqqqqqqqqqqqqqqqqqqqqqqqqqqqqqqqqqqqqqqqqqqqqqqqqqqqqqqqqqqqqqqqqqqqqqqqqqqqqqqqqqqqqqqqqqqqqqqqqqqqqqqqqqqqqqqqqqqqqqqqqqqqqqqqqqqqqqqqqqqqqqqqqqqqqqqqqqqqqqqqqqqqqqqqqqqqqqqqqqqqqqqqqqqqqqqqqqqqqqqqqqqqqqqqqqqqqqqqqqqqqqqqqqqqqqqqqqqqqqqqqqqqqqqqqqqqqqqqqqqqqqqqqqq
@m140628_065130_42174_c100644482550000001823116109101414_s1_p0/1318/ccs
ACTGCGAATTCACCGTTGTAACCAAGGGATCAATAAAGTTCTATCCACACACACACACACACACACACACACACACACACACACACACACACACACACACACAACCCTTAATGTTTAATAGCATCTCGAGTGTCACGCTCAGCACATGCAGATCACTCATAGCGTGCTGATCATCATGTCGACTGACACGATCTGCACGTGTACTCATAGCGTGCTGTCGGGACATGGACTCTACAATCTATCTATCTATCTATCTATCTATCTATCTATCTATCTAAGCTATT
+
qqqqqqqqqqqqqqqqqqqqqqqqqqqqqqqqqqqqqqqqqqqqqqqqqqqqqqqqqqqqqqqqqqqqqqqqqqqqqqqqqqqqqqqqqqqqqqqqqqqqqqqqqqqqqqqqqqqqqqqqqqqqqqqqqqqqqqqqqqqqqqqqqqqqqqqqqqqqqqqqqqqqqqqqqqqqqqqqqqqqqqqqqqqqqqqqqqqqqqqqqqqqqqqqqqqqqqqqqqqqqqqqqqqqqqqqqqqqqqqqqqqqqqqqqqqqqqqqqqqqqqqqqqqqqqqqqqqqqqqqqqqq
@m140628_065130_42174_c100644482550000001823116109101414_s1_p0/1321/ccs
CTGCAGTCACACAGGAAACAGAAAAGTTATGAAGGTCAACCCAGATAGATAGATAGATAGATAGATAGATAGATAGATAGATTGTACTTTAGTTCTTCACTGAGTCAGCACGATATGAGTGCACGTGCTGATCGTGACAGTCGAGATGATGAGCAGCACGATATGAGTCATCTGCACGTGCTGATCGTGACAGTCGAGATGTTTCTCCTGTTTATCACATGAAGATAGATAGATAGATAGATAGATAGATAGATAGATAGATAGATAGATAGATAGATAGATAGATAGATAGATAGATAGATCTCTCGCTTGGACTGGTTTGACTGGGAAAACCCTGCAGCAGCT
+
qqqqqqqqqqqqqqqqqqqqqqqqqqqqqqqqqqqqqqqqqqqqqqqqqqqqqqqqqqqqqqqqqqqqqqqqqqqqqqqqqqqqqqqqqqqqqqqqqqqqqqqqqqqqqqqqqqqqqqqqqqqqqqqqqqqqqqqqqqqqqqqqqqqqqqqqqqqqqqqqqqqqqqqqqqqqqqqqqqqqqqqqqqqqqqqqqqqqqqqqqqqqqqqqqqqqqqqqqqqqqqqqqqqqqqqqqqqqqqqqqqqqqqqqqqqqqqqqqqqqqqqqqqqqqqqqqqqqqqqqqqqqqqqqqqqqqqqqqqqqqqqqqqqqqqqqqqqqqqqqqqqqqqqqqqqqqqqqqqqqqqqqq
@m140628_065130_42174_c100644482550000001823116109101414_s1_p0/1322/ccs
ACTGCCTGCAGGGTTTTCCCAGTCAAACCAGTCCAAGCGAGAGATCTATCTATCTATCTATCTATCTATCTATCTATCTATCTATCTATCTATCTATCTATCTATCTATCTATCTATCTTCATGTGATAAACAGGAGAAACATCTCGACTGTCACGATCAGCACGTGCAGATGACTCATATCGTGCTGCTCATCATCTCGACTGTCACGATCAGCACGTGCACTCATATCGTGCTGACTCAGTGAAGAACTAAAGTACAATCTATCTATCTATCTATCTATCTATCTATCTATCTATCTGGGTTGACCTTCATAACTTTTCTGTTTCCTGTGTGACTGCAG
+
qqqqqqqqqqqqqqqqqqqqqqqqqqqqqqqqqqqqqqqqqqqqqqqqqqqqqqqqqqqqqqqqqqqqqqqqqqqqqqqqqqqqqqqqqqqqqqqqqqqqqqqqqqqqqqqqqqqqqqqqqqqqqqqqqqqqqqqqqqqqqqqqqqqqqqqqqqqqqqqqqqqqqqqqqqqqqqqqqqqqqqqqqqqqqqqqqqqqqqqqqqqqqqqqqqqqqqqqqqqqqqqqqqqqqqqqqqqqqqqqqqqqqqqqqqqqqqqqqqqqqqqqqqqqqqqqqqqqqqqqqqqqqqqqqqqqqqqqqqqqqqqqqqqqqqqqqqqqqqqqqqqqqqqqqqqqqqqqqqqqq
@m140628_065130_42174_c100644482550000001823116109101414_s1_p0/1326/ccs
GAATTCGTTTGACACCTGCTGTTTGCAATGCCTCTTTATAGCTTAGATAGATAGATAGATAGATAGATAGATAGATAGATAGATTGTAGAGTCCATGTCCCGACAGCACGCTATGAGTACACGTGCAGATCGTGTCAGTCGACATGATGATCAGCACGCTATGAGTGATCTGCATGTGCTGAGCGTGACACTCGAGATGCTATTAAACATTAAGGGTTGTGTGTGTGTGTGTGTGTGTGTGTGTGTGTGTGTGTGTGTGTGTGTGTGTGTGTGTGGATAGAACTTTATTGATCCCTTGGTTACAACGGTGAATTCCAGCT
+
qqqqqqqqqqqqqqqqqqqqqqqqqqqqqqqqqqqqqqqqqqqqqqqqqqqqqqqqqqqqqqqqqqqqqqqqqqqqqqqqqqqqqqqqqqqqqqqqqqiqqqqqqqqqqqqqqqqqqqqqqqqqqqqqqqqqqqqiqqqqqqqqqqqqqqqqqqqqqqqqqqqqqqqqqqqqqqqqqqqqqqqqqqqqqqqqqqqqqqqqqqqqqqqqqqqqqqqqq`iqqqqqqqqqaqqqqqqqqqqqHqDqqqqdq6qqqqqfqiq[qqqqqqqqqqqqqqqqqqqqqqWqqqqqqqqqqqqqqqqqqqqqqqqqqqqqqqqqqqqq
@m140628_065130_42174_c100644482550000001823116109101414_s1_p0/1328/ccs
AGGACGAATTCACCGTTGTAACCAAGGGATCAATAAAGTTCTATCCACAACACACACACACACACACACACAACACACACACACAACACACACACACACAACCCTTTAATGTTTAATAGCATCTCGAGTGTCACGCTCAGCACATGGCAGATCACTCATAGCGTGCTGATCATCATGTCGACTGACACGATCTGCACGTGTACTCATAGCGTGCTGTCGGGACATGGACTCTACAATCTATCTATCTATCTATCTATCTATCTATCTATCTATCTAAGCTATAAAGAGGCATTGCAAACAGCAGGTGTCAAACGAATTC
+
K6K7J2AKKL2KKL8FHLJCK>LDL(J8<FLHGL?LFLK9LFK7CD>H"#E?-;;*I@FIOLQGB@DGK8F"#98<A7=?<>@;!#;@>>7;@DDEIE<-BIRG)RUMXWW;5HJXFVGI9VXQGDSXWXRLXSOWWTXXUWPCW5RWDIJBVX;E?WJRSXRWWFKWRWRS>AWXW?B@T@RNDVQ>W6UKDXHE5QPDCWPWCWWXQRRBBV=WTXUWFXVSSIXW;VXc_d^NV]<Y`4MaUQ\^]dU]^`^$H^[c^N^^=_Uc]_[WNTdc\AQJa)L^d^^PdT`Pd1abdV=P]\dQdSTBH7d]aUQS]dd
@m140628_065130_42174_c100644482550000001823116109101414_s1_p0/1335/ccs
AGAGTGAATTCACCGTTGTAACCAAGGGATCAATAAAGTTCTATCCACACACACACACACACACACACACACACACACACACACACACACACACACACAACCCTTAATGTTTAATAGCATCTCGAGTGTCACGCTCAGCACATGCAGATCACTCATAGCGTGCTGATCATCATGTCGACTGACACGATCTGCACGTGTACTCATAGCGTGCTGTCGGGACATGGACTCTACAATCTATCTATCTATCTATCTATCTATCTATCTATCTATCTAAGCTATAAAGAGGCATTGCAAACAGCAGGTGTCAAACGAATTC
+
qqqqqqqqqqqqqqqqqqqqqqqqqqqqqqqqqqqqqqqqqqqqqqqqqqqqqqqqqqqqqqqqqqqqqqqqqqqqqqqqqqqqqqqqqqqqqqqqqqqqqqqqqqqqqqqqqqqqqqqqqqqqqqqqqqqqqqqqqqqqqqqqqqqqqqqqqqqqqqqqqqqqqqqqqqqqqqqqqqqqqqqqqqqqqqqqqqqqqqqqqqqqqqqqqqqqqqqqqqqqqqqqqqqqqqqqqqqqqqqqqqqqqqqqqqqqqqqqqqqqqqqqqqqqqqqqqqqqqqqqqqqqqqqqqqqqqqqqqqqqqqqqqqqqqqqqqqqq
@m140628_065130_42174_c100644482550000001823116109101414_s1_p0/1346/ccs
CTGCAGTCACACAGGAAACAGAAAAGTTATGAAGGTCAACCCAGATAGATAGATAGATAGATAGATAGATAGATAGATAGATTGTACTTTAGTTCTTCACTGAGTCAGCACGATATGAGTGCACGTGCTGATCGTGACAGTCGAGATGATGAGCAGCACGATATGAGTCATCTGCACGTGCTGATCGTGACAGTCGAGATGTTTCTCCTGTTTATCACATGAAGATAGATAGATAGATAGATAGATAGATAGATAGATAGATAGATAGATAGATAGATAGATAGATAGATAGATAGATAGATCTCTCGCTTGGACTGGTTTGACTGGGAAAACCCTGCAGGCAGT
+
qqqqqqqqqqqqqqqqqqqqqqqqqqqqqqqqqqqqqqqqqqqqqqqqqqqqqqqqqqqqqqqqqqqqqqqqqqqqqqqqqqqqqqqqqqqqqqqqqqqqqqqqqqqqqqqqqqqqqqqqqqqqqqqqqqqqqqqqqqqqqqqqqqqqqqqqqqqqqqqqqqqqqqqqqqqqqqqqqqqqqqqqqqqqqqqqqqqqqqqqqqqqqqqqqqqqqqqqqqqqqqqqqqqqqqqqqqqqqqqqqqqqqqqqqqqqqqqqqqqqqqqqqqqqqqqqqqqqqqqqqqqqqqqqqqqqqqqqqqqqqqqqqqqqqqqqqqqqqqqqqqqqqqqqqqqqqqqqqqqqqqqqq
@m140628_065130_42174_c100644482550000001823116109101414_s1_p0/1347/ccs
AGGACGAATTCACCGTTGTAACCAAGGGATCAATAAAGTTCTATCCACACACACACACACACACACACACACACACACACACACACACACACACACACACACAACCCTTAATGTTTAATAGCATCTCGAGTGTCACGCTCAGCACATGCAGATCACTCATAGCGTGCTGATCATCATGTCGACTGACACGATCTGCACGTGTACTCATAGCGTGCTGTCGGGACATGGACTCTACAATCTATCTATCTATCTATCTATCTATCTATCTATCTATCTAAGCTATAAAGAGGCATTGCAAACAGCAGGTGTCAAACGAATTC
+
qqqqqqqqqqqqqqqqqqqqqqqqqqqqqqqqqqqqqqqqqqqqqqqqqqqqqqqqqqqqqqqqqqqqqqqqqqqqqqqqqqqqqqqqqqqqqqqqqqqqqqqqqqqqqqqqqqqqqqqqqqqqqqqqqqqqqqqqqqqqqqqqqqqqqqqqqqqqqqqqqqqqqqqqqqqqqqqqqqqqqqqqqqqqqqqqqqqqqqqqqqqqqqqqqqqqqqqqqqqqqqqqqqqqqqqqqqqqqqqqqqqqqqqqqqqqqqqqqqqqqqqqqqqqqqqqqqqqqqqqqqqqqqqqqqqqqqqqqqqqqqqqqqqqqqqqqqqqqqqq
@m140628_065130_42174_c100644482550000001823116109101414_s1_p0/1348/ccs
CGGCATTTTGCTTCCTGTTTTTTTGTGCTCACCCAGAAAACGCTTGGTTGGAAAGTAAAAAAGATTTGCTGAAGAAATCAGTTGGGTGGCACGAAGTTGGCGGTTACATCGAACTGGATCTCAACAGCGGTAAGAATCCTTGAAGAGTTTTCGCCCCGAAGAAACGTTTTTCCAATGATGAGCACTTTTTTAAAGTTCTGCTATGTGGCGCGGTATT
+
q::;+*1*?@#>@?<?@*>93-?@0.=@@6@.@@==%+/69@=/>,4,>(3-@@?.%-*)/+.=%0,=@@@9@3$/(*@:2)=*>:;6@@/>?+,0)08@*(2..:@>)?>'>@@>@?+0,'&.#%47=?&/./0@@9?-2?.4/'/#4>>=))16??+-'**@@?*:-+)$-*))50'<*+,,*%;>=:>=@@;-.?+(96/%?9:>9;,,->13<
@m140628_065130_42174_c100644482550000001823116109101414_s1_p0/1356/ccs
TGACAGTCGAGATGATGAGCAGCC
+
qqqqqqqqqqqqqqqqqqqqqqqq
@m140628_065130_42174_c100644482550000001823116109101414_s1_p0/1363/ccs
GAATTCGTTTGACACCTGCTGTTTGCAATGCCTCTTTATAGCTTAGATAGATAGATAGATAGATAGATAGATAGATAGATAGATTGTAGAGTCCATGTCCCGACAGCACGCTATGAGTACACGTGCAGATCGTGTCAGTCGACATGATGATCAGCACGCTATGAGTGATCTGCATGTGCTGAGCGTGACACTCGAGATGCTATTAAACATTAAGGGTTGTGTGTGTGTGTGTGTGTGTGTGTGTGTGTGTGTGTGTGTGTGTGTGTGTGTGTGTGGATAGAACTTTATTGATCCCTTGGTTACAACGGTGAATTCGTCCT
+
qqqqqqqqqqqqqqqqqqqqqqqqqqqqqqqqqqqqqqqqqqqqqqqqqqqqqqqqqqqqqqqqqqqqqqqqqqqqqqqqqqqqqqqqqqqqqqqqqqqqqqqqqqqqqqqqqqqqqqqqqqqqqqqqqqqqqqqqqqqqqqqqqqqqqqqqqqqqqqqqqqqqqqqqqqqqqqqqqqqqqqqqqqqqqqqqqqqqqqqqqqqqqqqqqqqqqqqqqqqqqqqqqqqqqqqqqqqqqqqqqqqqqqqqqqqqqqqqqqqqqqqqqqqqqqqqqqqqqqqqqqqqqqqqqqqqqqqqqqqqqqqqqqqqqqqqqqqqqqqq
@m140628_065130_42174_c100644482550000001823116109101414_s1_p0/1376/ccs
AGCTGCTGCAGGGTTTTCCCAGTCAAACCAGTCCAAGCGAGAGATCTATCTATCTATCTATCTATCTATCTATCTATCTATCTATCTATCTATCTATCTATCTATCTATCTATCTATCTTCATGTGATAAACAGGAGAAACATCTCGACTGTCACGATCAGCACGTGCAGATGACTCATATCGTGCTGCTCATCATCTCGACTGTCACGATCAGCACGTGCACTCATATCGTGCTGACTCAGTGAAGAACTAAAGTACAATCTATCTATCTATCTATCTATCTATCTATCTATCTATCTGGGTTGACCTTCATAACTTTTCTGTTTCCTGTGTGACTGCAG
+
qqqqqqqqqqqqqqqqqqqqqqqqqqqqqqqqqqqqqqqqqqqqqqqqqqqqqqqqqqqqqqqqqqqqqqqqqqqqqqqqqqqqqqqqqqqqqqqqqqqqqqqqqqqqqqqqqqqqqqqqqqqqqqqqqqqqqqqqqqqqqqqqqqqqqqqqqqqqqqqqqqqqqqqqqqqqqqqqqqqqqqqqqqqqqqqqqqqqqqqqqqqqqqqqqqqqqqqqqqqqqqqqqqqqqqqqqqqqqqqqqqqqqqqqqqqqqqqqqqqqqqqqqqqqqqqqqqqqqqqqqqqqqqqqqqqqqqqqqqqqqqqqqqqqqqqqqqqqqqqqqqqqqqqqqqqqqqqqqqqqq
@m140628_065130_42174_c100644482550000001823116109101414_s1_p0/1377/ccs
CTGCAGTCACACAGGAAACAGAAAAGTTATGAAGGTCAACCCAGATAGATAGATAGATAGATAGATAGATAGATAGATAGATTGTACTTTAGTTCTTCACTGAGTCAGCACGATATGAGTGCACGTGCTGATCGTGACAGTCGAGATGATGAGCAGCACGATATGAGTCATCTGCACGTGCTGATCGTGACAGTCGAGATGTTTCTCCTGTTTATCACATGAAGATAGATAGATAGATAGATAGATAGATAGATAGATAGATAGATAGATAGATAGATAGATAGATAGATAGATAGATAGATCTCTCGCTTGGACTGGTTTGACTGGGAAAACCCTGCAGCAGCT
+
qqqqqqqqqqqqqqqqqqqqqqqqqqqqqqqqqqqqqqqqqqqqqqqqqqqqqqqqqqqqqqqqqqqqqqqqqqqqqqqqqqqqqqqqqqqqqqqqqqqqqqqqqqqqqqqqqqqqqqqqqqqqqqqqqqqqqqqqqqqqqqqqqqqqqqqqqqqqqqqqqqqqqqqqqqqqqqqqqqqqqqqqqqqqqqqqqqqqqqqqqqqqqqqqqqqqqqqqqqqqqqqqqqqqqqqqqqqqqqqqqqqqqqqqqqqqqqqqqqqqqqqqqqqqqqqqqqqqqqqqqqqqqqqqqqqqqqqqqqqqqqqqqqqqqqqqqqqqqqqqqqqqqqqqqqqqqqqqqqqqqqqqq
@m140628_065130_42174_c100644482550000001823116109101414_s1_p0/1381/ccs
GAATTCGTTTGACACCTGCTGTTTGCAATGCCTCTTTATAGCTTAGATAGATAGATAGATAGATAGATAGATAGATAGATAGATTGTAGAGTCCATGTCCCGACAGCACGCTATGAGTACACGTGCAGATCGTGTCAGTCGACATGATGATCAGCACGCTATGAGTGATCTGCATGTGCTGAGCGTGACACTCGAGATGCTATTAAACATTAAGGGTTGTGTGTGTGTGTGTGTGTGTGGTGTGTGTGTGTGTGTGTGTGTGTGTGTGTGTGTGTGTGGATAGAACTTTATTGATCCCTTGGTTACAACGGTGAATTCGTCCT
+
cLdcdd`GHadc_^`dcEad[M[\XC\QWODZ\GHTaOaRaLbP_\STUNUBDRiqqQfVaWfN[affZaLVdVbMaMdcVV\M]LbPPK^RTdd^]dLdddVcdcbO\/PcQ]Q^Q_SJZ^dc0RUPaYS^c_aPddN<:JXNLccNddd[bD2XROP_^[OadcQKaLd8bddbdPQd_cVdDdUUJcRPSNddV_cAO^cVD`SQdRd]_Xd^7aA8QVO]NTQ[JRCGDLAV[X*+W\]O]\cadb[JQEDCJ:FGU?LA7*E2NMCVDWGG;4CZRUDS\d3ddc]cMdc\^dBdKTCV\c+Q9>Na6cd[ScadI]T
@m140628_065130_42174_c100644482550000001823116109101414_s1_p0/1385/ccs
GAATTCGTTTGACACCTGCTGTTTGCAATGCCTCTTTATAGCTTAGATAGATAGATAGATAGATAGATAGATAGATAGATAGATTGTAGAGTCCATGTCCCGACAGCACGCTATGAGTACACGTGCAGATCGTGTCAGTCGACATGATGATCAGCACGCTATGAGTGATCTGCATGTGCTGAGCGTGACACTCGAGATGCTATTAAACATTAAGGGTTGTGTGTGTGTGTGTGTGTGTGTGTGTGTGTGTGTGTGTGTGTGTGTGTGTGTGTGTGGATAGAACTTTATTGATCCCTTGGTTACAACGGTGAATTCGATAT
+
qqqqqqqqqqqqqqqqqqqqqqqqqqqqqqqqqqqqqqqqqqqqqqqqqqqqqqqqqqqqqqqqqqqqqqqqqqqqqqqqqqqqqqqqqqqqqqqqqqqqqqqqqqqqqqqqqqqqqqqqqqqqqqqqqqqqqqqqqqqqqqqqqqqqqqqqqqqqqqqqqqqqqqqqqqqqqqqqqqqqqqqqqqqqqqqqqqqqqqqqqqqqqqqqqqqqqqqqqqqqqqqqqqqqqqqqqqqqqqqqqqqqqqqqqqqqqqqqqqqqqqqqqqqqqqqqqqqqqqqqqqqqqqqqqqqqqqqqqqqqqqqqqqqqqqqqqqqqqqqq
@m140628_065130_42174_c100644482550000001823116109101414_s1_p0/1390/ccs
GAATTCGTTTGACACCTGCTGTTTGCAATGCCTCTTTATAGCTTAGATAGATAGATAGATAGATAGATAGATAGATAGATAGATTGTAGAGTCCATGTCCCGACAGCACGCTATGAGTACACGTGCAGATCGTGTCAGTCGACATGATGATCAGCACGCTATGAGTGATCTGCATGTGCTGAGCGTGACACTCGAGATGCTATTAAACATTAAGGGTTGTGTGTGTGTGGTGTGTGTGTGTGTGTGTGTGTGTGTGTGTGTGTGTGTGTGTGTGTGTGGATAGAACTTTATTGATCCCTTGGTTACAACGGTGAATTCGCAGT
+
qqqiqqqqqqqqqqOqqiqq\qqqqqqqqiRqq]bqqqqqqqqqqqqqqqqqqbqqqqqiqqqqqqqqqqqqqdqqqqqqqqqqqqqqqqqqqqqqiqdqqqqiqqqqqqqqqqqqqqqqqqqqqqqqqqqqqqqqqqqqqqqqqqqqqXqiqqqqqqqqqqqqqqqqqqqiqqqqq^qqqqqqqqqqqqqqRqqiqqqqqqqqqqqqqqqdqcqqqiqqqqcqqqqq7?qqqqqq\afdqTNGQqq\qbqWbqqiXiqiqqqqqqqqqqVNqqqqqqqqqqqqqqqqqqqqqqqqqqqqqqqqqqqqqqqqqqqqqqqqqqq
@m140628_065130_42174_c100644482550000001823116109101414_s1_p0/1391/ccs
GAATTCGTTTGACACCTGCTGTTTGCAATGCCTCTTTATAGCTTAGATAGATAGATAGATAGATAGATAGATAGATAGATAGATTGTAGAGTCCATGTCCCGACAGCACGCTATGAGTACACGTGCAGATCGTGTCAGTCGACATGATGATCAGCACGCTATGAGTGATCTGCATGTGCTGAGCGTGACACTCGAGATGCTATTAAACATTAAGGGTTGTGTGTGTGTGTGTGTGTGTGTGTGTGTGTGTGTGTGTGTGTGTGTGTGTGTGTGTGGATAGAACTTTATTGATCCCTTGGTTACAACGGTGAATTCGCAGT
+
qqqqqqqqqqqqqqqqqqqqqqqqqqqqqqqqqqqqqqqqqqqqqqqqqqqqqqqqqqqqqqqqqqqqqqqqqqqqqqqqqqqqqqqqqqqqqqqqqqqqqqqqqqqqqqqqqqqqqqqqqqqqqqqqqqqqqqqqqqqqqqqqqqqqqqqqqqqqqqqqqqqqqqqqqqqqqqqqqqqqqqqqqqqqqqqqqqqqqqqqqqqqqqqqqqqqqqqqqqqqqqqqqqqqqqqqqqqqqqqqqqqqqqqqqqqqqqqqqqqqqqqqqqqqqqqqqqqqqqqqqqqqqqqqqqqqqqqqqqqqqqqqqqqqqqqqqqqqqqqq
@m140628_065130_42174_c100644482550000001823116109101414_s1_p0/1400/ccs
AGCTGCTGCAGGGTTTTCCCAGTCAAACCAGTCCAAGCGAGAGATCTATCTATCTATCTATCTATCTATCTATCTATCTATCTATCTATCTATCTATCTATCTATCTATCTATCTATCTATCTTCATGTGATAAACAGGAGAAACATCTCGACTGTCACGATCAGCACGTGCAGATGACTCATATCGTGCTGCTCATCATCTCGACTGTCACGATCAGCACGTGCACTCATATCGTGCTGACTCAGTGAAGAACTAAAGTACAATCTATCTATCTATCTATCTATCTATCTATCTATCTATCTGGGTTGACCTTCATAACTTTTCTGTTTCCTGTGTGACTGCAG
+
qqqqqqqqqqaqqqqqq^qqqqqqbqqYqqqqqqqqqqqqqqqqqqqqqqqqqqqqqiqqqqqqqqqqqqqqqqqqqqqqqqqqqqqqq[qqqqcqqqqqqqqqVqqqiqqqqqqqqqqqqqqqqqqqqqqqqqqqqqqqqqqqqqqqqqqqqqqqqqqqqqqqqqqqqqqqqqqqqqqqqqqqqqqqqqqqqqqqqqqqqqqqqqqqqqqqqqqqqqqqqqqqqqqqfqqqqqqqqqqqqqqqqqqqqqqqqqqqqqqqqqqqqqqqqqqqqqqqqqqqqqqqqqqqRqqqqqqqqqqqqqqfqqqqqqqqqqqqqqqqqqqqqqqqqqUqqqqqqZiqqqq\W
@m140628_065130_42174_c100644482550000001823116109101414_s1_p0/1405/ccs
ACTGCCTGCAGGGTTTTCCCAGTCAAACCAGTCCAAGCGAGAGATCTATCTATCTATCTATCTATCTATCTATCTATCTATCTATCTATCTATCTATCTATCTATCTATCTATCTATCTATCTTCATGTGATAAACAGGAGAAACATCTCGACTGTCACGATCAGCACGTGCAGATGACTCATATCGTGCTGCTCATCATCTCGACTGTCACGATCAGCACGTGCACTCATATCGTGCTGACTCAGTGAAGAACTAAAGTACAATCTATCTATCTATCTATCTATCTATCTATCTATCTATCTGGGTTGACCTTCATAACTTTTCTGTTTCCTGTGTGACTGCAG
+
qCqq]qqqqqVqqfqqqVqqqqbLbqqMqqqqqqqq^qqqqqqqLqNqqiiqqq_qqfUqUqqqfFJ^q]iqi_\qqRqqMiicqqqqqq_qTqq`qiqqiq]qET9^BiiqqZU\qbqqqqqqqfdiqqqcOLqqqqqaq\qqqqqqiqiqqqqqqqqqqqqqiZqqqiqqqqqq\qIqqqqqqqqqqqq`QqqqqqqqdqqqqqqqqqqqqqqqqqqqqqqqqqViiqqqqqqqqqqqqqqqqqqqqqqqqqqqqqqqqqqqqq_qqi\qqqqqqTqqqqqqqqqqqqqqiqq\qqqqqqqiqqqqqqqqqqqqqqqqqqqqqiQdqiiqqqqqqqqqqqqqq
@m140628_065130_42174_c100644482550000001823116109101414_s1_p0/1406/ccs
GAATTCGTTTGACACCTGCTGTTTGCAATGCCTCTTTATAGCTTAGATAGATAGATAGATAGATAGATAGATAGATAGATAGATTGTAGAGTCCATGTCCCGACAGCACGCTATGAGTACACGTGCAGATCGTGTCAGTCGACATGATGATCAGCACGCTATGAGTGATCTGCATGTGCTGAGCGTGACACTCGAGATGCTATTAAACATTAAGGGTTGTGTGTGTGTGTGTGTGTGTGTGTGTGTGTGTGTGTGTGTGTGTGTGTGTGTGTGGATAGAACTTTATTGATCCCTTGGTTACAACGGTGAATTCCGTGT
+
qqqqqqqqqqqqqqqqqqqqqqqqqqqqqqqqqqqqqqqqqqqqqqqqqqqqqqqqqqqqqqqqqqqqqqqqqqqqqqqqqqqqqqqqqqqqqqqqqqqqqqqqqqqqqqqqqqqqqqqqqqqqqqqqqqqqqqqqqqqqqqqqqqqqqqqqqqqqqqqqqqqqqqqqqqqqqqqqqqqqqqqqqqqqqqqqqqqqqqqqqqqqqqqqqqqqqqqqqqqqqqqqqqqqqqqqqqqqqqqqqqqqqqqqqqqqqqqqqqqqqqqqqqqqqqqqqqqqqqqqqqqqqqqqqqqqqqqqqqqqqqqqqqqqqqqqqqqqqq
@m140628_065130_42174_c100644482550000001823116109101414_s1_p0/1408/ccs
GGGTTTTCCCAGTCAAACCAGTCCAAGCGAGAGATCTATCTATCTATCTATCTATCTATCTATCTATCTATCTATCTATCTATCTATCTATCTATCTATCTATCTATCTATCTAATCTTCATGTGATAAACAGGAGAAACATCTCGACTGTCACGATCAGCACGTGCAGATGACTCATATCGTGCTGCTCATCATCTCGACTGTCACGATCAGCACGTGCACTCATATCGTGCTGACTCAGTGAAGAACTAAAGTACAATCTATCTATCTATCTATCTATCTATCTATCTATCTATCTGGGTTGACCTTCATAACTTTTCTGTTTCCTGTGTGAC
+
JS\VTYKViqqN<N*acqadifC^]Piq`a`\^aQE0UHDA]PW<q:Y46>G:XCI=UYXWbYWT[=USMJBJ\XQSIOX;4HVDI_XEXNTE^^Q`PQqOiRUEPEOANNdq%NXYPQGcZUN`fb]UWS`4bf]OfqqqZIq^i>`fEiqqa?fXEffVfbcqicW0q\ciiqiqZqiq_PSfiCTL=iT[aZVf`BbciZi[iq_TE_qqHdLSS]qiYqTi[Wq[>;WWLOXcidFKiWLq]iTaiOqZcqqWafYRa]q]qqb^qq[dqqX?ZZqfLdIiIqa_i^iiqqqfqOqqqqqq_qcqqqZ<Zqqqqiiqiif^cdiq`Wqqq_
@m140628_065130_42174_c100644482550000001823116109101414_s1_p0/1411/ccs
GAATTCGTTTGACACCTGCTGTTTGCAATGCCTCTTTATAGCTTAGATAGATAGATAGATAGATAGATAGATAGATAGATAGATTGTAGAGTCCATGTCCCGACAGCACGCTATGAGTACACGTGCAGATCGTGTCAGTCGACATGATGATCAGCACGCTATGAGTGATCTGCATGTGCTGAGCGTGACACTCGAGATGCTATTAAACATTAAGGGTTGTGTGTGTGTGTGTGTGTGTGTGTGTGTGTGTGTGTGTGTGTGTGTGTGTGTGTGGATAGAACTTTATTGATCCCTTGGTTACAACGGTGAATTCGTCCT
+
qqqqqqq]qqqqqqqqqqqqqqqqqqqqqfqqqqqqqqqqqqqqqqqqqqqqqqqqqqqqqqqqqqqqqqqqqqqqqqqqqqqqqqqqqqqqqqqqqqqqqqqqqqqqqqqqqqqqqqqqqqqqVqqqqqqqqqqqqqqqqqqqqqqqqqqqqqqqqqqqqqqqqqqqqqqqqqqqqqqqqqqqqqqqqqqqqqqqqqqqqqqqqqqqqqqqqqqqqqqqqqqqiqfqqqqqPqqqqqYqCqqqiqqqqqqqqqqqqqqqqqqqiqqqWqqqTqqqqqqqqqqqqqqqqqqqqqqqqqqqqqqqqqqqqqqqqqqqqq
@m140628_065130_42174_c100644482550000001823116109101414_s1_p0/1412/ccs
AACCCGAATTCACCGTTGTAACCAAGGGATCAATAAAGTTCTATCCACACACACACACACACACACACACACACACACACACACACACACACACACACAACCCTTAATGTTTAATAGCATCTCGAGTGTCACGCTCAGCACATGCAGATCACTCATAGCGTGCTGATCATCATGTCGACTGACACGATCTGCACGTGTACTCATAGCGTGCTGTCGGGACATGGACTCTACAATCTATCTATCTATCTATCTATCTATCTATCTATCTATCTAAGCTATAAAGAGGCATTGCAAACAGCAGGTGTCAAACGAATTC
+
qqqqqqqqqqqqqqqqqqqqqqqqqqqqqqqqqqqqqqqqqqqqqqqqqqqqqqqqqqqqqqqqqqqqqqqqqqqqqqqqqqqqqqqqqqqqqqqqqqqqqqqqqqqqqqqqqqqqqqqqqqqqqqqqqqqqqqqqqqqqqqqqqqqqqqqqqqqqqqqqqqqqqqqqqqqqqqqqqqqqqqqqqqqqqqqqqqqqqqqqqqqqqqqqqqqqqqqqqqqqqqqqqqqqqqqqqqqqqqqqqqqqqqqqqqqqqqqqqqqqqqqqqqqqqqqqqqqqqqqqqqqqqqqqqqqqqqqqqqqqqqqqqqqqqqqqqqqq
@m140628_065130_42174_c100644482550000001823116109101414_s1_p0/1417/ccs
GTCACACAGGAAACAGAAAAGTTATGAAGGTCAACCCAGATAGATAGATAGATAGATAGATAGATAGATAGATAGATTGTACTTTAGTTCTTCACTGAGTCAGCACGATATGAGTGCACGTGCTGATCGTGACAGTCGAGATGATGAGCAGCACGATATGAGTCATCTGCACGTGCTGATCGTGACAGTCGAGATGTTTCTCCTGTTTATCACATGAAGATAGATAGATAGATAGATAGATAGATAGATAGATAGATAGATAGATAGATAGATAGATAGATAGATAGATAGATAGATCTCTCGCTTGGACTGGTTTGACTGGGAAAACCC
+
qqqqqqqqqqqqqqqqqqqqqqqqqqqqqqqqqqqqqqqqqqqqqqqqqqqqqqqqqqqqqqqqqqqqqqqqqqqqqqqqqqqqqqqqqqqqqqqqqqqqqqqqqqqqqqqqqqqqqqqqqqqqqqqqqqqqqqqqqqqqqqqqqqqqqqqqqqqqqqqqqqqqqqqqqqqqqqqqqqqqqqqqqqqqqqqqqqqqqqqqqqqqqqqqqqqqqqqqqqqqqqqqqqqqqqqqqqqqqqqqqqqqqqqqqqqqqqqqqqqqqqqqqqqqqqqqqqqqqqqqqqqqqqqqqqqqqqqqqqqqqqqqqqqqqqqqqqqqqqqqqqqqqqqqqq
@m140628_065130_42174_c100644482550000001823116109101414_s1_p0/1418/ccs
CTGCAGTCACACAGGAAACAGAAAAGTTATGAAGGTCAACCCAGATAGATAGATAGATAGATAGATAGATAGATAGATAGATTGTACTTTAGTTCTTCACTGAGTCAGCACGATATGAGTGCACGTGCTGATCGTGACAGTCGAGATGATGAGCAGCACGATATGAGTCATCTGCACGTGCTGATCGTGACAGTCGAGATGTTTCTCCTGTTTATCACATGAAGATAGATAGATAGATAGATAGATAGATAGATAGATAGATAGATAGATAGATAGATAGATAGATAGATAGATAGATAGATCTCTCGCTTGGACTGGTTTGACTGGGAAAACCCTGCAGGCAGT
+
qqqqqqqqqqqqqqqqqqqqqqqqqqqqqqqqqqqqqqqqqqqqqqqqqqqqqqqqqqqqqqqqqqqqqqqqqqqqqqqqqqqqqqqqqqqqqqqqqqqqqqqqqqqqqqqqqqqqqqqqqqqqqqqqqqqqqqqqqqqqqqqqqqqqqqqqqqqqqqqqqqqqqqqqqqqqqqqqqqqqqqqqqqqqqqqqqqqqqqqqqqqqqqqqqqqqqqqqqqqqqqqqqqqqqqqqqqqqqqqqqqqqqqqqqqqqqqqqqqqqqqqqqqqqqqqqqqqqqqqqqqqqqqqqqqqqqqqqqqqqqqqqqqqqqqqqqqqqqqqqqqqqqqqqqqqqqqqqqqqqqqqqq
@m140628_065130_42174_c100644482550000001823116109101414_s1_p0/1419/ccs
CTGCAGTCACACAGGAAACAGAAAAGTTATGAAGGTCAACCCAGATAGATAGATAGATAGATAGATAGATAGATAGATAGATTGTACTTTAGTTCTTCACTGAGTCAGGCACGATATGAGTGCACGTGCTGATCGTGACAGTCGAGATGATGAGCAGCACGATATGAGTCATCTGCACGTGCTGATCGTGACAGTCGAGATGTTTCTCCTGTTTCATCACATGAGATAGATAGATAGATAGATAGATAGATAGATAGATAGATAGAGATAGATAGATAGATAGATAGATAGATAGATAGATCTCTCGCTTTGGACTGGTTTGACTGGGAAAACCCTGCAGGCAGT
+
J?F4LKG3%JKLL5L=F6LL>8LK>E6GK64;50BK688<QI57,F>>LK8F1&2%G;E6KBK6F?D3FNE7FWQ4WW@DWWRAUGT1?>?UQXKUXD5TXJ@:WVW$'9TQ@VWR?N1VWQVB1MKWFCJWHWWVDW:UFH=NWHWJA@JRO4QPSWWXWWKLK<IF5=87?FEK8+?J(;7LKK<C5HKD5H:H8GLJ(9EKLH6-JKI8FA%97>LA6DI/-5+5@32535D99K8?$C>KGE;HFKE4/E>J>KFCHK4&$,$(9K=?KEKL:F?>-/@8??7??'*$+)'3=?;?3:@@>/?@*>>7?23@0A?@@>>9@-@@3@@6)7@38@9=@::<,
@m140628_065130_42174_c100644482550000001823116109101414_s1_p0/1425/ccs
ACACGGAATTCACCGTTGTAACCAAGGGATCAATAAAGTTCTATCCACACACACACACACACACACACACACACACACACACACACACACACACACACACACACACAACCCTTAATGTTTAATAGCATCTCGAGTGTCACGCTCAGCACATGCAGATCACTCATAGCGTGCTGATCATCATGTCGACTGACACGATCTGCACGTGTACTCATAGCGTGCTGTCGGGACATGGACTCTACAATCTATCTATCTATCTATCTATCTATCTATCTATCTATCTAAGCTATAAAGAGGCATTGCAAACAGCAGGTGTCAAACGAATTC
+
qqqqqqqqqqqqqqqqqqqqqqqqqqqqqqqqqqqqqqqqqqqqqqqqqqqqqqqqqqqq[H=qqqqqqqqqqqqqqqqqqqqqfqqqqqqqqqqqqqqqqqqqqqqqqqqqqqqqqqqqqqqqqqqqqqqqqqqqqqqqqqqqqqqqqqqqqqqqqqqqqqqqqqqqqqqqqqqqqqqqqqqqqqqqqqqqqqqqqqqqqqqqqqqqqqqqqqqqqqqqqqqqqqqqqqqqqqqqqqqqqqqqqqqqqqqqqqqqqqqqqqqqqqqqqqqqqqqqqqqqqqqqqqqqqqqqqqqqqqqqqqqqqqqqqqqqqqqqqqqqqqqq
@m140628_065130_42174_c100644482550000001823116109101414_s1_p0/1433/ccs
CTGCAGTCACACAGGAAACAGAAAAGTTATGAAGGTCAACCCAGATAGATAGATAGATAGATAGATAGATAGATAGATAGATTGTACTTTAGTTCTTCACTGAGTCAGCACGATATGAGTGCACGTGCTGATCGTGACAGTCGAGATGATGAGCAGCACGATATGAGTCATCTGCACGTGCTGATCGTGACAGTCGAGATGTTTCTCCTGTTTATCACATGAAGATAGATAGATAGATAGATAGATAGATAGATAGATAGATAGATAGATAGATAGATAGATAGATAGATAGATAGATAGATAGATCTCTCGCTTGGACTGGTTTGACTGGGAAAACCCTGCAGACTCT
+
qqqqqqqqqqqqqqqqqqqqqqqqqqqqqqqqqqqqqqqqqqqqqqqqqqqqqqqqqqqqqqqqqqqqqqqqqqqqqqqqqqqqqqqqqqqqqqqqqqqqqqqqqqqqqqqqqqqqqqqqBqqqqqqqqqqqqqqqqqqqqqqqqqqqqqqqqqqqqqqqqqqqqqqqqqqqqqqqqqqqqqqqqqqqqqqqqqqqqqqqqqqqqqqqqqqqqqqqqqqqqqqqqqq^^qqiqqqqq`]q_qqWqfGPqUUqUd`qqqqqqqXqXqqqqqqqqGiJd_JXiiqqqZqqiqiqHqSqqqqcqqqqqqqqqqqqqqqqqqqqqqqqqqqqq_qqiqqqqqqqqqqqqqqqq
@m140628_065130_42174_c100644482550000001823116109101414_s1_p0/1436/ccs
AATTCACCGTTGTAACCAAGGGATCAATAAAGTTCTATCCACACACACACACACACACACACACACACACACACACACACACACACACACACACACAACCCTTAATGTTTAATAGCATCTCGAGTGTCACGCTCAGCACATGCAGATCACTCATAGCGTGCTGATCATCATGTCGACTGACACGATCTGCACGTGTACTCATAGCGTGCTGTCGGGACATGGACTCTACAATCTATCTATCTATCTATCTATCTATCTATCTATCTATCTAAGCTATAAAGAGGCATTGCAAACAGCAGGTGTCAAACGAATT
+
qqiqqqaqqQqqqqqqqqqKqqqqqqqqqqqqqqqqqqqqqqiiqqqqqqq[iqqqqqqqqqqqqff^Zqqqqqqqqqqf4IZqqqqqqqqqqqqqqqqqqqqqqqqqqqqqqqqqqqqqqqqqqqqqqqqqqqqqqqqqqqqqqqqqqqqqqqqqqqqqqqqqqqqqqqqqqqqqqqqqqqqqqqqqqqqqqqqqqqqqqqqqqqqqqqqqq&qqqqqqqqqqqqqqqqqqqqqqqqqqqqqqqqqqqqqqqqqqqqqqqqqqqqqqqqqqqqqqqqqqqqLqqqqqqqRqqqqqqqqqqqqqqqqqqqqqq
@m140628_065130_42174_c100644482550000001823116109101414_s1_p0/1438/ccs
ACACGGAATTCACCGTTGTAACCAAGGGATCAATAAAGTTCTATCCACACACACACACACACACACACACACACACACACACACACACACACACACACACACACAACCCTTAATGTTTAATAGCATCTCGAGTGTCACGCTCAGCACATGCAGATCACTCATAGCGTGCTGATCATCATGTCGACTGACACGATCTGCACGTGTACTCATAGCGTGCTGTCGGGACATGGACTCTACAATCTATCTATCTATCTATCTATCTATCTATCTATCTATCTAAGCTATAAAGAGGCATTGCAAACAGCAGGTGTCAAACGAATTC
+
qqqqqqqqqqqqqqqqqqqqqqqqqqqqqqqqqqqqqqqqqqqqqqqqqqqqqqqqqqqqqqqqqqqqqqqqqqqqqqqqqqqqqqqqqqqqqqqqqqqqqqqqqqqqqqqqqqqqqqqqqqqqqqqqqqqqqqqqqqqqqqqqqqqqqqqqqqqqqqqqqqqqqqqqqqqqqqqqqqqqqqqqqqqqqqqqqqqqqqqqqqqqqqqqqqqqqqqqqqqqqqqqqqqqqqqqqqqqqqqqqqqqqqqqqqqqqqqqqqqqqqqqqqqqqqqqqqqqqqqqqqqqqqqqqqqqqqqqqqqqqqqqqqqqqqqqqqqqqqqqqq
@m140628_065130_42174_c100644482550000001823116109101414_s1_p0/1439/ccs
TACAGTAACCGATAACTAACAGACTTACAGATTTCAGGAACTATCATATGCATCCCCACTCAACGTAAGCTGATGAAGAAGAATAATTCTGTTTCTGTCATTACTGTTTTGCATCGCCTGTCCAGCCATTGCTGGACAGGGATATTGACCTTTGTTGCCAATGTAAAAGAGACGCACCTGCAAAAGCGGAATCCAGTAACCAGGGTAATCATTGATCTTGGCGTCGTTGGGTGATATTTTTCAGGGGGTAATGGTACTCCTGGAAAGTTGATCAAGCCAGGTGGAAAAAGAGTTCACTGATCATCTGGTATTCCGACTTGTGCAGTTACAGGGAACTCTTTTCCACCTGGTTGGGGTAACTTTCAGGAGTAACAGTTACCCTGAAAGAATATCCCAGCCCCGAACCGACGCCAGAAGATCAGATGATTACCCTGTTACTGATTCCGCTTTTGCAGGTGCTGTTTTTTACATTGGCAACAAGGTCAATATCCTGTCCAGCAATGGCTGGACAGGCGATGCAAAACAGTAATGACAGAACAGAATTATTCTCTTCATCAGCTTACGTTGAGTGGGGATGCATATATATAGTTCCTGAATCTGTAAGTCTGTTAGTTATAGGTTACTGTAAATGTGGCTGGTGCAGAAAACTTACCCGCAGTGACATTGTTTACGGTTTTATTTTTTTCCACGACCAGGCGTGCACTCATCGGATAATAAACGACCCGCATTGGCTGCAGTGGGAGATTGTTCCGT
+
q3$3'>7.%8,,')?@>/=2@6>'-1=?5()"+<>-8.+/.3#-&3$(<#5441JE9E>D4JG91:DL=LFHLK<>G;*.7>7?5.(:JC98LFD8$LGLK;>HK<1@16ACKB4?-;;4E0E797K?KLD.K6IC5L'KGHH9KLAL1L%A*)8HF724456H'EJ?##&5C54JCL>L-%.F.,::DKLL*PK<GDFKLJ$LL3=&/-:=//?%;>@1F?33342('333(.#%''32../%'.3244'4%%&443.3$&4/&0+3/$&343+"&).$-2%12%-#(343/.'//(%-/,2%2'&.3#%$$3.%.(334.44&24443%2,()340(#$)&42$2(,3,$'!#..34424424$2/&.443/%244"'.3*,$-#&,42$+44(%'443%'4%(3)2$+2&)14.4/3&"(#%('40.4(3%,4?4B.=0H0JK>E6JL2<<8LI16'%#&(2.=L1I...A/6K6C*F>=E>C><J6>6?K0<1<-1160GC>-L?%D1;CE==L?DF8-74?><3>;E@LL%?7I619AE:1>%HK.;F/0GLL>G4=:J4H+IGG&;2=>411A5%;5;CAFFJFG?K670FJL>:161>;:=,89/3*4+A(4.BF;C:J0(>05D,8IE88$>IIF.GIG1%J7??LJE1>E0<DK5K:IHG:932<DG>?5ILLF>6/F;??@.5@33@=@*,7+,-?@??@@-)26:>@/?7,C@@@:)3*2@?96?).$').)=$,$%3"3"$
@m140628_065130_42174_c100644482550000001823116109101414_s1_p0/1441/ccs
AATTCACCGTTGTAACCAAGGGATCAATAAAGTTCTATCCACACACACACACACACACACACACACACACACACACACACACACACACACACACACACACAACCCTTAATGTTTAATAGCATCTCGAGTGTCACGCTCAGCACATGCAGATCACTCATAGCGTGCTGATCATCATGTCGACTGACACGATCTGCACGTGTACTCATAGCGTGCTGTCGGGACATGGACTCTACAATCTATCTATCTATCTATCTATCTATCTATCTATCTATCTAAGCTATAAAGAGGCATTGCAAACAGCAGGTGTCAAACGAATT
+
qqqqqqqqqqqqqqqqqqqqqqqqqqqqqqqqqqqqqqqqqqqqqqqqqqqqqqqqqqqqqqqqqqqqqqiYqASiqqqqqqqqqqqqqqqqqqqqqqqqqqqqqqqqqqqqqqqqqqqqqqqqqqqqqqqqqqqqqqqqqqqqqqqqqqqqqqqqqqqqqqqqqqqqqqqqqqqqqqqqqqqqqqqqqqqqqqqqqqqqqqqqqqqqqqqqqqqqqqqqqqqqqqqqqqqqqqqqqqqqqqqqqqqqqqqqqqqqqqqqqqqqqqqqqqqqqqqqqqqqqqqqqqqqqqqqqqqqqqqqqqqqqqqqqqqqqqqqq
@m140628_065130_42174_c100644482550000001823116109101414_s1_p0/1446/ccs
GGGTTTTCCCAGTCAAACCAGTCCAAGCGAGAGATCTATCTATCTATCTATCTATCTATCTATCTATCTATCTATCTATCTATCTATCTATCTATCTATCTATCTATCTATCTTCATGTGATAAACAGGAGAAACATCTCGACTGTCACGATCAGCACGTGCAGATGACTCATATCGTGCTGCTCATCATCTCGACTGTCACGATCAGCACGTGCACTCATATCGTGCTGACTCAGTGAAGAACTAAAGTACAATCTATCTATCC
+
qqqIqqqiqqqqqqqqqiqqqqcqqqqqqqqqqqqqqqqqqqqqqqqqqqqqqqq]qqqqqqqqqqqqqqq^qqqqqqqqqqqqqqqdqqqqqqqqqqqqqqqqqqqqqqqqqqqqqqqdqqqqqqqqqqqqqqqqqqqqqqqqqqqqqqqqqqqqqqqqqqqqqqqqqqqqqqqqqqqqqqqqqqqqqqqqqqqqqqqqqqqqqqqqqqqqqqqqqqqqqqqqqqqqqqqqqqqqqqqqqqqqqqqqqqqqqqqqqqqSqqqqq
@m140628_065130_42174_c100644482550000001823116109101414_s1_p0/1447/ccs
GGGTTTTCCCAGTCAAACCAGTCCAAGCGAGAGATCTATCTATCTATCTATCTATCTATCTATCTATCTATCTATCTATCTATCTATCTATCTATCTATCTATCTATCTATCTTCATGTGATAAACAGGAGAAACATCTCGACTGTCACGATCAGCACGTGCAGATGACTCATATCGTGCTGCTCATCATCTCGACTGTCACGATCAGCACGTGCACTCATATCGTGCTGACTCAGTGAAGAACTAAAGTACAATCTATCTATCTATCTATCTATCTATCTATCTATCTATCTGGGTTGACCTTCATAACTTTTCTGTTTCCTGTGTGAC
+
qqq;qqqqqqqqq\qqqqqqqqqqqqqqqqqqqqqiqqqqqqqqqqqqqqqqqqqqqqqqqqqqqqqqqqqqqqqqqqqqqqqqqqqq^qqqqqqqqqqqqqqqqqqqqqqqqqqqqqqqqqqqqqqqqqqqqqqqqqqqqqqqqqqqqqqqqqqqqqqqqqqqqqqqqqqqqqqqqqqqqqqqqqqqqqqqqqqqqqqqqqqqqqqqqqqqqqqqqqqqqqqqqqqqqqqqqqqqqqqqqqqqqqqqqqqqqqqqqqqqqqqqqqqqqqqqqqqqqqqqqqqqqqqqqqqqqqqqqqqqqqqqqqqqqqqqqqqqqqqqqqqqqqqqqq
@m140628_065130_42174_c100644482550000001823116109101414_s1_p0/1449/ccs
ACTGCGAATTCACCGTTGTAACCAAGGGATCAATAAAGTTCTATCCACACACACACACACACACACACACACACACACACACACACACACACACACACACACACAACCCTTAATGTTTAATAGCATCTCGAGTGTCACGCTCAGCACATGCAGATCACTCATAGCGTGCTGATCATCATGTCGACTGACACGATCTGCACGTGTACTCATAGCGTGCTGTCGGGACATGGACTCTACAATCTATCTATCTATCTATCTATCTATCTATCTATCTATCTAAGCTATAAAGAGGCATTGCAAACAGCAGGTGTCAAACGAATT
+
qqqqqqqqqqqqqqqqqqqqqqqqqqqqqqqqqqqqqqqqqqqqqqqqqqqqqqqqqqqqqqqqqqqqqqqqqqqqqqqqqqqqqqqqqqqqqqqqqqqqqqqqqqqqqqqqqqqqqqqqqqqqqqqqqqqqqqqqqqqqqqqqqqqqqqqqqqqqqqqqqqqqqqqqqqqqqqqqqqqqqqqqqqqqqqqqqqqqqqqqqqqqqqqqqqqqqqqqqqqqqqqqqqqqqqqqqqqqqqqqqqqqqqqqqqqqqqqqqqqqqqqqqqqqqqqqqqqqqqqqqqqqqqqqqqqqqqqqqqqqqqqqqqqqqqqqqqqqqqqqq
@m140628_065130_42174_c100644482550000001823116109101414_s1_p0/1455/ccs
GGGTTTCCCAGTCAAACCAGTCCAAGCGAGAGATCTATCTATCTATCTATCTATCTATCTATCTATCTATCTATCTATCTATCTATCTATCTATCTATCTATCC
+
qqqqqq]qqqqqqqqqqqqqqHqqqqqqqqqqqqqqqqqbqqqqqUfqqqqqqqqqqqqYqqqqqqqqqqqqqqqqqqqqqqqqqqqqqqqqqqqqqqqqqqEq
@m140628_065130_42174_c100644482550000001823116109101414_s1_p0/1457/ccs
AATTCACCGTTGTAACCAAGGGATCAATAAAGTTCTATCCACACACACACACACACACACACACACACACACACACACACACACACACACACACACACACACAACCCTTAATGTTTAATAGCATCTCGAGTGTCACGCTCAGCACATGCAGATCACTCATAGCGTGCTGATCATCATGTCGACTGACACGATCTGCACGTGTACTCATAGCGTGCTGTCGGGACATGGACTCTACAATCTATCTATCTATCTATCTATCTATCTATCTATCTATCTAAGCTATAAAGAGGCATTGCAAACAGCAGGTGTCAAACGAATT
+
qqqqqqqqqqqqqqqqqqqfqqqqqqqqqqqqqqqqqqqqqqqqqqqqqqqqfqqqqqqqqqqqqiHqqqqqqqqqqqXq\qqqqqqqqqiqqqqq_qqqqqqqqqqqqqqqqqqqqqqqqqqqqqqqqqqqqqqqqqqqqqqqqqqqqqqqqqqqqqqqqqqqqqqqqqqqqqqqqqqqqqqqqqqqqqqqqqqqqqqqqqqqqqqqqqqqqqqqqqqqqqqqqqqqqqqqqqqqqqqqqqqqqqqqqqqqqqqqqqqqqqqqqqqqqqqqqqqqqqqqqqqqqqqqqqqqqqqqqqqqqqqqqqqqqqqqqqqqqqq
@m140628_065130_42174_c100644482550000001823116109101414_s1_p0/1458/ccs
CTGCAGTCACACAGGAAACAGAAAAGTTATGAAGGTCAACCCAGATAGATAGATAGATAGATAGATAGATAGATAGATAGATTGTACTTTAGTTCTTCACTGAGTCAGCACGATATGAGTGCACGTGCTGATCGTGACAGTCGAGATGATGAGCAGCACGATATGAGTCATCTGCACGTGCTGATCGTGACAGTCGAGATGTTTCTCCTGTTTATCACATGAAGATAGATAGATAGATAGATAGATAGATAGATAGATAGATAGATAGATAGATAGATAGATAGATAGATAGATAGATAGATCTCTCGCTTGGACTGGTTTGACTGGGAAAACCCTGCAGACTCT
+
qqqqqqqqqqqqqqq\qqqqqqqqqq:qqdqqqqqqq^qqqqqqqqqqqqqiqqqqqqqqqqqqqqq[qqqqqqqqqqqqqqqqqqqqqidqqqqqqqqqqqqqqqqqqqqqqqqqqqqqqqqqqqqqqqqqqqqqqqqqqqqqqqqqqqqqqqqqqqqqqqqqqqqqqqqqqqqqqqqqqqqqqqDqqqqqqqqqqqqqqqqqHqqqqq?qqqqqqqqqqqqqqqqqqfqqqqqqqqqqqqqqqqqRqqqqqqqqqqqqqqqqqqqqqqqqqqqqqqqqqHqqqqqqqqqqqqqqqqqqqqqqqqqqqqqqqqqqqqqqqqqqqqqqqqqqqqqqqqqiqqqqq
@m140628_065130_42174_c100644482550000001823116109101414_s1_p0/1460/ccs
ACATCTCGACTGTCACGATCAGCACGTGCAGATGACTCATATCGTGCTGCTCATCATCTCGACTGTCACGATCAGCACGTGCACTCATATCGTGCTGACTCAGTGAAGAACTAAAGTACAATCTATCTATCTATCTATT
+
qqqqqqqqqqqqqqqqqqqqqqqqqqqqqqqqqqqqqqqqqqqqqqqqqqqqqqqqqqqqqqqqqqqqqqqqqqqqqqqqqqqqqqqqqqqqqqqqqqqqqqqqqqqqqqqqqqqqqqqqqqqqqqqqqqqqqqqqqOq
@m140628_065130_42174_c100644482550000001823116109101414_s1_p0/1468/ccs
CTGCAGTCACACAGGAAACAGAAAAGTTATGAAGGTCAACCCAGATAGATAGATAGATAGATAGATAGATAGATAGATAGATTGTACTTTAGTTCTTCACTGAGTCAGCACGATATGAGTGCACGTGCTGATCGTGACAGTCGAGATGATGAGCAGCACGATATGAGTCATCTGCACGTGCTGATCGTGACAGTCGAGATGTTTCTCCTGTTTATCACATGAAGATAGATAGATAGATAGATAGATAGATAGATAGATAGATAGATAGATAGATAGATAGATAGATAGATAGATAGATAGATCTCTCGCTTGGACTGGTTTGACTGGGAAAACCCTGCAGGCAGT
+
qqqqqqqqqqqqqqqqqqqqqqqqqqqqqqqqqqqqqqqqqqqqqqqqqqqqqqqqqqqqqqqqqqqqqqqqqqqqqqqqqqqqqqqqqqqqqqqqqqqqqqqqqqqqqqqqqqqqqqqqqqqqqqqqqqqqqqqqqqqqqqqqqqqqqqqqqqqqqqqqqqqqqqqqqqqqqqqqqqqqqqqqqqqqqqqqqqqqqqqqqqqqqqqqqqqqqqqqqqDDqqqqqqqqqqqqqqqqqqqqqqqqqqqqqqqqqqqqqqqqqqqqqqqqqqqqqqqqqqqqqqqqqqqqqqqqqqqqqqqqqqqqqqqqqqqqqqqqqqqqqqqqqqqqqqqqqqqqqqqqqqqqq
@m140628_065130_42174_c100644482550000001823116109101414_s1_p0/1469/ccs
AGAGTCTGCAGGGTTTTCCCAGTCAAACCAGTCCAAGCGAGAGATCTATCTATCTATCTATCTATCTATCTATCTATCTATCTATCTATCTATCTATCTATCTATCTATCTATCTATCTTCATGTGATAAACAGGAGAAACATCTCGACTGTCACGATCAGCACGTGCAGATGACTCATATCGTGCTGCTCATCATCTCGACTGTCACGATCAGCACGTGCACTCATATCGTGCTGACTCAGTGAAGAACTAAAGTACAATCTATCTATCTATCTATCTATCTATCTATCTATCTATCTGGGTTGACCTTCATAACTTTTCTGTTTCCTGTGTGACTGCAG
+
d_^TcdUbQc@^\'S]XS^dcOaDNa]Zdcd^bRTPPRX[`URTL\WOUJVV?CYALLDPOL\cL8FDNW\aii`difXa^[WVGH3SUS`EYi_VPERPfQRiCTWTZaVIE43J6\DW]]cS^ddPP^cMVWdccO^]PH\XC_O_ObOccc]bbR`RE]Pdcdb]dcc_:N]^d_]d]c_^`dda<a^[J_aQc^]_WX^`W`^ZVcPGQ^K\bcdQ5Nac<]cd]IKcbcdN^[c[]cc_RdcQd]dc`URdR+8PS7d[cPI`b^TcUUU_dU\V[R[\Y]_F`dcM<NdRcW_SB?3UKJQcKddU_RUdJd_d_c^W_dXddb]]aSOddTcP[
@m140628_065130_42174_c100644482550000001823116109101414_s1_p0/1470/ccs
CTGCAGTCACACAGGAAACAGAAAAGTTATGAAGGTCAACCCAGATAGATAGATAGATAGATAGATAGATAGATAGATAGATTGTACTTTAGTTCTTCACTGAGTCAGCACGATATGAGTGCACGTGCTGATCGTGACAGTCGAGATGATGAGCAGCACGATATGAGTCATCTGCACGTGCTGATCGTGACAGTCGAGATGTTTCTCCTGTTTATCACATGAAGATAGATAGATAGATAGATAGATAGATAGATAGATAGATAGATAGATAGATAGATAGATAGATAGATAGATAGATAGATCTCTCGCTTGGACTGGTTTGACTGGGAAAACCCTGCAGACTCT
+
qqqqqqqqqqqqqqqqqqqqqqqqqqqqqqqqqqqqqqqqqqqqqqqqqqqqqqqqqqqqqqqqqqqqqqqqqqqqqqqqqqqqqqqqqqqqqqqqqqqqqqqqqqqqqqqqqqqqqqqqqqqqqqqqqqqqqqqqqqqqqqqqqqqqqqqqqqqqqqqqqqqqqqqqqqqqqqqqqqqqqqqqqqqqqqqqqqqqqqqqqqqqqqqqqqqqqqqqqqqqqqqqqqqqqqqqqqqqqqqqqqqqqqqqqqqqqqqUqqqqqqqqqqqqqfqqqqqqqqqqqqqqqqqqqqqqqqqqqqqqqqqqqqqqqqqqqqqqqqqqqqqqqqqqqqqqqqqqqqqqqqqqq
@m140628_065130_42174_c100644482550000001823116109101414_s1_p0/1471/ccs
ACTGCGAATTCACCGTTGTAACCAAGGGATCAATAAAGTTCTATCCACACACACACACACACACACACACACACACACACACACACACACACACACACACACACAACCCTTAATGTTTAATAGCATCTCGAGTGTCACGCTCAGCACATGCAGATCACTCATAGCGTGCTGATCATCATGTCGACTGACACGATCTGCACGTGTACTCATAGCGTGCTGTCGGGACATGGACTCTACAATCTATCTATCTATCTATCTATCTATCTATCTATCTATCTATCTAAGCTATAAAGAGGCATTGCAAACAGCAGGTGTCAAACGAATTC
+
qqqqqqqqqqqqqqqqqqqqqqqqqqqqqqqqqqqqqqqqqqqqqqqqqqqqqqqqqqqqqqqqqqqqqqqqqqqqqqqqqqqqqqqqqqqqqqqqqqqqqqqqqqqqqqqqqqqqqqqqqqqqqqqqqqqqqqqqqqqqqqqqqqqqqqqqqqqqqqqqqqqqqqqqqqqqqqqqqqqqqqqqqqqqqqqqqqqqqqqqqqqqqqqqqqqqqqqqqqqqqqqqqqqqqqqqqqqqqqqqqqqqqqqqqqqqqqqqqqqqqqqqqqqqqqqqqqqqqqqqqqqqqqqqqqqqqqqqqqqqqqqqqqqqqqqqqqqqqqqqqqqqqq
@m140628_065130_42174_c100644482550000001823116109101414_s1_p0/1474/ccs
ACTGCCTGCAGGGTTTTCCCAGTCAAACCAGTCCAAGCGAGAGATCTATCTATCTATCTATCTATCTATCTATCTATCTATCTATCTATCTATCTATCTATCTATCTATCTATCTATCTATCTTCATGTGATAAACAGGAGAAACATCTCGACTGTCACGATCAGCACGTGCAGATGACTCATATCGTGCTGCTCATCATCTCGACTGTCACGATCAGCACGTGCACTCATATCGTGCTGACTCAGTGAAGAACTAAAGTACAATCTATCTATCTATCTATCTATCTATCTATCTATCTATCTGGGTTGACCTTCATAACTTTTCTGTTTCCTGTGTGACTGCAG
+
YXbUSqcfcqK\T,ffiEiqifqX`qaUqiZ`<q_aqidVqSqVRU\OWU'c>LA\a[_^\WX\iaXbXZiaiiaqZq_ZQRRNGd_<KqqI^q[XS`XabqUJqia^q`<@Saa\c[_VaQcdqdb\iqqq^qqqq`qqqcqq@qqqqiqqbqqqqqUqqqiqfqqqqq`fqAiqqaqcW`fbqaqqq\qXdqU^qiiqiqfUqqqUq[qqdiqiqdqaq_qiSqq\iqqqfqqq^iqqqqq\qqqqqqqqqqq%qiTq[qiqiqqq]q`iicq\fqqq_qPqqqq6iqiqqiqqqqqqqqqqqqqqqqqqqqqqqYqqdqqqqqqBqqqqqqqqqPqqqJiqq
@m140628_065130_42174_c100644482550000001823116109101414_s1_p0/1479/ccs
GAATTCGTTTGACACCTGCTGTTTGCAATGCCTCTTTATAGCTTAGATAGATAGATAGATAGATAGATAGATAGATAGATAGATTGTAGAGTCCATGTCCCGACAGCACGCTATGAGTACACGTGCAGATCGTGTCAGTCGACATGATGATCAGCACGCTATGAGTGATCTGCATGTGCTGAGCGTGACACTCGAGATGCTATTAAACATTAAGGGTTGTGTGTGTGTGTGTGTGTGTGTGTGTGTGTGTGTGTGTGTGTGTGTGTGTGTGTGTGGATAGAACTTTATTGATCCCTTGGTTACAACGGTGAATTCACTCT
+
qqqqqqqqqqqqqqqqqqqqqqqqqqqqqqqqqqqqqqqqqqqqqqqqqqqqqqqqqqqqqqqqqqqqqqqqqqqqqqqqqqqqqqqqqqqqqqqqqqqqqqqqqqqqqqqqqqqqqqqqqqqqqqqqqqqqqqqqqqqqqqqqqqqqqqqqqqqqqqqqqqqqqqqqqqqqqqqqqqqqqqqqqqqqqqqqqqqqqqqqqqqqqqqqqqqqqqqqqqqqqqqqqqqqqqqqqqqqqqqqqqqqqqqqqqqqqq&qqqqqqqqqqqqqqqqqqqqqqqqqqqqqqqqqqqqqqqqqqqqqqqqqqqqqqbqqqqqqqqqq
@m140628_065130_42174_c100644482550000001823116109101414_s1_p0/1480/ccs
AATTCACCGTTGTAACCAAGGGATCAATAAAGTTCTATCCACACACACACACACCACACACACACACACACACACACACCACACACACACACACACACAACCCTTAATGTTTAATAGCATCTCGAGTGTCACGCTCAGCACATGCAGATCACTCATAGCGTGCTGATCATCATGTCGACTGACACGATCTGCACGTGTACTCATAGCGTGCTGTCGGGACATGGACTCTACAATCTATCTATCTATCTATCTATCTATCTATCTATCTATCTAAGCTATAAAGAGGCATTGCAAACAGCAGGTGTCAAACGAATT
+
qqqqqqqqqqqqqqqiqqqqqq[qfqqqOqqqqqqqqq?$[[qTc?i5Q*E%i""bMqXqYPTC:C9XWfWG%E>dEZ)!qqcidiVq]qiqqiqCiqqqqqqqqqqqqqqqdqqqqqqqqqqqqqqqqqqqqqqqqqqqqqqqqqqqqqqqqqqqqdqMqqqqqqfqqqqqqqqqcqqq\qqq^qqqqqqqqqqqqqqqqqqqqqqqqqqi\qqqqqqiqqqqqqqqqqqfqqfaqqqqqqqqqqqqqqqqqqqqqqqqqqqqqqqqqqaqiqqqqqq[qqfq^cqq\qqq@qqqqqqqqqqqqqqqqqqqqWq
@m140628_065130_42174_c100644482550000001823116109101414_s1_p0/1484/ccs
AGTCACTGCAGGGTTTTCCCAGTCAAACCAGTCCAAGCGAGAGATCTATCTATCTATCTATCTATCTATCTATCTATCTATCTATCTATCTATCTATCTATCTATCTATCTATCTATCTATCTTCATGTGATAAACAGGAGAAACATCTCGACTGTCACGATCAGCACGTGCAGATGACTCATATCGTGCTGCTCATCATCTCGACTGTCACGATCAGCACGTGCACTCATATCGTGCTGACTCAGTGAAGAACTAAAGTACAATCTATCTATCTATCTATCTATCTATCTATCTATCTATCTGGGTTGACCTTCATAACTTTTCTGTTTCCTGTGTGACTGCAG
+
qqqqqqqqqqqqqqqqqqqqqqqqqqqqqqqqqqqqqqqqqqqqqqqqqqqqqqqqqqqqqqqqqqqqqqqqqqqqqqqqqqqqqqqqqqqqqqqqqqqqqqqqqqqqqqqqqqqqqqqqqqqqqqqqqqqqqqqqqqqqqqqqqqqqqqqqqqqqqqqqqqqqqqqqqqqqqqqqqqqqqqqqqqqqqqqqqqqqqqqqqqqqqqqqqqqqqqqqqqqqqqqqqqqqqqqqqqqqqqqqqqqqqqqqqqqqqqqqqqqqqqqqqqqqqqqqqqqqqqqqqqqqqqqqqqqqqqqqqqqqqqqqqqqqqqqqqqqqqqqqqqqqqqqqqqqqqqqqqqqqqqqqq
@m140628_065130_42174_c100644482550000001823116109101414_s1_p0/1490/ccs
CATGTTCCCGACAGCACGCTATGAGTACACGTGCAGATCGTGTCGTCGACATGATGATCA
+
q>=.+0'<7.KGC>BDEI)K6.2.?$GAJ81=BJCD84.)F9LB11<6J=CLIJLJJK@@
@m140628_065130_42174_c100644482550000001823116109101414_s1_p0/1494/ccs
AGGACGAATTCACCGTTGTAACCAAGGGATCAATAAAGTTCTATCCACACACACACACACACACACACACACACACACACACACACACACACACACACACACACAACCCTTAATGTTTAATAGCATCTCGAGTGTCACGCTCAGCACATGCAGATCACTCATAGCGTGCTGATCATCATGTCGACTGACACGATCTGCACGTGTACTCATAGCGTGCTGTCGGGACATGGACTCTACAATCTATCTATCTATCTATCTATCTATCTATCTATCTATCTAAGCTATAAAGAGGCATTGCAAACAGCAGGTGTCAAACGAATTC
+
qqqqqqqqqqqqqqqqqqqqqqqqqqqqqqqqqqqqqqqqqqqqqqqqqqqqqqqqqqqqqqqqqqqqqqqqqqqqqqqqqqqqqqqqqVqqqqqqqqqqqqqqqqqqqqqqqqqqqqqqqqqqqqqqqqqqqqqqqqqqqqqqqqqqqqqqqqqqqqqqqqqqqqqqqqqqqqqqqqqqqqqqqqqqqqqqqqqqqqqqqqqqqqqqqqqqqqqqqqqqqqqqqqqqqqqqqqqqqqqqqqqqqqqqqqqqqqqqqqqqqqqqqqqqqqqqqqqqqqqqqqqqqqqqqqqqqqqqqqqqqqqqqqqqqqqqqqqqqqqqqq
@m140628_065130_42174_c100644482550000001823116109101414_s1_p0/1497/ccs
CTGATTAAATGCAGCTTTGGTGGTTTCGCCCTTTGCAAGGCTGCTAATGGTTAAATCATCCTGCGCCATTGCACTGGTGGCGATGACCAGAGCGGCGACTGTCGTTATTGCCTTAAACATCATTCCTCCCGAGCTTATCCTGCCCATGTTATTAACCTCCTAAAGCCTGGCGATAACACGATAATTTGCAAATCAGATATTTCCAATATCAGCATTTGTTATCAATTTATTCTGCGCTAAGGCAACTGCCTGATAAGGTGTTAAAGTTATAAAACCCTTCGCATAAAGGAGTTGTACACCGTGCCTGGTTTGAAGATTACGCTTTTGCAGCAACCACTGGTGTGGATGGATGGTCCTGCCAACCTGCGTCATTTTGATCGTCAACTGGAAGGTATTACCGGGCGCGATGTGATCGTTCTACCGGAGATGTTTACCAGCGGCTTTGCCATGGAAGCGGCAGCTTCGTCGCTAGCACAAGATGACGTAGTGAACTGGATGACAGCTAAGGCGCAGCAGTGCAATGCGCTGATTGCAGGCAGTGTTGCATTACAAACGGAGTCTGGTTCGGTTAACCGCTTTTTGCTGGTTGAGCCGGGCGGCACGGTACATTTTTATGATAAGCGTCATCTGTTCCGCATGGCAGATGAGCATCTACATTATAAAGCGGGCAATGCGCGAGTGATTGTGGAATGGCGCGGCTGGCGTATTTTGCCGCTGGTGTGCTACGACTTACGTTTTCCTGTGTGGTCGCGCAATCTCAACGATTATGACCTCGCCCTGTACGTCGCCAACTGGCCTGCTCCGCGCTCTCTGCACTGGCAGGCATTGCTGACGGCCCGCGCGATTGAGAATCAGGCGTATGTGGCGGGATGCAATCGCGTCGGCAGCGATGGCAACGGCTGCCATTATCGCGGTGACAGCCGGGTGATTAATCCGCAAGGAGAGATTATCGCTACTGCCGACGCGCATCAGGCAACGCGCATTGATGCGGAGCTGTCGATGGCAGCATTGCGGGAATATAGAGAAAAGTTTCCGGCATGGCAGGATGCGGATGAGTTTAGGTTGTGGTGAGTGGGGGTTGTGTTTAAGGACGGGGAGAGTCGGGGTATTACTACGAAAGCCCGCTCCCCGCAAGGACTGACGCCAGGTAGTTTCTGTCCATGGCTGCTTTTCGCATCTTACGTCTTAACCCTGCCTTGAATACCTTCTCATTCGTCAAAATATTAATAGCAATGTGCCGTATCCCTGAAAATAATTCTGCTGCGTTTCCTCTTCTTATTTTGTAGTCGTCTTCATTCATTACCACGTCCAGACGCCTGTGCAGCTTATTCTCCACGTGCCAGTGGTTTCGGATTGCTGT
+
qqqqqqqqqqqqqqqqqqqqqqqfqqqqqqqqqqqqqqqqqqqqqqqqqqqqqqqqqqqqqqqqqqqqqqqqqqqqqqqqqqqqqqqqqqqqqqqqqqqqqqqqqqqqqqqqqqqqqqqqqqqqqqqqqqqqqqqqqqqqqqqqqqqqqqqqqqqqqqqqqqqqqqqqqqqqqqqqqqqqqqqqqqqqqqqqqqqqqqqqqqqqqqqqqqqqqqqqqqqqqqqqqqqqqqqqqqqqqqqqqqqqqqqqqqqqqqqqqqqqqqqqqqqqqqqqqqqqqqqqqqqqqqqqqqqqqqqqqqqqqqqqqqqqqqqqqqqqqqqqqqqqqqqqqqqqqqqqqqqqqqqqqqqqqqqqqqqqqqqqqqqqqqqqqqqqqqqqqqqqqqqqqqqqqqqqqqqqqqqAqqqqqqqqqqqqqqqqqqqqqqqqqqqqqqqqqqqqqqqqqqqqqqqqqqqqqqqqqqqqqqqqqqqqqqqqqqqqqqqqqqqqqqqqqqqqqqqqqqqqqqqqqqqqqqqqqqqqqqqqqqqqqqqqqqqqqqqqqqqqqqqqqqqqqqqqqqqqqqqqqqqqqqqqqqqqqqqqqqqqqqqqqqqqqqqqqqqqqqqqqqqqqqqqqqqqqqqqqqqqqqqqqqqqqqqqqqqqqqqqqqqqqqqqqqqqqqqqqqqqqqqqqqqqqqqqqqqqqqqqqqqqqqqqqqqqqqqqqqqqqqqqqqiqqqqqqqqqqqqqqqqqqqqqqqqqqqqqqqqqqqqqqqqqqqqqqqqqqqqqqqqqqqqqqqqqqqqqqqqqqqqqqqqqqqqqqqqqqqqqqqqqqqqqqqqqqqqqqqqqqqqqqqqqqqqqqqqqqqqqqqqqqqqqqqqqqqqqqqqqqqqqqqqqqqqqqqqqqqqqqqqqqqqqqqqqqqqqqqqqqqqqqqqqqqqqqqqqqqqqqqqqqqqqqqqqqqqqqqqqqqqqqqqqqqqqqqqqqqqqqqqqqqqqqqqqqqqqqqqqqqqqqqqqqqqqqqqqqqqqqqqqqqqqqqqqqqqqqqqqqqqqqqqqqqqqqqqqqqqqqqqqqqqqqqqqqqqqqqqqqqqqqqqqqqqqqUqqqqqqqqqqqqqqqqqqqqqqqqqqqqfqqqqqqqqqqqqqqqqqqqqqqqqqqqqqqqqqqqqqqqqqqqqqqqqqqqqqqqqqqqqqqqqqqqqqqqqqqqqqqqqqqqqqqqqqqqqqqqqqqqqqqqqqqqqqqqqqqqqqqqqqqqqqqqqqqqqqqqqqqqqqqqqqqqqqqqqqqqqqqqqqqqqqqqqqqqqqqqqqqqqqqqqqqqqqqqqqqqqqqqqqqqqqqqqqqqqqqqqqqqqqqqqqqqqqqqqqqqqqqqqqqqqqqqqqqqqqqqqq
@m140628_065130_42174_c100644482550000001823116109101414_s1_p0/1500/ccs
GAATTCGTTTGACACCTGCTGTTTGCAATGCCTCTTTATAGCTTAGATAGATAGATAGATAGATAGATAGATAGATAGATAGATTGTAGAGTCCATGTCCCGACAGCACGCTATGAGTACACGTGCAGATCGTGTCAGTCGACATGATGATCAGCACGCTATGAGTGATCTGCATGTGCTGAGCGTGACACTCGAGATGCTATTAAACATTAAGGGTTGTGTGTGTGTGTGTGTGTGTGTGTGTGTGTGTGTGTGTGTGTGTGTGTGTGTGTGTGTGGATAGAACTTTATTGATCCCTTGGTTACAACGGTGAATTCGCAGT
+
qqqqqqqqqqqqqqqqqqqqqqqqqqqqqqqqqqqqqqqqqqqqqqqqqqqqqqqqqqqqqqqqqqqqqqqqqqqqqqqqqqqqqqqqqqqqqqqqqqqqqqqqqqqqqqqqqqqqqqqqqqqqqqqqqqqqqqqqqqqqqqqqqqqqqqqqqqqqqqqqqqqqqqqqqqqqqqqqqqqqqqqqqqqqqqqqqqqqqqqqqqqqqqqqqqqqqqqqqqqqqqqqqqqqqqqqqqqqqqqqqqqqqqqqqqqqqqqqqqqqqqqqqqqqqqqqqqqqqqqqqqqqqqqqqqqqqqqqqqqqqqqqqqqqqqqqqqqqqqqqqq
@m140628_065130_42174_c100644482550000001823116109101414_s1_p0/1505/ccs
CTGCAGTCACACAGGAAACAGAAAAGTTATGAAGGTCAACCCAGATAGATAGATAGATAGATAGATAGATAGATAGATAGATTGTACTTTAGTTCTTCACTGAGTCAGCACGATATGAGTGCACGTGCTGATCGTGACAGTCGAGATGATGAGCAGCACGATATGAGTCATCTGCACGTGCTGATCGTGACAGTCGAGATGTTTCTCCTGTTTATCACATGAAGATAGATAGATAGATAGATAGATAGATAGATAGATAGATAGATAGATAGATAGATAGATAGATAGATAGATAGATAGATCTCTCGCTTGGACTGGTTTGACTGGGAAAACCCTGCAGCAGCT
+
qqqqqqqqqqqqqqqqqqqqqqqqqqqqqqqqqqqqqqqqqqqqqqqqqqqqqqqqqqqqqqqqqqqqqqqqqqqqqqqqqqqqqqqqqqqqqqqqqqqqqqqqqqqqqqqqqqqqqqqqqqqqqqqqqqqqqqqqqqqqqqqqqqqqqqqqqqqqqqqqqqqqqqqqqqqqqqqqqqqqqqqqqqqqqqqqqqqqqqqqqqqqqqqqqqqqqqqqqqqqqqqqqqqqqqqqqqqqqqqqqqqqqqqqqqqqqqqqqqqqqqqqqqqqqqqqqqqqqqqqqqqqqqqqqqqqqqqqqqqqqqqqqqqqqqqqqqqqqqqqqqqqqqqqqqqqqqqqqqqqqqqqq
@m140628_065130_42174_c100644482550000001823116109101414_s1_p0/1510/ccs
AATTCGTATCGCTCGCGAAGTCCTGTCGAAAGTCGATGCCATAAAATCGGTTGCCGGAGAGCAC
+
qAqqqqqqqqqqqqqqqMqqqqqqqqqqqqqqqqqqqqZqqqKqqqiqqqqqqqqqqqqqXfi)
@m140628_065130_42174_c100644482550000001823116109101414_s1_p0/1512/ccs
ACTGCGAATTCACCGTTGTAACCAAGGGATCAATAAAGTTCTATCCACACACACACACACACACACACACACACACACACACACACACACACACACACACACACAACCCTTAATGTTTAATAGCATCTCGAGTGTCACGCTCAGCACATGCAGATCACTCATAGCGTGCTGATCATCATGTCGACTGACACGATCTGCACGTGTACTCATAGCGTGCTGTCGGGACATGGACTCTACAATCTATCTATCTATCTACTATCTATCTATCTATCTATCTATCTA
+
qPq`dqi`qqqq^qi@qqidiqbTqDqqqiiViq`qYqqqqqqiEIq2DIS;GGIQq^qEVADVqXq]XYXSiqqbJ-BQTCE@I;A:SNqdTQKJTiqqqdULqq\UqqqqqqqiiqqqqqqqqqPqqqqqqqq=qH>cqqqqfqqqqqIYqqqq]qqqqqqqqqqqqqqqqqqqcqqScqUqiq[qfqfqqqqqd`qqqqqqCiqdqqqiqqi>qqfqcDqqqcqSFqqQqqqqiqq=6VaR^`@&aVqUX>42ONcqqq^\Kd;Qfb=)K^^'$WS?Z0
@m140628_065130_42174_c100644482550000001823116109101414_s1_p0/1513/ccs
TTTATCACATGAAGATAGATAGATAGATAGATAGATAGATAGATAGATAGATAGATAAGATAGATAGATAGATAGATAGATAGATAGATAGATAGATCCTCTCGCTTGGACTGGTTTGACTGGGGAAAACCCCTGCAGACTCT
+
q;;iqdiBiq(.WZAZd;qqqqqqPiiqOqqqDqqqqqqqqqAq.qqqqqqqqqqq!qqqqqVqqqqqqqqqqqd`iqbqqdiqfdqqidfaXOiqi?KKq?a^a)]-qLq,Oq:QqIKqqFqqP(q\d(]qqq\Cq*DK-.T
@m140628_065130_42174_c100644482550000001823116109101414_s1_p0/1514/ccs
CTGCAGTCACACAGGAAACAGAAAAGTTATGAAGGTCAACCCAGATAGATAGATAGATAGATAGATAGATAGATAGATAGATTGTACTTTAGTTCTTCACTGAGTCAGCACGATATGAGTGCACGTGCTGATCGTGACAGTCGAGATGATGAGCAGCACGATATGAGTCATCTGCACGTGCTGATCGTGACAGTCGAGATGTTTCTCCTGTTTATCACATGAAGATAGATAGATAGATAGATAGATAGATAGATAGATAGATAGATAGATAGATAGATAGATAGATAGATAGATAGATCTCTCGCTTGGACTGGTTTGACTGGGAAAACCCTGCAGGCAGT
+
qqqqqqqqqqqqqqqqqqqqqqqqqqqqqqqqqqqqqqqqqqqqqqqqqqqqqqqqqqqqqqqqqqqqqqqqqqqqqqqqqqqqqqqqqqqqqqqqqqqqqqqqqqqqqqqqqqqqqqqqqqqqqqqqqqqqqqqqqqqqqqqqqqqqqqqqqqqqqqqqqqqqqqqqqqqqqqqqqqqqqqqqqqqqqqqqqqqqqqqqqqqqqqqqqqqqqqqqqqqqqqqqqqqqqqqqqqqqqqqqqqqqqqqqqqqqqqqqqqqqqqqqqqqqqqqqqqqqqqqqqqqqqqqqqqqqqqqqqqqqqqqqqqqqqqqqqqqqqqqqqqqqqqqqqqqqqqqqqqqqq
@m140628_065130_42174_c100644482550000001823116109101414_s1_p0/1515/ccs
GTCACACAGGAAACAGAAAAGTTATGAAGGTCAACCCAGATAGATAGATAGATAGATAGATAGATAGATAGATAGATTGTACTTTAGTTCTTCACTGAGTCAGCACGATATGAGTGCACGTGCTGATCGTGACAGTCGAGATGATGAGCAGCACGATATGAGTCATCTGCACGTGCTGATCGTGACAGTCGAGATGTTTCTCCTGTTTATCACATGAAGATAGATAGATAGATAGATAGATAGATAGATAGATAGATAGATAGATAGATAGATAGATAGATAGATCTCTCGCTTGGACTGGTTTGACTGGGAAAACCC
+
qqqqqqqqqqqqqqqqqqqqqqqqqqqqqqqqqqfqqqqqqqqqqqqqqqqqqqqqqqTqqqqqqqqqqqqqqqqqqqqqqqqqqqqqqqqqqqqqqqqqqqqqqqqqqqqqqqqqqqqqqqqqqqqqqqqqqqqqqqqqqqqqqqqqqqqqqqqqqqqqqqqqqqqqqqqqqqqqqqqiqqqqqqqqqqqqqqqqqqqqqRqqqqqqqqqqqqqq_qqqqqqqqqqqqqqqqqqqqqqqqqqqqqqqqqqqqqqqqqqqqqqqqqqqqqqqqqqqqqdqqqqqiqqqqqqqqqqqqqqqqqqqqqqq]qq]qqqNqq
@m140628_065130_42174_c100644482550000001823116109101414_s1_p0/1528/ccs
CTGCAGTCACACAGGAAACAGAAAAGTTATGAAGGTCAACCCAGATAGATAGATAGATAGATAGATAGATAGATAGATAGATTGTACTTTAGTTCTTCACTGAGTCAGCACGATATGAGTGCACGTGCTGATCGTGACAGTCGAGATGATGAGCAGCACGATATGAGTCATCTGCACGTGCTGATCGTGACAGTCGAGATGTTTCTCCTGTTTATCACATGAAGATAGATAGATAGATAGATAGATAGATAGATAGATAGATAGATAGATAGATAGATAGATAGATAGATAGATAGATAGATCTCTCGCTTGGACTGGTTTGACTGGGAAAACCCTGCAGGCAGT
+
]d6iiqIOiUiQqTfAX`\ZXHA'RTfiQVibqdqfcic`biifJZIiJfOVWZV>i[SHBC<6J.;CWVM^faqZqfqR^ifDUqcNiYqqZdqYGOqifM`_qZd9aqqqqqPid`PqqfYqqqqq]qqqM`LI\EiqZIqfZqaqiiq^^qiSRd`aU[@q`O_Wqifaqqqqqqqqfqqqqqqqiqqqqq_Zq]qqqTqKqfNqfq`qqqqiqbqiiqqTqfidqqqqVqqXq[qf]Tqdqqqifi`Tqqqfqqfqiqqd5DbKqqqdq`qQqqqqqqPcq^qqbcq[ffiqq@cqqTd_iTHFq7;JiqqqHqffq]qqq?qqXW[MCqqqqqqqqcq[c
@m140628_065130_42174_c100644482550000001823116109101414_s1_p0/1530/ccs
GAATTCGTTTGACACCTGCTGTTTGCAATGCCTCTTTATAGCTTAGATAGATAGATAGATAGATAGATAGATAGATAGATAGATTGTAGAGTCCATGTCCCGACAGCACGCTATGAGTACACGTGCAGATCGTGTCAGTCGACATGATGATCAGCACGCTATGAGTGATCTGCATGTGCTGAGCGTGACACTCGAGATGCTATTAAACATTAAGGGTTGTGTGTGTGTGTGTGTGTGTGTGTGTGTGTGTGTGTGTGTGTGTGTGTGTGTGTGTGTGGATAGAACTTTATTGATCCCTTGGTTACAACGGTGAATTCAT
+
qqqqqqqqqqqqqqqqqqqqqqqqqqqqqqqqqqqqqqqqqqqqqqqqqqqqqqqqqqqqqqqqqqqqqqqqqqqqqqqqqqqqqqqqqqqqqqqqqqqqqqqqqqqqqqqqqqqqqqqqqqqqqqqqqqqqqqqqqqqqqqqqqqqqqqqqqqqqqqqqqqqqqqqqqqqqqqqqqqqqqqqqqqqqqqqqqqqqqqqqqqqqqqqqqqqqqqqqqqqqqqqqqqqqqqfqqqqqqqqqqqqqqqqqqqqqqqqqqqqqqqq]qqqqqqqqqqqqqqqqqqqqqqqqqqqqqqqqqqqqqqqqqqqqqqqqqqqqq7!
@m140628_065130_42174_c100644482550000001823116109101414_s1_p0/1531/ccs
ATACCACCTGACGCCACGTACGCTGGATATTGACCGGGTGCAGTCGATGATGCTGAATGCGGAATTGAACCCAAAATTTCATCGAGGGGCCGCGCGCCGCGAGGTACCGATTTTACTAGACGCAGACCAGCTTTAAAGCACTGGAAGAGACGGTGTTGTTTGCGGGCAGAAACAGGGCCGCATACGCGCGCTTTTGGTGAAATTGAGCAGCGTGGCGTGGCATTAACGCCGAAAGGCGACAACTGTATGATGATCTTCTGCGTAAGCTGGACCGGGCAGGCTAATCTCACTCCAAATGCATTTACAGAAACATTCCGCCTTTTCCTGCAGTGAGTTTTTAATCGGGTCGGTACCCCCGGACCCATGCCAACCCTTGCTGACGCATTAAAAACTCACTGTCAGGAAAGTGCGGAAGGTTTCTGTAAATGCATTTGGTGAGTGAGATTATCCTGCCGGTCTCAGCGTTACGCAGAAGATCATCATACAGTTGTCGCCTTTCGCGTTAATGCCACGCACGCTGCTCAATTTCACCAAAGCGCGCGTATGCGTGCCTGTTTCTGCCCGCAACACCGTCTCTTCCAGTGCTTTAAGCTGGTCTGGCGTAGTAAACATCGGTACCCTCGCGCGGGCGGCCCTCGATAGAACTTGGGTCATCCGCATTCAGGCATCATCGACTGCACCCCGTCGAATATCCAGCGAA
+
+.&)-?7,:<@@@:NI<)+:K>=<&@>J;+;J::B*<17EH?LK3JIKL6>K6LJF<>I?9L,$7L@&72:9<=56-(,.DLC5G7KLF#875B08*1:81:5G@/=78J7MLIB;=&+0444CKJ'8E7KELL9MLKKKJK*B87(<IKJ:LJKKL8(52HJ$MJFHL;F8:H3=K&+>JJLK:7<.$/4%57>7LLJ+9538A/59E7H1F)74D==E=G<K3F+1(;K5H=,LKJD.8MJK?KKL;D>L18(<LBLEC*@-A'-=&)'*),7@0,1@/2=@?.>=;>@%%8;@@>,<%*@>9>(,:)+'55$+.)++239*@;3&*>@??=./4@>=@@,'"+,--(>0$4/(()9*)?0.@<+?-1/03<+2G-*B43=%GG-WWCC:3BS=WQWU7/8+EEKE5C?D@SAGJG>'@DW0RTCBLU0>RBWVORKDC<:AKLH:<NL<9L-=G%6IJK,FKLIHK3?3/:<78B46E93:K1-724>K?-K=GM7+F23H>NKK6H9=E9IEIKLHGK?C98KLEC&18L?GL1H9G.82<57ILH(;=>4<6JFG$GLG7+4#+52&<I7IAL)KJKLKJ7L82@HJK1LGKKAL@==+.0/@@'-1;&,+13E>1<%,.)$#%3'&&3542.42*224"#1$#%%,$#-4144'343/43*42$131)43403(38*%33$'43'2(433%.)4
@m140628_065130_42174_c100644482550000001823116109101414_s1_p0/1534/ccs
CTGCAGTCACACAGGAAACAGAAAAGTTATGAAGGTCAACCCAGATAGATAGATAGATAGATAGATAGATAGATAGATAGATTGTACTTTAGTTCTTCACTGAGTCAGCACGATATGAGTGCACGTGCTGATCGTGACAGTCGAGATGATGAGCAGCACGATATGAGTCATCTGCACGTGCTGATCGTGACAGTCGAGATGTTTCTCCTGTTTATCACATGAAGATAGATAGATAGATAGATAGATAGATAGATAGATAGATAGATAGATAGATAGATAGATAGATAGATAGATAGATAGATCTCTCGCTTGGACTGGTTTGACTGGGAAAACCCTGCAGCAGCT
+
qqqqqqqqqqqqqqqqqqqqqqqqqqqqqqqqqqqqqqqqqqqqqqqqqqqqqqqqqqqqqqqqqqqqqqqqqqqqqqqqqqqqqqqqqqqqqqqqqqqqqqqqqqqqqqqqqqqqqqqqqqqqqqqqqqqqqqqqqqqqqqqqqqqqqqqqqqqqqqqqqqqqqqqqqqqqqqqqqqqqqqqqqqqqqqqqqqqqqqqqqqqqqqqqqqqqqqqqqqqqqqqqqqqqqqqqqqqqqqqqqqqqqqqqqqqqqqqqqqqqqqqqqqqqqqqqqqqqqqqqqqqqqqqqqqqqqqqqqqqqqqqqqqqqqqqqqqqqqqqqqqqqqqqqqqqqqqqqqqqqqqqqq
@m140628_065130_42174_c100644482550000001823116109101414_s1_p0/1536/ccs
GTCACACAGGAAACAGAAAAGTTATGAAGGTCAACCCAGATAGATAGATAGATAGATAGATAGATAGATAGATAGATTGTACTTTAGTTCTTCACTGAGTCAGCACGATATGAGTGCACGTGCTGATCGTGACAGTCGAGATGATGAGCAGCACGATATGAGTCATCTGCACGTGCTGATCGTGACAGTCGAGATGTTTCTCCTGTTTATCACATGAAGATAGATAGATAGATAGATAGATAGATAGATAGATAGATAGATAGATAGATAGATAGATAGATAGATAGATAGATAGATCTCTCGCTTGGACTG
+
qq^qqqqqq^Cqqqqq8qqqqqqqqqqqqqqqqq_qqqqqqqqiqqaqqqqqZqqqqqqqqqqqcqqqqqqqqqqqqqqqqqqqqqqqqqqqqqqqqqqqqqqqqqqqqqqqqqqqqqqqqqqqqqqqqqqqqqqqqqqqqqqqqcqqqqqqqqqqqqqqqqqqqqqqqqqqqqqqqqqfcqqqqqqqqqiq`qqqqqqqqVqqqqqqqqqqqqqqqqqqqqqqqqqqqqqqqqqqqq\qqqqqfqqqqqqqqqqqqqqqqqqqqqqqqqiqqqqqqqqqZqfqqqMqqqqqqqqqqqqYqqqqTqdqqiI,
@m140628_065130_42174_c100644482550000001823116109101414_s1_p0/1550/ccs
AGGACGAATTCACCGTTGTAACCAAGGGATCAATAAAGTTCTATCCACACACACACACACACACACACACACACACACACACACACACACACACACACACACAACCCTTAATGTTTAATAGCATCTCGAGTGTCACGCTCAGCACATGCAGATCACTCATAGCGTGCTGATCATCATGTCGACTGACACGATCTGCACGTGTACTCATAGCGTGCTGTCGGGACATGGACTCTACAATCTATCTATCTATCTATCTATCTATCTATCTATCTATCTAAGCTATAAAGAGGCATTGCAAACAGCAGGTGTCAAACGAATTC
+
qqqqqqqqqqqqqqqqqqqqqqqqqqqqqqqqqqqqqqqqqqqqqqqqqqqqqqqqqqqqqqqqqqqqqqqqqqqqqqqqqqqqqqqqqqqqqqqqqqqqqqqqqqqqqqqqqqqqqqqqqqqqqqqqqqqqqqqqqqqqqqqqqqqqqqqqqqqqqqqqqqqqqqqqqqqqqqqqqqqqqqqqqqqqqqqqqqqqqqqqqqqqqqqqqqqqqqqqqqqqqqqqqqqqqqqqqqqqqqqqqqqqqqqqqqqqqqqqqqqqqqqqqqqqqqqqqqqqqqqqqqqqqqqqqqqqqqqqqqqqqqqqqqqqqqqqqqqqqqqq
@m140628_065130_42174_c100644482550000001823116109101414_s1_p0/1556/ccs
GAATTCGTTTGACACCTGCTGTTTGCAATGCCTCTTTATAGCTTAGATAGATAGATAGATAGATAGATAGATAGATAGATAGATTGTAGAGTCCATGTCCCGACAGCACGCTATGAGTACACGTGCAGATCGTGTCAGTCGACATGATGATCAGCACGCTATGAGTGATCTGCATGTGCTGAGCGTGACACTCGAGATGCTATTAAACATTAAGGGTTGTGTGTGTGTGTGTGTGTGTGTGTGTGTGTGTGTGTGTGTGTGTGTGTGTGTGTGTGTGGATAGAACTTTATTGATCCCTTGGTTACAACGGTGAATTCGTCCT
+
qqqqqqq(qqqqiqqqqqqqqJqqibqqqqqqqqqqqqqqqqiqqqqqqqqqqqqqqqqqqqqq4qqqqqqqqqqqqqqRqqqqqqqqqqqqfqqqqqqqqqqqqqqqqqqqqqqqqqqqqqqqXqqqqqqqqqq[qqqqqqqqqqqqqqqqqqqqqqq^fqqqqqqqqqqqqqqqqqqqqqqqqqaqqqqqqqqqqqqqqqqqqqqqqqqqqdqq[qifiqfqdi`^^TQb_qaqWUbaq^<F&N]YXOaPEMiO@:<U;RBPQiq=q]>qdqqqXdqqqqqqqqqqqqqqqqqqqqqqqfqqqqqqqqqqqqqqqqqqqq
@m140628_065130_42174_c100644482550000001823116109101414_s1_p0/1563/ccs
ATCTATCTATCTATCTATCTATCTATCTTCATGTGATAAACAGGAGAAACATCTCGACTGTCACGATCAGCACGTGCAGATGACTCATATCC
+
qiqqqqq?qOq6qqqqqqqiq=qqqqqqqqqqqqqqqqqqqqqqqqqqqqqqqqqqqqqqqqqqqqqqqqqqqqqqqqqqqqqqqqqqqqqq
@m140628_065130_42174_c100644482550000001823116109101414_s1_p0/1566/ccs
GTCACACAGGAAACAGAAAAGTTATGAAGGTCAACCCAGATAGATAGATAGATAGATAGATAGATAGATAGATAGATTGTACTTTAGTTCTTCACTGAGTCAGCACGATATGAGTGCACGTGCTGATCGTGACAGTCGAGATGATGAGCAGCACGATATGAGTCATCTGCACGTGCTGATCGTGACAGTCGAGATGTTTCTCCTGTTTATCACATGAAGATAGATAGATAGATAGATAGATAGATAGATAGATAGATAGATAGATAGATAGATAGATAGATAGATAGATAGATAGATCTCTCGCTTGGACTGGTTTGACTGGGAAAACCC
+
aqdqqqiqqqdqqqqqRiqqqqqcqqiqTqiqqqWqqqqqqqqqqWXaqqiqff^qqqqqqqqKqqqqqqqqqqqqqqqqqqqqqqqqiq`qqqCqqqqqqqaMqqqqqqqiqqqq^_qqiqqqqibqqqqqqqqqLdq?qifqqqqqaqqUqqqqqqq\qqi;qqqqqcqqqqdiq]qqqqE(qqqqqaqqqqqqqqqqqqqqFiqqqqqqiqqqqqqqqqqqqqiqqqqqqqqqiqqqqqqqqqfqqqfqqqqqqqqqaqqqcqqqqqcqqqqqqqTqqqqqcqqqqqqqqqqq_qqqqiqqqqqqqqqqqbqqqqqqfqqVqqqiqq
@m140628_065130_42174_c100644482550000001823116109101414_s1_p0/1568/ccs
CTGCAGTCACACAGGAAACAGAAAAGTTATGAAGGTCAACCCAGATAGATAGATAGATAGATAGATAGATAGATAGATAGATTGTACTTTAGTTCTTCACTGAGTCAGCACGATATGAGTGCACGTGCTGATCGTGACAGTCGAGATGATGAGCAGCACGATATGAGTCATCTGCACGTGCTGATCGTGACAGTCGAGATGTTTCTCCTGTTTATCACATGAAGATAGATAGATAGATAGATAGATAGATAGATAGATAGATAGATAGATAGATAGATAGATAGATAGATAGATAGATAGATCTCTCGCTTGGACTGGTTTGACTGGGAAAACCCTGCAGCAAGCT
+
dcd^c^c^O_KIaIdS_aZdN,dWV^BdM\L[dI``bNdIaa\`aVadd^[XbS:R]OR[UQ]]`U`Tc^[>a^c^^OcbMHMP_^dL_d^dcdI_ddcWdc\VcMcc]cdcQdccaT]d__aQadd]QacEYd^Ka\]d^NOaP^]cdcUd[ac`YdVLbacPN_cIdd^^dcVd_dcYQRS_Zc`]^][GZc]S`^QSYE_[KaQdd_Td^bc^_c^\SPdaXTZOdd`RqHJ_aXAXXZfZZX`@NMGMDXMP^+^\PIaabOCES>[GXVV_]]cYWRZ]V_^^dH>RcXc`c]dNQ;_N[cdZ`Ld\dVdcZdEdd?_T^\dd<dd^FNP_TbQI[&[^WD
@m140628_065130_42174_c100644482550000001823116109101414_s1_p0/1571/ccs
ACTGCGAATTCACCGTTGTAACCAAGGGATCAATAAAGTTCTATCCACACACACACACACACACACACACACACACACACACACACACACACACACACACACACACAACCCTTAATGTTTAATAGCATCTCGAGTGTCACGCTCAGCACATGCAGATCACTCATAGCGTGCTGATCATCATGTCGACTGACACGATCTGCACGTGTACTCATAGCGTGCTGTCGGGACATGGACTCTACAATCTATCTATCTATCTATCTATCTATCTATCTATCTATCTAAGCTATAAAGAGGCATTGCAAACAGCAGGTGTCAAACGAATTC
+
__^J?d`qbqiqXqOqqq]>^qiqqWqqqqfVqq\^aiVqcai_T\aaiZafqiiqd[qfqfiKFWLQTTNOdXSU[VaY\cqqqd`iii`H\PKL\q[[]]]]]\\i]aqqqqqq]iqcEqiibfibiqq\^qqi?Nqqqqfaqqqqqq_q^fqqqqqqqiUqq_\QiqqqqqfqqqqqqJfqFqqqfqqq`qqfqqqqfW_iWqqqqaqqJLfqqiaaqb_`qqqqqdOqqiqqiqqqqf[aqqFqqqqqqqi7qqfbqqqqqYbiqqiqqqqqiqfqfqqPqqqqqqqqiqqiqqqqqqfcqRAqiqqqq_]qqadfqiiq
@m140628_065130_42174_c100644482550000001823116109101414_s1_p0/1574/ccs
AGCTGCTGCAGGGTTTTCCCAGTCAAACCAGTCCAAGCGAGAGATCTATCTATCTATCTATCTATCTATCTATCTATCTATCTATCTATCTATCTATCTATCTATCTATCTATCTATCTATCTATCTTCATGTGATAAACAGGAGAAACATCTCGACTGTCACGATCAGCACGTGCAGATGACTCATATCGTGCTGCTCATCATCTCGACTGTCACGATCAGCACGTGCACTCATATCGTGCTGACTCAGTGAAGAACTAAAGTACAATCTATCTATCTATCTATCTATCTATCTATCTATCTATCTGGGTTGACCTTCATAACTTTTCTGTTTCCTGTGTGACTGCAG
+
qqqqqqqqqqqqqqqqqfqqqqqqqqqqqqqqqqqqqqqqqqqqqqqqqqqqqqqqqqqqqqqqqqqqqqqqqqqqqqqqqqqqqqqqqqqqqqqqqqqqqqqqqqqqqqqqqqqqqqqqqqqqqqqqqqqqqqqqqqqqqqqqqqqqqqqqqqqqqqqqqqqqqqqqqqqqqqqqqqqqqqqqqqqqqqqqqqqqqqqqqqqqqqqqqqqqqqqqqqqqqqqqqqqqqqqqqqqqqqqqqqqqqqqqqqqqqqqqqqqqqqqqqqqqqqqqqqqqqqqqqqqqqqqqqqqqqqqqqqqqqqqqqqqqqqqqqqqqqqqqqqqqqqqqqqqqqqqqq\qqqqqqqqqqq
@m140628_065130_42174_c100644482550000001823116109101414_s1_p0/1580/ccs
AATTCGTTTGACACCTGCTGTTTGCAATGCCTCTTTATAGCTTAGATAGATAGATAGATAGATAGATAGATAGATAGATAGATTGTAGAGTCCATGTCCCGACAGCACGCTATGAGTACACGTGCAGATCGTGTCAGTCGACATGATGATCAGCACGCTATGAGTGATCTGCATGTGCTGAGCGTGACACTCGAGATGCTATTAAACATTAAGGGTTGTGTGTGTGTGTGTGTGTGGTGTGTGTGTGTGTGTGTGTGTGTGTGTGTGTGTGTGTGTGGATAGAACTTTATTGATCCCTTGGTTACAACGGTGAATT
+
FG8LDL@GLFJKL9IHDK$F7#4AJ<IL6-LLFKLGL7L>GF6LFDGL.KK5'FG=LL=FGK8F>KG7A.>>D75L4DGK=8KL>>K:JLKKLL'@3%ILGLVX@PRIT=WS?OCVXWVXHXRSKVH<8RXXWW=WRPRRRSWWRKXN6IIWXRCUVWWWWURIS*G:AGSXXXDVJ<O\dc[dH/C5YObS_``dLQV`JI]NSPWR]_XK[\c;QUWGWMSUJUTBU<TTSXR%$6IL<HA576:I<@:CD:<QHO@?ONC;-PHZOTG>1@3^EGRMLG\S[4`_VYUa^RTdd^`QO_VdcOddId_\]^RM
@m140628_065130_42174_c100644482550000001823116109101414_s1_p0/1581/ccs
GGGTTTTCCCAGTCAAACCAGTCCAAGCGAGAGATCTATCTATCTATCTATCTATCTATCTATCTATCTATCTATCTATCTATCTATCTATCTATCTATCTATCTATCTATCTTCATGTGATAAACAGGAGAAACATCTCGACTGTCACGATCAGCACGTGCAGATGACTCATATCGTGCTGCTCATCATCTCGACTGTCACGATCAGCACGTGCACTCATATCGTGCTGACTCAGTGAAGAACTAAAGTACAATCTATCTATCTATCTATCTATCTATCTATCTATCTATCTGGGTTGACCTTCATAACTTTTCTGTTCCTGTGTGAC
+
qqqqqqqiqqqqqqqqqqqqqqqqqqqqqqqqqqqqqqqqqqqqqqqqqqqqqqqqqqqqqqqqqqqqqqqqqqqqqqqqqqqqqqqqqqqqqqqqqqqqqqqqqqqqqqqqqqqqqqqqqqqqqqqqqqqqqqqqqqqqqqqqqqqqqqqqqqqqqqqqqqqqqqqqqqqqqqqqqqqqqqqqqqqqqqqqqqqqqqqqqqqqqqqqqqqqqqqqqqqqqqqqqqqqqqqqqqqqqqqqqqqqqqqqqqqqqqqqqqqqqqqqqqqqqqqqqqqqqqqqqqqqqqqqqqqqqqqqqqqqqqqqqqqqqqTqqqqqq$qqqqqqqqqqq
@m140628_065130_42174_c100644482550000001823116109101414_s1_p0/1582/ccs
GAATTCGTTTGACACCTGCTGTTTGCAATGCCTCTTTATAGCTTAGATAGATAGATAGATAGATAGATAGATAGATAGATAGATTGTAGAGTCCATGTCCCGACAGCACGCTATGAGTACACGTGCAGATCGTGTCAGTCGACATGATGATCAGCACGCTATGAGTGATCTGCATGTGCTGAGCGTGACACTCGAGATGCTATTAAACATTAAGGGTTGTGTGTGTGTGTGTGTGTGTGTGTGTGTGTGTGTGTGTGTGTGTGTGTGTGTGTGTGTGGATAGAACTTTATTGATCCCTTGGTTACAACGGTGAATTCGTCCT
+
qqqqqqqqqqqqqqqqqqqqqqqqqqqqqqqqqqqqqqqqqqqqqqqqqqqqqqqqqqqqqqqqqqqqqqqqqqqqqqqqqqqqqqqqqqqqqqqqqqqqqqqqqqqqqqqqqqqqqqqqqqqqqqqqqqqqqqqqqqqqqqqqqqqqqqqqqqqqqqqqqqqqqqqqqqqqqqqqqqqqqqqqqqqqqqqqqqqqqqqqqqqqqqqqqqqqqqqqqqqqqqqqqqqqqqqqqqqqqqqqqqqqqqqqqqqqqqqqqqqqqqqqqqqqqqqqqqqqqqqqqqqqqqqqqqqqqqqqqqqqqqqqqqqqqqqqqqqqqqqqqq
@m140628_065130_42174_c100644482550000001823116109101414_s1_p0/1585/ccs
AATTCGTTGACACCTGCTGTTTGCAATGCCTCTTTATAGCTTAGATAGATAGATAGATAGATAGATAGATAGATAGATAGATGTAGAGTCCATGTCCCGACAGCACGCTATGAGTACACGTGCAGATCGTGTCAGTCGACATGATGATCAGCACGCTATGAGTGATCTGCATGTGCTGAGCGTGACACTCGAGATGCTATTAAACATTAAGGGTTGTGTGTGTGTGTGTGTGTGTGTGTGTGTGGATAGAACTTTATTGATCCCTTGGTTACAACGGTGAATT
+
[S&Q`\$MacA^UdSJ`OQSddb^]db\AqcZPad`bcLaXdcaccaQbN[ZLMbO\VPK`bIPUaZIaRX^bMVLXAWXW+WCWREXWL\RUCV*VRKV8VRTXVXTQATVWXUWMWXTETODBVKXVWU>:HHXUUEA3TL.RCV>OAQ4RWBETWHNDRDWEL`dBacO_O\[c`dRdYR`=FdbKBLQRbdcXcSQ`Sdd^[>cYdHdV7M='CKJMK<C>MKGT[SFMHOQ;>P9@GSJPcabd7abTddPYdL2,JddWWXa6_adTd[[ddaUdF^
@m140628_065130_42174_c100644482550000001823116109101414_s1_p0/1589/ccs
CTGCAGTCACACAGGAAACAGAAAAGTTATGAAGGTCAACCCAGATAGATAGATAGATAGATAGATAGATAGATAGATAGATTGTACTTTAGTTCTTCACTGAGTCAGCACGATATGAGTGCACGTGCTGATCGTGACAGTCGAGATGATGAGCAGCACGATATGAGTCATCTGCACGTGCTGATCGTGACAGTCGAGATGTTTCTCCTGTTTATCACATGAAGATAGATAGATAGATAGATAGATAGATAGATAGATAGATAGATAGATAGATAGATAGATAGATAGATAGATAGATCTCTCGCTTGGACTGGTTTGACTGGGAAAACCCTGCAGACTCT
+
qqqqqqqqqqqqqqqqqqqqqqqqqqqqqqqqqqqqqqqqqqqqqqqqqqqqqqqqqqqqqqqqqqqqqqqqqqqqqqqqqqqqqqqqqqqqqqqqqqqqqqqqqqqqqqqqqqqqqqqqqqqqqqqqqqqqqqqqqqqqqqqqqqqqqqqqqqqqqqqqqqqqqqqqqqqqqqqqqqqqqqqqqqqqqqqqqqqqqqqqqqqqqqqqqqqqqqqqqqqqqqqqqqqqqqqqqqqqqqqqqqqqqqqqqqqqqqqqqqqqqqqqqqqqqqqqqqqqqqqqqqqqqqqqqqqqqqqqqqqqqqqqqqqqqqqqqqqqqqqqqqqqqqqqqqqqqqqqqqqqq
@m140628_065130_42174_c100644482550000001823116109101414_s1_p0/1592/ccs
AGAGTGAATTCACCGTTGTAACCAAGGGATCAATAAAGTTCTATCCACACACACACACACACACACACACACACACACACACACACACACACACACACACACACAACCCTTAATGTTTAATAGCATCTCGAGTGTCACGCTCAGCACATGCAGATCACTCATAGCGTGCTGATCATCATGTCGACTGACACGATCTGCACGTGTACTCATAGCGTGCTGGTCGGGACATGGACTCTACAATCTATCTCTATCTATCTATCTATCTATCTATCTATCTATCTAAGCTATAAAGAGGCATTGCAAACAGCAGGTGTCAAACGAATTC
+
82V:NF]_T_Gd@ac[ddb;\\d^a/Rd]V\PV^RWaVO_=J^VB[[6\LEPYCUYTWV+CAB+EKHTGGITBLON;IBJNGDML\\MUNF[RIN8\LHL^?H?QPGi`@d85Di)EV[dqqXqq]iZOLiqRi]OqJiKqqiqiq`qi]qc]qiqqVq_ia```_VEqqdadiiqOqRfYaB\VqqcY^[qqX\qaqb5HiJq_\fafMZNiQUZii%Zaibqqiiq_6iqf[a6NOH4^R\R>/2E$dLGCG]aPHX3PW[7W+FYJVUa;\BS<aiViNUTPfq7N<Q*iQqiiNdZWIqidi]qq5fqIqSRZii`'P?XA
@m140628_065130_42174_c100644482550000001823116109101414_s1_p0/1594/ccs
ACGCTATGAGTACACGTGCAGATCGTGTCAGTCGACATGATGATCAGCACGCTGATCAGCATGTGATCTGCATGATGCTGAGCGTGACACTCGAGATGCTAA
+
qqqifA[SLi]PqqqqfqqqY^qq\Wfqqq._=cqqqqq]qqqqqqi8qqqqq1qqX<QOq%qq2qfqqq4qH;'qqqqq(qqqqMqcqqqqiqqiqqbq(i
@m140628_065130_42174_c100644482550000001823116109101414_s1_p0/1606/ccs
AGAGTCTGCAGGGTTTTCCCAGTCAAACCAGTCCAAGCGAGAGATCTATCTATCTATCTATCTATCTATCTATCTATCTATCTATCTATCTATCTATCTATCTATCTATCTATCTATCTATCTTCATGTGATAAACAGGAGAAACATCTCGACTGTCACGATCAGCACGTGCAGATGACTCATATCGTGCTGCTCATCATCTCGACTGTCACGATCAGCACGTGCACTCATATCGTGCTGACTCAGTGAAGAACTAAAGTACAATCTATCTATCTATCTATCTATCTATCTATCTATCTATCTGGGTTGACCTTCATAACTTTTCTGTTTCCTGTGTGACTGCAG
+
qqqqqqqqqqqqqqqqqqqqqqqqqqqqqqqqqqqqqqqqqqqqqqqqqqqqqqqqqqqqqqqqqqqqqqqqqqqqqqqqqqqqqqqqqqqqqqqqqqqqqqqqqqqqqqqqqqqqqqqqqqqqqqqqqqqqqqqqqqqqqqqqqqqqqqqqqqqqqqqqqqqqqqqqqqqqqqqqqqqqqqqqqqqqqqqqqqqqqqqqqqqqqqqqqqqqqqqqqqqqqqqqqqqqqqqqqqqqqqqqqqqqqqqqqqqqqqqqqqqqqqqqqqqqqqqqqqqqqqqqqqqqqqqqqqqqqqqqqqqqqqqqqqqqqqqqqqqqqqqqqqqqqqqqqqqqqqqqqqqqqqqqq
@m140628_065130_42174_c100644482550000001823116109101414_s1_p0/1608/ccs
AATTCGTTTGACACCTGCTGTTTGCAATGCCTCTTTATAGCTTAGATAGATAGATAGATAGATAGATAGATAGATAGATAGATTGTAGAGTCCATGTCCCGACAGCACGCTATGAGTACACGTGCAGATCGTGTCAGTCGACATGATGATCAGCACGCTATGAGTGATCTGCATGTGCTGAGCGTGACACTCGAGATGCTATTAAACATTAAGGGTTGTGTGTGTGTGTGTGTGTGTGTGTGTGTGTGTGTGTGTGTGTGTGTGTGTGTGTGTGGATAGAACTTTATTGATCCCTTGGTTACAACGGTGAATT
+
qqqqqqqqqqqqqqqqqqqqqqqqqqqqqqqqqqqqqqqqqqqqqqqqqqqqqqqqqqqqqqqqqqqqqqqqqqqqqqqqqqqqqqqqqqqqqqqqqqqqqqqqqqqqqqqqqqqqqqqqqqqqqqqqqqqqqqqqqqqqqqqqqqqqqqqqqqqqqqqqqqqqqqqqqqqqqqqqqqqqqqqqqqqqqqqqqqqqqqqqqqqqqqqqqqqqqqqqqqqqqqqqqqqqqqqqqqqqqqqqqqqqqqqqqqqqqqqqqqq`qqqqqqqqqqqqqqqqqqqqqqqqqqqqqqqqqqqqqqqqqqqqqqqqqqqqq
@m140628_065130_42174_c100644482550000001823116109101414_s1_p0/1609/ccs
CTGCAGTCACACAGGAAACAGAAAAGTTATGAAGGTCAACCCAGATAGATAGATAGATAGATAGATAGATAGATAGATAGATTGTACTTTAGTTCTTCACTGAGTCAGCACGATATGAGTGCACGTGCTGATCGTGACAGTCGAGATGATGAGCAGCACGATATGAGTCATCTGCACGTGCTGATCGTGACAGTCGAGATGTTTCTCCTGTTTATCACATGAAGATAGATAGATAGATAGATAGATAGATAGATAGATAGATAGATAGATAGATAGATAGATAGATAGATAGATAGATAGATCTCTCGCTTGGACTGGTTTGACTGGGAAAACCCTGCAGGATAT
+
qqqqqqqqqqqqqqqqqqqqqqqqqqqqqqqqqqqqqqqqqqqqqqqqqqqqqqqqqqqqqqqqqqqqqqqqqqqqqqqqqqqqqqqqqqqqqqqqqqqqqqqqqqqqqqqqqqqqqqqqqqqqqqqqqqqqqqqqqqqqqqqqqqqqqqqqqqqqqqqqqqqqqqqqqqqqqqqqqqqqqqqqqqqqqqqqqqqqqqqqqqqqqqqqqqqqqqqqqqqqqqqqqqqqqqqqqqqqqqqqqqqqqqqqqqqqqqqqqqqqqqqqqqqqqqqqqqqqqqqqqqqqqqqqqqqqqqqqqqqqqqqqqqqqqqqqqqqqqqqqqqqqqMqqqqqqqqqqqqqqqqqqq
@m140628_065130_42174_c100644482550000001823116109101414_s1_p0/1616/ccs
AGGACGAATTCACCGTTGTAACCAAGGGATCAATAAAGTTCTATCCACACACACACACACACACACACACCACACACACACACACACACACCACACACACACACACAACCCTTAATGTTTAATAGCATCTCGAGTGTCACGCTCAGCACATGCAGATCACTCATAGCGTGCTGATCATCATGTCGACTGACACGATCTGCACGTGTACTCATAGCGTGCTGTCGGGACATGGACTCTACAATCTATCTATCTATCTATCTATCTATCTATCTATCTATCTAAGCTATAAAGAGGCATTGCAAACAGCAGGTGTCAAACGAATTC
+
qcqqqdWqqqqqqqqdqqqqqqqqqJqqqqqqqqqqqqUqqqqqqqqqqqqc^qQqi[]qWWXqTNEqq.Tqqq]qqqqqqqqqqqqqAM5MqqYqfqqfi`qqqqqqqqqqqqqqqqqqqqqqqqqqqqqqqqqqqqqqqqqqqqqqqqqqqqqqqq^qqqqqqqqqJqqqqqqqqqqQqqqqqqqqZqqqqqqqqqqqqqqqqqTqqqqqaqqqiqqqqqqqqqqbqqqqqqqqqqqqqqqqqqqqqqqqqqqqqqqqq\qqqqqqqqqqqqqqqqqqqqqqqqqqqqqqqqqqqqqqqqqqqqqqqqqqqiJqqqqqqOqq
@m140628_065130_42174_c100644482550000001823116109101414_s1_p0/1626/ccs
CAGCACATGCAGATCACTCATAGCGTGCTGATCATCATGTCGACTGACACGATCTGCACGTGTACTCATAGCGTGCTGTCGGGACATGGACTCTACAATCTATCTATCTATCTA
+
qqqqqqqqqqqqqqqqqqqqqqqqqqqqqqqqqqqqqqqqqqqqqqqqqqqqqqqqqqqqqqqqqqqqqqqqqqqqqqqqqqqqqqqqqqqqqqqqqqqqqqqqqqqqqqqqq1
@m140628_065130_42174_c100644482550000001823116109101414_s1_p0/1641/ccs
GGGTTTTCCCAGTCAAACCCAGTCCAAGCGAGAGATCTATCTATCTATCCTATCTATCTATCTATCTATCTATCTATCTATCTATCTATCTATCTATCTATCTATCTATCTATCTTCATGTGAGTAAACAGGAGAAACATCTCGACTGTCACGATCAGCCACGTGCAGATGACTCATTATCGTGCTGGCTCATCATCTCGACTGTCACGATCAGCACGTGCACTCATATCGTGCTGACTCAGTGAAGAACTAAAGTACAATCTATCTATCTATCTATCTATCTATCTATCTATCTATCTGGGTTGACCCTTCATAACTTTTCTGTTTCCTGGTGTGAAC
+
G\d8IKH%MUJ_T_TdU&[1;'YSabc%]^YLRN7IB3L\VQPTd^T=%OPZT>PS=[]LFHMHLFWI?A8,,HWZ]U\RKIFE=XBbQUWbcOQ^MUGYE)5RIQOPTR>RPHTcb^cOQH['RS^_KW<JJL8_cQMM9YI9?,[9J1U+KO<-M:':J,OK*.cXV[JJOK-D'.2T2LHNH]*9;[7PUM^O-I_`[JJITCAQQN5=]L8]B/E4%D06IVia`P=a:STLcK5<Q7CDNcGNXUN*aI@U5KMG^NEPCM\D8@TCVXL[TC]b@RCKC(6^GXc]SYELI.HA-aKYVJ*XLLcUbA'FHOMcYS_.;KW<?:1BBUXQ0?:
@m140628_065130_42174_c100644482550000001823116109101414_s1_p0/1652/ccs
GGGTTTCCCAGTCAAACCAGTCCAAGCGAGAGATCTATCTATCTATCTATCTATCTATCTATCTATCTATCTATCTATCTATCTATCTATCTATCTATCTATCTATCTTCATGTGATAAACAGGAGAAACATCTCGACTGTCACGATCAGCACGTGCAGATGACTCATATCGTGCTGCTCATCATCTCGACTGTCACGATCAGCACGTGCACTCATATCGTGCTGACTCAGTGAAGAACTAAAGTACAATCTATCTATCTATCTATCTATCTATCTATCTATCTATCTGGGTTGACCTTCATAACTTTTCTGTTTCCTGTGTGAC
+
qqq&qqUqqqqqqqqqqqqqqqqqqqqqqqqqqqqqqqqqqqqqqqqqqqqqqqqqqqqqqqqqqqqqqqqqqq]qqqqqqqqqqqqqqqqqqqqqqqqqqqqqqqqqqqqqqqqqqqqqqqqqqqqqqqqqqqqqqqqqqqqqqqqqqqqqqqqqqqqqqqqqqqqqqqqqqqqqqqqqqqqqqqqqqqqqqqqqqqqqqqqqqqqqqqqqqqqqqqqqqqqqqqqqqqqqqqqqqqqqqqqqqqqqqqiqqqqqqqqqqqqqqqqqqqqqqqqqqqqqqqqqqqqqqqqqqqqqqqqqqqqqqqqqqqqqqqqqqqqqqqqqq
@m140628_065130_42174_c100644482550000001823116109101414_s1_p0/1656/ccs
GAATTCGTTTGACACCTGCTGTTTGCAATGCCTCTTTATAGCTTAGATAGATAGATAGATAGATAGATAGATAGATAGATAGATTGTAGAGTCCATGTCCCGACAGCACGCTATGAGTACACGTGCAGATCGTGTCAGTCGACATGATGATCAGCACGCTATGAGTGATCTGCATGTGCTGAGCGTGACACTCGAGATGCTATTAAACATTAAGGGTTGTGTGTGTGTGTGTGTGTGTGTGTGTGTGTGTGTGTGTGTGTGTGTGTGTGTGTGTGTGGATAGAACTTTATTGATCCCTTGGTTACAACGGTGAATTCGTCCT
+
qqqqqqqqqqqqqqqqqqqqqqqqqqqqqqqqqqqqqqqqqqqqqqqqqqqqqqqqqqqqqqqqqqqqqqqqqqqqqqqqqqqqqqqqqqqqqqqqqqqqqqqqqqqqqqqqqqqqqqqqqqqqqqqqqqqqqqqqqqqqqqqqqqqqqqqqqqqqqqqqqqqqqqqqqqqqqqqqqqqqqqqqqqqqqqqqqqqqqqqqqqqqqqqqqqqqqqqqqqqqqqqqqqqqqqqqqqqqqqqqqqqqqqqqqqqqqqqqqqqqqqqqqqqqqqqqqqqqqqqqqqqqqqqqqqqqqqqqqqqqqqqqqqqqqqqqqqqqqqqqqq
@m140628_065130_42174_c100644482550000001823116109101414_s1_p0/1658/ccs
AGTCACTGCAGGGTTTTCCCAGTCAAACCAGTCCAAGCGAGAGATCTATCTATCTATCTATCTATCTATCTATCTATCTATCTATCTATCCTATCTATCTATCTATCTATCTATCTATCTATCTTCATGTGATAAACAGGAGAAACATCTCGACTGTCACGATCAGCACGTGCAGATGACTCATATCGTGCTGCTCATCATCTCGACTGTCACGATCAGCACGTGCACTCATATCGTGCTGACTCAGTGAAGAACTAAAGTACAATCTATCTATCTATCTATCTATCTATCTATCTATCTATCTGGGTTGACCTTCATAACTTTTCTGTTTCCTGTGTGACTGCAG
+
B0IMVEW@WKFXW8RPI%TKFNU;JXJJXV=9GOU8SKKEKAWcRZVbN>TWQNKOZT[MC^[B=P<\DV\G^^AK9cVOD\^\aaQ@G-I[qT\\cWqiU=qQKSicifbMZ4aTBRi3Y>cXPi`<UXVaaUNfid\fqEM`YFZWfi\aqiqiiPq&Z^^Z\H2qiEYYTiUqTV'RQ<q4BUVib>ibFbaiq_`TYBiC_qViU\]`&J4^ITX@q@qc<BqOU5\NYAqqZYqYSi[T7qqqdaqq[\0`fqX<L[\aDWNffY7VFdaciqqdcq_qDbqqiqfdifX_cf6Sibi_FNZXica\cNN-ifdqVYqiqYccqqqMqc<qad5dSq@Vii
@m140628_065130_42174_c100644482550000001823116109101414_s1_p0/1663/ccs
AATCGTTGACACCTGCTGTTTGCAATGCCTCTTTATAGCTTAGATAGATAGATAGATAGATAGATAGATAGATAGATTGTAGAGTCCATGTCCCGACAGCACGCTATGAGTACACGTGCAGATCGTGTCAGTCGACATGATGATCAGCACGCTATGAGTGATCTGCATGTGCTGAGCGTGACACTCGAGATGCTATTAAACATTAAGGGTTGTGTGTGTGTGTGTGTGTGTGTGTGTGTGTGTGTGTGTGTGTGTGTGTGT
+
q=!qX!qqqqqqqqqqqqqqqqqqqqqqqqqqqqqqqqqqqqqqqfq_qGiqqqqqiqqiqqqqqqBqqqiqqiqqqqqqqqqqqqqqqqqqqqqqqqqqqqqqqqqqqqqqqqqqqqqqqqqqqqqqqqqqqqqqqqqqqqqqqqqqqqqqqqqqqqqqqqqqqqqqqqqqqqqqqqqdqqqqqqqqqqqqqqqqqqqqqqqqqqqqqq_qqqqqqMqqqqqqqRqVb_]qq?f<<_NcXNT-iKi@q;q;q`\qqqqqq
@m140628_065130_42174_c100644482550000001823116109101414_s1_p0/1672/ccs
ATATCCTGCAGGGTTTTCCCAGTCAAACCAGTCCAAGCGAGAGATCTATCTATCTATCTATCTATCTATCTATCTATCTATCTATCTATCTATCTATCTATCTATCTATCTATCTATCTATCTTCATGTGATAAACAGGAGAAACATCTCGACTGTCACGATCAGCACGTGCAGATGACTCATATCGTGCTGCTCATCATCTCGACTGTCACGATCAGCACGTGCACTCATATCGTGCTGACTCAGTGAAGAACTAAAGTACAATCTATCTATCTATCTATCTATCTATCTATCTATCTATCC
+
qqqqqqqqqqqqqqqqqqqqqqqqqqqqqqqqqqqqqqqqqqqqqqqqqqqqqqqqqqqqqqqqqqqqqqqqqqqqqqqqqqqqqqqqqqqqqqqqqqqqqqqqqqqqqqqqqqqiqqqqqqcqqqqqqqqqqqqqqqqqqqqqqqqqqqqqqqqqqqqqqqqqqqqqqqqqqqqqqqqqqqqqqqqqqqqqqqqqqqqqqqqqqqqqqqqqqqqqqqqqqqqqqqqqqqqqqqqqqqqqqqqqqqqqRqqqqqq[qqqqqqqqqqqqqqqqqqqGqqqqqqqqqqqqqqqqqqqqqqqqq/q
@m140628_065130_42174_c100644482550000001823116109101414_s1_p0/1673/ccs
CTGCAGTCACACAGGAAACAGAAAAGTTATGAAGGTCAACCCAGATAGATAGATAGATAGATAGATAGATAGATAGATAGATAGATTGTACTTTAGTTCTTCACTGAGTCAGCACGATATGAGTGCACGTGCTGATCGTGACAGTCGAGATGATGAGCAGCACGATATGAGTCATCTGCACGTGCTGATCGTGACAGTCGAGATGTTTCTCCTGTTTATCACATGAAGATAGATAGATAGATAGATAGATAGATAGATAGATAGATAGATAGATAGATAGATAGATAGATAGATAGATAGATAGATT
+
qqqqqqqqqqqqqqqqqqqqqqqqqqqqqqqqqqqqqqqqqqqqqqqqqqqqqqqqq]qiqqqqqqqqqqqqqiqqqqqqqqqqqqqqqqqqqqqqqqqqqqqqqqqqqqqqqqqqqqqqqqqqqqqqqqqqqqqqqqqqqqqqqqqqqqqqqqqqqqqqqqqqqqqqqqqqqqqqqqqqqqqqqqqqqqqqqqqqqqqqqqqqqqqqqqqqqqqqqqqqqqqqqqqqqqqqqqqqqqqqqqqqqqUqqq^qqqqqqqqiiqq>iiqqqqqqqqqqqYqqqqqqqqqqqqqqqqqqqqqqqqqTq3q
@m140628_065130_42174_c100644482550000001823116109101414_s1_p0/1674/ccs
CTGCAGTCACACAGGAAACAGAAAAGTTATGAAGGTCAACCCAGATAGATAGATAGATAGATAGATAGATAGATAGATAGATTGTACTTTAGTTCTTCACTGAGTCAGCACGATATGAGTGCACGTGCTGATCGTGACAGTCGAGATGATGAGCAGCACGATATGAGTCATCTGCACGTGCTGATCGTGACAGTCGAGATGTTTCTCCTGTTTATCACATGAAGATAGATAGATAGATAGATAGATAGATAGATAGATAGATAGATAGATAGATAGATAGATAGATAGATAGATAGATAGATCTCTCGCTTGGACTGGTTTGACTGGGAAAACCCTGCAGGGGTT
+
qqqqqqqqqqqqqqqqqqqqqqqqqqqqqqqqqqqqqqqqqqqqqqqqqqqqqqqqqqqqqqqqqqqqqqqqqqqqqqqqqqqqqqqqqqqqqqqqqqqqqqqqqqqqqqqqqqqqqqqqqqqqqqqqqqqqqqqqqqqqqqqqqqqqqqqqqqqqqqqqqqqqqqqqqqqqqqqqqqqqqqqqqqqqqqqqqqqqqqqqqqqqqqqqqqqqqqqqqqqqqqqqqqqqqqqqqqqqqqqqqqqqqqqqqqqqqqqqqqqqqqqqqqqqqqqqqqqqqqqqqqqqqqqqqqqqqqqqqqqqqqqqqqqqqqqqqqqqqqqqqqqqqqqqqqqqqqqqqqqqqqqqq
@m140628_065130_42174_c100644482550000001823116109101414_s1_p0/1675/ccs
GAATTCGTTTGACACCTGCTGTTTGCAATGCCTCTTTATAGCTTAGATAGATAGATAGATAGATAGATAGATAGATAGATAGATTGTAGAGTCCATGTCCCGACAGCACGCTATGAGTACACGTGCAGATCGTGTCAGTCGACATGATGATCAGCACGCTATGAGTGATCTGCATGTGCTGAGCGTGACACTCGAGATGCTATTAAACATTAAGGGTTGTGTGTGTGTGTGTGTGTGTGTGTGTGTGTGTGTGTGTGTGTGTGTGTGTGTGTGTGTGGATAGAACTTTATTGATCCCTTGGTTACAACGGTGAATTCCAGCT
+
qqqqqqqqqqqqqqqqqqqqqqqqqqqqqqqqqqqqqqqqqqqqqqqqqqqqqqqqqqqqqqqqqqqqqqqqqqqqqqqqqqqqqqqqqqqqqqqqqqqqqqqqqqqqqqqqqqqqqqqqqqqqqqqqqqqqqqqqqqqqqqqqqqqqqqqqqqqqqqqqqqqqqqqqqqqqqqqqqqqqqqqqqqqqqqqqqqqqqqqqqqqqqqqqqqqqqqqqqqqqqqqqqqqqqqqqqqqqqqqqqqqqqqqqqqqqqqqqqqqqqqqqqqqqqqqqqqqqqqqqqqqqqqqqqqqqqqqqqqqqqqqqqqqqqqqqqqqqqqqqqq
@m140628_065130_42174_c100644482550000001823116109101414_s1_p0/1678/ccs
GTCACACAGGAAACAGAAAAGTTATGAAGGTCAACCCAGATAGATAGATAGATAGATAGATAGATAGATAGATAGATTGTACTTTAGTTCTTCACTGAGTCAGCACGATATGAGTGCACGTGCTGATCGTGACAGTCGAGATGATGAGCAGCACGATATGAGTCATCTGCACGTGCTGATCGTGACAGTCGAGATGTTTCTCCTGTTTATCACATGAAGATAGATAGATAGATAGATAGATAGATAGATAGATAGATAGATAGATAGATAGATAGATAGATAGATAGATAGATAGATCTCTCGCTTGGACTGGTTTGACTGGGAAAACCC
+
qqqqqqqqqqqqqqqqqqqqqqqqqqqqqqqqqqqqqqqqqqqqqqqqqqqqqqqqqqqqqqqqqqqqqqqqqqqqqqqqqqqqqqqqqqqqqqqqqqqqqqqqqqqqqqqqqqqqqqqqqqqqqqqqqqqqqqqqqqqqqqqqqqqqqqqqqqqqqqqqqqqqqqqqqqqqqqqqqqqqqqqqqqqqqqqqqqqqqqqqqqqqqqqqqqqqqqqqqqqqqqqqqqqqqqqqqqqqqqqqqqqqqqqqqqqqqqqqqqqqqqqqqqqqqqqqqqqqqqqqqqqqqqqqqqqqqqqqqqqqqqqqqqqqqqqqqqqqqqqqqqqqqqqqqq
@m140628_065130_42174_c100644482550000001823116109101414_s1_p0/1683/ccs
AGATAGATAGATTGTACTTTAGTTCTTCACTGAGTCAGCACGATATGAGTGCACGTGCTGATCGTGACAGTCGAGATGATGAGCAGCACGATATGAGTCATCTGCACGTGCTGATCGTGACAGTCGAGATGTTTCTCCTGTTTATCACATGAAGACTAGACTAGATAAGATAGATAGATAGATAGATAGATAGATAGATAGATAGATAGATAGATAGATAGATAGATAGATAGATCTCTCGCTTGGACTGGTTTGACTGGGAAAAACCCTGCAGGCAGGT
+
9;*:<ILK>8>8=:7=2<FK8G<L;JLLLLLLLLLLKL>LKK99I9KH<5H:KG-J583LLLGLD4I6K:KLE:7HJ49L7ILKLKLI5-;CJL7::JJLKL<B5KLK8:LKLLJ<JFKK.@@@<'<+<,56)>@??@@@>@@?3+2,:@@3@@?(@KFI%>3;K;%*:'J8BL;6,J;LGLGLLLKK;K67@I**FI8@C0'58:?<.15B>BHB?=;J0;2L'FLJIK8<LKKLKAEJLK1L6I7LLEJ$JK7KKK,D>,=G=78$KL?BL8KKF#1;
@m140628_065130_42174_c100644482550000001823116109101414_s1_p0/1684/ccs
ACTGCGAATTCACCGTTGTAACCAAGGGATCAATAAAGTTCTATCCACACACACACACACACACACACACACACACACACACACACACACACACACACACACACAACCCTTAATGTTTAATAGCATCTCGAGTGTCACGCTCAGCACATGCAGATCACTCATAGCGTGCTGATCATCATGTCGACTGACACGATCTGCACGTGTACTCATAGCGTGCTGTCGGGACATGGACTCTACAATCTATCTATCTATCTATCTATCTATCTATCTATCTATCTA
+
qqqqqqqqqqqqqqqqqqqqqqqqqqqqqqqqqqqqqqqqqqqqqqqqqqqqqqqqqqqqqqqqqqqqqqqqqqqqqqqqqqqqqqqqqqqqqqqqqqqqqqqqqqqqqqqqqqqqqqqqqqqqqqqqqqqqqqqqqqqqqqqqqqqqqqqqqqqqqqqqqqqqqqqqqqqqqqqqqqqqqqqqqqqqqqqqqqqqqqqqqqqqqqqqqqqqqqqqqqqqqqqqqqqqqqqqqqqqqqqqqqqqqqqqqqqqqqqqqqqqqqqqqqqqqqqqqqqqqqq
@m140628_065130_42174_c100644482550000001823116109101414_s1_p0/1688/ccs
AGCTGGAATTCACCGTTGTAACCAAGGGATCAATAAAGTTCTATCCACACACACACACACACACACACACACACACACACACACACACACACACACACACACACACAACCCTTAATGTTTAATAGCATCTCGAGTGTCACGCTCAGCACATGCAGATCACTCATAGCGTGCTGATCATCATGTCGACTGACACGATCTGCACGTGTACTCATAGCGTGCTGTCGGGACATGGACTCTACAATCTATCTATCTATCTATCTATCTATCTATCTATCTATCTAAGCTATAAAGAGGCATTGCAAACAGCAGGTGTCAAACGAATTC
+
qcqq[qqqqqqqiqqqqqqdqqqqqqqqqqqqqqqqqqqqqqqqqqqqqq\fOqqqfqqiqqqqq4VIGiZqqqqq^qWqqqqqWqqqdqqXY=&9iq7VdqiqqqqqqqqqqqqqqqqqqqqqqqqqqqqqqqqqqqqqqqqiqqqqqqqqqqqqqqqqqqqqqqqqqfqqqqqqqqqqqqqqqqqqqqqqqqqqqqqMqqqqqqqqqqqqqqqqqqqqqqSiTqqqqqaqqqqqqqqqqqqqqqqqqqqqqqqqqqqqqqqqqqqqqqqqqqqqqqqqqqqqqqqqqqqqqqqqqqqqqqqqqqqqiqqqqqqqqqqaqqqq
@m140628_065130_42174_c100644482550000001823116109101414_s1_p0/1708/ccs
AGAGTCTGCAGGGTTTTCCCAGTCAAACCAGTCCAAGCGAGAGATCTATCTATCTATCTATCTATCTATCTATCTATCTATCTATCTATCTATCTATCTATCTATCTATCTATCTATCTATCTTCATGTGATAAACAGGAGAAACATCTCGACTGTCACGATCAGCACGTGCAGATGACTCATATCGTGCTGCTCATCATCTCGACTGTCACGATCAGCACGTGCACTCATATCGTGCTGACTCAGTGAAGAACTAAAGTACAATCTATCTATCTATCTATCTATCTATCTATCTATCTATCTGGGTTGACCTTCATAACTTTTCTGTTTCCTGTGTGACTGCAG
+
qqqqqqqqqqqqqqqqqqqqqqqqqqqqqqqqqqqqqqqqqqqqqqqqqqqqqqqqqqqqqqqqqqqqqqqqqqqqqqqqqqqqqqqqqqqqqqqqqqqqqqqqqqqqqqqqqqqqqqqqqqqqqqqqqqqqqqqqqqqqqqqqqqqqqqqqqqqqqqqqqqqqqqqqqqqqqqqqqqqqqqqqqqqqqqqqqqqqqqqqqqqqqqqqqqqqqqqqqqqqqqqqqqqqqqqqqqqqqqqqqqqqqqqqqqqqqqqqqqqqqqqqqqqqqqqqqqqqqqqqqqqqqqqqqqqqqqqqqqqqqqqqqqqqqqqqqqqqqqqqqqqqqqqqqqqqqqqqqqqqqqqqq
@m140628_065130_42174_c100644482550000001823116109101414_s1_p0/1711/ccs
AGAGTCTGCAGGGTTTTCCCAGTCAAACCAGTCCAAGCGAGAGATCTATCTATCTATCTATCTATCTATCTATCTATCTATCTATCTATCTATCTATCTATCTATCTATCTATCTATCTTCATGTGATAAACAGGAGAAACATCTCGACTGTCACGATCAGCACGTGCAGATGACTCATATCGTGCTGCTCATCATCTCGACTGTCACGATCAGCACGTGCACTCATATCGTGCTGACTCAGTGAAGAACTAAAGTACAATCTATCTATCTATCTATCTATCTATCTATCTATCTATCTGGGTTGACCTTCATAACTTTTCTGTTTCCTGTGTGACTGCAG
+
TYdbT[QOTR?dPDdddRidc[cDadSIbEIcWq]dcVJbIaTUZOOaQZ_]E:Uc^LbOcS`b[S`Zcc\PQG=@$ONJXcdaLYXV]Xd\MWD[RJT\Q_MbZOH\HaVO[WMR_N[HF_H:bZBIGW`^c^aaVDF^GQbRbY[aGdScVWTQWWRWDTULVUAQVWWQMS=9NWWUBD:WUQGTVDMWVWVV:VVNK@UBPF<MVBWSFE8QQ;U?QXU@>19QS/TQTWcA<^PVPaO[[Vabdab.aJY^USH^L[IMR^dNEVL[VON;L\FPQLJPCNJN<_UTUN=TAEaRq\PdNa1q\S`PW=`dUVdd_GNMcdH_dUcN`[5[]=[RW
@m140628_065130_42174_c100644482550000001823116109101414_s1_p0/1714/ccs
ACTGCCTGCAGGGTTTTCCCAGTCAAACCAGTCCAAGCGAGAGATCTATCTATCTATCTATCTATCTATCTATCTATCTATCTATCTATCTATCTATCTATCTATCTATCTATCTATCTATCTTCATGTGATAAACAGGAGAAACATCTCGACTGTCACGATCAGCACGTGCAGATGACTCATATCGTGCTGCTCATCATCTCGACTGTCACGATCAGCACGTGCACTCATATCGTGCTGACTCAGTGAAGAACTAAAGTACAATCTATCTATCTATCTATCTATCTATCTATCTATCTATCTGGGTTGACCTTCATAACTTTTCTGTTTCCTGTGTGACTGCAG
+
qqqqqqqqqqqqqqqqqqqqqqqqqqqqqqqqqqqqqqqqqqqqqqqqqqqqqqqqqqqqqqqqqqqqqqqqqqqqqqqqqqqqqqqqqqqqqqqqqqqqqqqqqqqqqqqqqqqqqqqqqqqqqqqqqqqqqqqqqqqqqqqqqqqqqqqqqqqqqqqqqqqqqqqqqqqqqqqqqqqqqqqqqqqqqqqqqqqqqqqqqqqqqqqqqqqqqqqqqqqqqqqqqqqqqqqqqqqqqqqqqqqqqqqqqqqqqqqqqqqqqqqqqqqqqqqqqqqqqqqqqqqqqqqqqqqqqqqqqqqqqqqqqqqqqqqqqqqqqqqqqqqqqqqqqqqqqqqqqqqqqqqqq
@m140628_065130_42174_c100644482550000001823116109101414_s1_p0/1716/ccs
ACACGCTGCAGGGTTTTCCCAGTCAAACCAGTCCAAGCGAGAGATCTATCTATCTATCTATCTATCTATCTATCTATCTATCTATCTATCTATCTATCTATCTATCTATCTATCTATCTATCTTCATGTGATAAACAGGAGAAACATCTCGACTGTCACGATCAGCACGTGCAGATGACTCATATCGTGCTGCTCATCATCTCGACTGTCACGATCAGCACGTGCACTCATATCGTGCTGACTCAGTGAAGAACTAAAGTACAATCTATCTATCTATCTATCTATCTATCTATCTATCTATCTGGGTTGACCTTCATAACTTTTCTGTTTCCTGTGTGACTGCAG
+
qqqqqqqqqqqqqqqqqqqqqqqqqqqqqqqqqqqqqqqqqqqqqqqqqqqqqqqqqqqqqqqqqqqqqqqqqqqqqqqqqqqqqqqqqqqqqqqqqqqqqqqqqqqqqqqqqqqqqqqqqqqqqqqqqqqqqqqqqqqqqqqqqqqqqqqqqqqqqqqqqqqqqqqqqqqqqqqqqqqqqqqqqqqqqqqqqqqqqqqqqqqqqqqqqqqqqqqqqqqqqqqqqqqqqqqqqqqqqqqqqqqqqqqqqqqqqqqqqqqqqqqqqqqqqqqqqqqqqqqqqqqqqqqqqqqqqqqqqqqqqqqqqqqqqqqqqqqqqqqqqqqqqqqqqqqqqqqqqqqqqqqqq
@m140628_065130_42174_c100644482550000001823116109101414_s1_p0/1720/ccs
TCATCATGTCGACTGACACGATCTGCACGTGTACTCATAGCGTGCTGTCGGGACATGGACTCTACAATCTATCTATCTATCTATCTATCTATCTATCTATCTATCTAAGCTATAAAGAGGCATTGCAAACAGCAGGTGTCAAACGA
+
qqqqqqqqqqqqqqqqqqqqqqqqqqqqqqqqqqqqqqqqqqqqqqqqqqqqqqqqqqqqqqqqqqqqqqqqqqqqqqqqqqqqqqqqqqqqqqqqqqqqqqqqqqqqqqqqqqqqqqfqqqqqqqqqqqqqqqqqqqqqqqqqqM
@m140628_065130_42174_c100644482550000001823116109101414_s1_p0/1723/ccs
CTGCAGTCACACAGGAAACAGAAAAGTTATGAAGGTCAACCCAGATAGATAGATAGATAGATAGATAGATAGATAGATAGATTGTACTTTAGTTCTTCACTGAGTCAGCACGATATGAGTGCACGTGCTGATCGTGACAGTCGAGATGATGAGCAGCACGATATGAGTCATCTGCACGTGCTGATCGTGACAGTCGAGATGTTTCTCCTGTTTATCACATGAAGATAGATAGATAGATAGATAGATAGATAGATAGATAGATAGATAGATAGATAGATAGATAGATAGATAGATAGATAGATCTCTCGCTTGGACTGGTTTGACTGGGAAAACCCTGCAGCAGCT
+
qqqqqqqqqqqqqqqqqqqqqqqqqqqqqqqqqqqqqqqqqqqqqqqqqqqqqqqqqqqqqqqqqqqqqqqqqqqqqqqqqqqqqqqqqqqqqqqqqqqqqqqqqqqqqqqqqqqqqqqqqqqqqqqqqqqqqqqqqqqqqqqqqqqqqqqqqqqqqqqqqqqqqqqqqqqqqqqqqqqqqqqqqqqqqqqqqqqqqqqqqqqqqqqqqqqqqqqqqqqqqqqqqqqqqqqqqqqqqqqqqqqqqqqqqqqqqqqqqqqqqqqqqqqqqqqqqqqqqqqqqqqqqqqqqqqqqqqqqqqqqqqqqqqqqqqqqqqqqqqqqqqqqqqqqqqqqqqqqqqqqqqqq
@m140628_065130_42174_c100644482550000001823116109101414_s1_p0/1725/ccs
CTGCAGTCACACAGGAAACAGAAAAGTTATGAAGGTCAACCCAGATAGATAGATAGATAGATAGATAGATAGATAGATAGATTGTACTTTAGTTCTTCACTGAGTCAGCACGATATGAGTGCACGTGCTGATCGTGACAGTCGAGATGATGAGCAGCACGATATGAGTCATCTGCACGTGCTGATCGTGACAGTCGAGATGTTTCTCCTGTTTATCACATGAAGATAGATAGATAGATAGATAGATAGATAGATAGATAGATAGATAGATAGATAGATAGATAGATAGATAGATAGATAGATCTCTCGCTTGGACTGGTTTGACTGGGAAAACCCTGCAGACTCT
+
qqqqqqqiqqq?qqqqqqqqqqqqqiqqqqqqqiqqqqqLqqqqqqqqqiqqqqiqqqqqqqYqqqq`qcqqqqqqqqqqqqqqqqqqqqqqqqqqqqqqqbqqqqqqqqqqqqqqqqqqqqqqqqqqqqqqqqqqqqqqqqqqqqqqqqiqqiqqqqqqqqqqqqqqqqqqqqqqqqqqaqqqqqqqqqqqqqqqqqqqUqqqqqWqqq]qqqqqqqqqqRqqqqqqqqqqqqqi^qqaiqq]qqqqqqqqqqq]qqqqqqqqqqqqqqqqqqqqqqqiqqqXqqqqqqqqqqqqqqqqqqqqqqqqqqqdqqqqqqiqqqqqq>qq;qqqqqqqqqqqqqqSq
@m140628_065130_42174_c100644482550000001823116109101414_s1_p0/1730/ccs
GTCACACAGAAACAGAAGTTATGAAGGTCAACCCAGATAGATAGATAGATAGATAGATAGATAGATAGATAGATTGTACTTTAGTTCTTCACTGAGTCAGCACGATATGAGTGCACGTGCTGATCGTGACAGTCGAGATGATGAGCAGCACGATATGAGTCATCTGCACGTGCTGATCGTGACAGTCGAGATGTTTCTCCTGTTTATCACATGAAGATAGATAGATAGATAGATAGATAGATAGATAGATAGATAGATAGATAGATAGATAGATAGATAGATAGATAGATAGATCTCTCGCTTGGACTGGTTTGACTGGGAAAACCC
+
S__^q_qZ!;qqfq3!MEfqiq]qqWqqfqqQqiiqqqfqq^fdfqqqq`qqqqTqqqqqqqqqqqqqqqqqqqqqqqqfqqqqqqqiqqqqqqqqqqqqqqqqqqqqqqqqqqqqqqqqqqqqqqqqqqqqqqqqqqqqqqqqqqqqqqqqqqqqqqqqqqqqqqqqqqqqqqqqqqqqqqqqqqqqqqqqqqqqqqqqqqqqqqqqqqqqqqqqqqqqqqqqqqqqqqqqqqqqqqqqqqqqqqqqqqqqqqqqqqqqqqqqqqqqqqqqqqqqqqqqqqqqqqqqqqqqqqqqqqqqqqqqqqqqqqqqqqqqqqqq^qqqqqq
@m140628_065130_42174_c100644482550000001823116109101414_s1_p0/1736/ccs
CTGCAGTCACACAGGAAACAGAAAAGTTATGAAGGTCAACCCAGATAGATAGATAGATAGATAGATAGATAGATAGATAGATTGTACTTTAGTTCTTCACTGAGTCAGCACGATATGAGTGCACGTGCTGATCGTGACAGTCGAGATGATGAGCAGCACGATATGAGTCATCTGCACGTGCTGATCGTGACAGTCGAGATGTTTCTCCTGTTTATCACATGAAGATAGATAGATAGATAGATAGATAGATAGATAGATAGATAGATAGATAGATAGATAGATAGATAGATAGATAGATCTCTCGCTTGGACTGGTTTGACTGGGAAAACCCTGCAGGATAT
+
qqqqqqqqqqqqqqqqqqqqqqqqqqqqqqqqqqqqqqqqqqqqqqqqqqqqqqqqqqqqqqqqqqqqqqqqqqqqqqqqqqqqqqqqqqqqqqqqqqqqqqqqqqqqqqqqqqqqqqqqqqqqqqqqqqqqqqqqqqqqqqqqqqqqqqqqqqqqqqqqqqqqqqqqqqqqqqqqqqqqqqqqqqqqqqqqqqqqqqqqqqqqqqqqqqqqqqqqqqqqqqqqqqqqqqqqqqqqqqqqqqqqqqqqqqqqqqqqqqqqqqqqqqqqqqqqqqqqqqqqqqqqqqqqqqqqqqqqqqqqqqqqqqqqqqqqqqqqqqqqqqqqqqqqqqqqqqqqqqqqq
@m140628_065130_42174_c100644482550000001823116109101414_s1_p0/1752/ccs
AATTCGTTTGACACCTGCTGTTTGCAATGCCTCTTTATAGCTTAGATAGATAGATAGATAGATAGATAGATAGATAGATAGATTGTAGAGTCCATGTCCCGACAGCACGCTATGAGTACACGTGCAGATCGTGTCAGTCGACATGATGATCAGCACGCTATGAGTGATCTGCATGTGCTGAGCGTGACACTCGAGATGCTATTAAACATTAAGGGTTGTGTGTGTGTGTGTGTGTGTGTGTGTGTGTGTGTGTGTGTGTGTGTGTGTGTGTGTGTGGATAGAACTTTATTGATCCCTTGGTTACAAC
+
qqqqqqqqqqqqqqqqqqqqqqqqqqqqqqqqqqqqqqqqqqqqqqqqqqqqqqqqqqqqqqqqqqqqqqqqqqqqqqqqqqqqqqqqqqqqqqqqqqqqqqqqqqqqqqqqqqqqqqqqqqqqqqqqqqqqqqqqqqqqqqqqqqqqqqqqqqqqqqqqqqqqqqqqqqqqqqqqqqqqqqqqqqqqqqqqqqqqqqqqqqqqqqqqqqqqqqqqqqqqqqqqqqqqqqqqqqqqqqqqqqqqqqqqqqqqqqqqqqqqqqqqqqqqqqqqqqqqqqqqqqqqqqqqqqqqqqqqqqqqqqqqqqq
@m140628_065130_42174_c100644482550000001823116109101414_s1_p0/1754/ccs
CTGCAGTCACACAGGAAACAGAAAAGTTATGAAGGTCAACCCAGATAGATAGATAGATAGATAGATAGATAGATAGATAGATTGTACTTTAGTTCTTCACTGAGTCAGCACGATATGAGTGCACGTGCTGATCGTGACAGTCGAGATGATGAGCAGCACGATATGAGTCATCTGCACGTGCTGATCGTGACAGTCGAGATGTTTCTCCTGTTTATCACATGAAGATAGATAGATAGATAGATAGATAGATAGATAGATAGATAGATAGATAGATAGATAGATAGATAGATAGATAGATAGATCTCTCGCTTGGACTGGTTTGACTGGGAAAACCCTGCAGGCAGT
+
qqqqqqqqqqqqqqqqqqqqqqqqqqqqqqqqqqqqqqqqqqqqqqqqqqqqqqqqqqqqqqqqqqqqqqqqqqqqqqqqqqqqqqqqqqqqqqqqqqqqqqqqqqqqqqqqqqqqqqqqqqqqqqqqqqqqqqqqqqqqqqqqqqqqqqqqqqqqqqqqqqqqqqqqqqqqqqqqqqqqqqqqqqqqqqqqqqqqqqqqqqqqqqqqqqqqqqqqqqqqqqqqqqqqqqqqqqqqqqqqqqqqqqqqqqqqqqqqqqqqqqqqqqqqqqqqqqqqqqqqqqqqqqqqqqqqqqqqqqqqqqqqqqqqqqqqqqqqqqqqqqqqqqqqqqqqqqqqqqqqqqqqq
@m140628_065130_42174_c100644482550000001823116109101414_s1_p0/1757/ccs
AGAGTCTGCAGGGTTTTCCCAGTCAAACCAGTCCAAGCGAGAGATCTATCTATCTATCTATCTATCTATCTATCTATCTATCTATCTATCTATCTATCTATCTATCTATCTATCTATCTATCTTCATGTGATAAACAGGAGAAACATCTCGACTGTCACGATCAGCACGTGCAGATGACTCATATCGTGCTGCTCATCATCTCGACTGTCACGATCAGCACGTGCACTCATATCGTGCTGACTCAGTGAAGAACTAAAGTACAATCTATCTATCTATCTATCTATCTATCTATCTATCTATCTGGGTTGACCTTCATAACTTTTCTGTTTCCTGTGTGACTGCAG
+
iWfbiqbXVqPOUX_iqfOcqcfqfqqCq_qMiqqq<PVc]W`fdHAb`iqiZqiiaqYf^SfaM_\]Tqq[Qqdqqq\X\[YAY.<BE[A^iiqU^dEdiXqTQqaqqiqqqqqAqiViT]KqcqdqqqqqbqqZqaqqqaqqqqqqqqqqqWq^iqfiqqqqdqqqqqfqqqq_qqMqcqqqqqqU:EcGqqiqqqqiqG\qqiqQqqqRqqqqqq[qiqib`qcqqqiqq\fQP5qdq?qXqqEqdqq2qqqafMiq;6W_qOdqS[RQ^qSbYWaqf[c-iqqqfqUqKiTqqqqiiqq\IqXqqq\qqqfqqqq#]qqqqqqbbiPqqqqqqqqiq`qqq
@m140628_065130_42174_c100644482550000001823116109101414_s1_p0/1764/ccs
CTGCAGGGTTTTCCCAGTCAAACCAGTCCAAGCGAGAGATCTATCTATCTATCTATCTATCTATCTATCTATCTATCTATCTATCTATCTATCTATCTATCTATCTATCTATCTATCTTCATGTGATAAACAGGAGAAACATCTCGACTGTCACGATCAGCACGTGCAGATGACTCATATCGTGCTGCTCTCTTCACTGAGTCAGCACGATATGAGTGCACGTGCTGATCGTGACAGTCGG
+
Eqqqqqqqfqqq\qqqqqqqqqEqqqqqqqqqqqqqqqqqqqqqqqqqqqqqqqqqqqqqqqqqqqqqqqqqqqqqqqqqqqqqqqqqqqqqqqqqqqqqqqqqqqqqqqqqqqqqqqqqqqqqqqqqqqqqcqqqqqqqqqqqqqqqqqqqqqqqqqqqqqqqqqqqqqqqqqqqqqqqqqqqqqqq^"!q2qqqqqqqqqqqqqqqqqqNqq(qqqqqqqqqqqqqqqqqqqqqqqqqq
@m140628_065130_42174_c100644482550000001823116109101414_s1_p0/1766/ccs
ACACACACACACAACCCTTAATGTTTAATAGCATCTCGAGTGTCACGCTCAGCACATGCAGATCACTCATAGCGTGCTGATCATCATGTCGACTGACACGATCTGCACGTGTACTCATAGCGTGCTGTCGGGACATGGACTCTACAATCTATCTATCTATCTATCTATCTATCTATCTATCTATCTAAGCTATAAAGAGGCATTGCAAACAGCAGGTGTCAAACGAATTC
+
qqqqqqqqqqqqqqqqqqqqqqqqqqqqqqqqqqqqqqqqqqqqqqqqqqqqqqqqqqqqqqqqqqqqqqqqqqqqqqqqqqqqqqqqqqqqqqqqqqqqqqqqqqqqqqqqqqqqqqqqqqqqqqqqqqqqqqqqqqqqqqqqqqqqqqqqqqqqqqqqqqqqqqqqqqqqqqqqqqqqqqqqqqqqqqqqqqqqqqqqqqqqqqqqqqqqqqqqqqqqqqqqqqqqqq
@m140628_065130_42174_c100644482550000001823116109101414_s1_p0/1768/ccs
CTGCAGTCACACAGGAAACAGAAAAGTTATGAAGGTCAACCCAGATAGATAGATAGATAGATAGATAGATAGATAGATAGATTGTACTTTAGTTCTTCACTGAGTCAGCACGATATGAGTGCACGTGCTGATCGTGACAGTCGAGATGATGAGCAGCACGATATGAGTCATCTGCACGTGCTGATCGTGACAGTCGAGATGTTTCTCCTGTTTATCACATGAAGATAGATAGATAGATAGATAGATAGATAGATAGATAGATAGATAGATAGATAGATAGATAGATAGATAGATAGATAGATCTCTCGCTTGGACTGGTTTGACTGGGAAAACCCTGCAGACTCT
+
qqqqqqqqqqqqqqqqqqqqqqqqqqqqqqqqqqqqqqqqqqqqqqqqqqqqqqqqqqqqqqqqqqqqqqqqqqqqqqqqqqqqqqqqqqqqqqqqqqqqqqqqqqqqqqqqqqqqqqqqqqqqqqqqqqqqqqqqqqqqqqqqqqqqqqqqqqqqqqqqqqqqqqqqqqqqqqqqqqqqqqqqqqqqqqqqqqqqqqqqqqqqqqqqqqqqqqqqqqqqqqqqqqqqqqqqqqqqqqqqqqqqqqqqqqqqqqqqqqqqqqqqqqqqqqqqqqqqqqqqqqqqqqqqqqqqqqqqqqqqqqqqqqqqqqqqqqqqqqqqqqqqqqqqqqqqqqqqqqqqqqqqq
@m140628_065130_42174_c100644482550000001823116109101414_s1_p0/1769/ccs
ACTGCGAATTCACCGTTGTAACCAAGGGATCAATAAAGTTCTATCCACACACACACACACACACACACACACACACACACACACACACACACACACACACACACAACCCTTAATGTTTAATAGCATCTCGAGTGTCACGCTCAGCACATGCAGATCACTCATAGCGTGCTGATCATCATGTCGACTGACACGATCTGCACGTGTACTCATAGCGTGCTGTCGGGACATGGACTCTACAATCTATCTATCTATCTATCTATCTATCTATCTATCTATCTAAGCTATAAAGAGGCATTGCAAACAGCAGGTGTCAAACGAATTC
+
qqqqqqqqqq:qqqqqqqqqqiqqqqqqqqqqqqqqdqqqqi[q_iqqqqqiqqqqqqqqqad_UIK>ELWiiqqUa\baa[@FViOSiiqqqqi[]iqqqfZ\Uqqqqiqqqqqqqqqqqa1iqqqqqYqqqqqqqqqqqqqq^qqqqqqqqqqqqqqOqqqqqqqqqqqqq]qqQqqZqqqqqqqq`qbqqqqqqqqqqqqqqfqWqqqqqqqaqiqqq`qqqqqqqqqqqqqqiqqqqqqiXdqqqqqfqWqqqqqqqqqSU_cqdQqqqqqqqqqqqqqqqMfqiiUqqqiqdqiqqqqqqZdqqVqYNqqRqiqqqq
@m140628_065130_42174_c100644482550000001823116109101414_s1_p0/1772/ccs
GTCACACAGGAAACAGAAAAGTTATGAAGGTCAACCCAGATAGATAGATAGATAGATAGATAGATAGATAGATAGATTGTACTTTAGTTCTTCACTGAGTCAGCACGATATGAGTGCACGTGCTGATCGTGACAGTCGAGATGATGAGCAGCACGATATGAGTCATCTGCACGTGCTGATCGTGACAGTCGAGATGTTTCTCCTGTTTATCACATGAAGATAGATAGATAGATAGATAGATAGATAGATAGATAGATAGATAGATAGATAGATAGATAGATAGATAGATAGATAGATCTCTCGCTTGGACTGGTTTGACTGGGAAAACCC
+
qqqqqqqqqqqqqqqqqqqqqqqqqqqqqqqqqqqqqqqqqqqqqqqqqqqqqqqqqqqqqqqqqqqqqqqqqqqqqqqqqqqqqqqqqqqqqqqqqqqqqqqqqqqqqqqqqqqqqqqqqqqqqqqqqqqqqqqqqqqqqqqqqqqqqqqqqqqqqqqqqqqqqqqqqqqqqqqqqqqqqqqqqqqqqqqqqqqqqqqqqqqqqqqqqqqqqqqqqqqqqqqqqqqqqqqqqqqqqqqqqqqqqqqqqqqqqqqqqqqqqqqqqqqqqqqqqqqqqqqqqqqqqqqqqqqqqqqqqqqqqqqqqqqqqqqqqqqqqqqqqqqqqqqqqq
@m140628_065130_42174_c100644482550000001823116109101414_s1_p0/1775/ccs
GAATTCGTTTGACACCTGCTGTTTGCAATGCCTCTTTATAGCTTAGATAGATACGATAGATAGATAGATAGATAGATAGATAGATTGTAGAGTCCATGTCCCGACAGCACGCTATGAGTACACGTGCAGATCGTGTCAGTCGACATGATGATCAGCACGCTATGAGTGATCTGCATGTGCTGAGCGTGACACTCGAGATGCTATTAAACATTAAGGGTTGTGTGTGTGTGTGTGTGTGTGTGTGGTGTGTGTGTTGTGTGTGTGTGTGTGTGTGTGGATAGAACTTTATTGATCCCTTGGTTACAACGGTGAATTCTGACT
+
P\d_^VJ`dRcI^dCdSd`P\SdOcdbVJFDc]TY^^c\dLZ\^dd\+PIcE]'XcO^SJWXb^S8^RUO.LNIFbSTH\]0RT>ROU_W`_baqqqiqUc`MiiLLiqiiqqqqI]Qbd^q]\q_iZqqqiXiiiPq\ciCiiiqqbiqcXXAYqiBfqqdb]EPZiqcqi_Xi]ii]^iiqqiqqSW1iXidiqNqiMLqqfaXq_qqiii`LfE_biNUR'GE^^i\[TNLJUQBMD@R=!!O5F<>2-.!!OaTRWODaS]GOWX><+I_[\iqW\JZiqWO[U>V[aOKqqibqqiqiRR_O]qqMiqqq:q*idq
@m140628_065130_42174_c100644482550000001823116109101414_s1_p0/1778/ccs
CTGCAGTCACACAGGAAACAGAAAAGTTATGAAGGTCAACCCAGATAGATAGATAGATAGATAGATAGATAGATAGATTGTACTTTAGTTCTTCACTGAGTCAGCACGATATGAGTGCACGTGCTGATCGTGACAGTCGAGATGATGAGCAGCACGATATGAGTCATCTGCACGTGCTGATCGTGACAGTCGAGATGTTTCTCCTGTTTATCACATGAAGATAGATAGATAGATAGATAGATAGATAGATAGATAGATAGATAGATAGATAGATAGATAGATAGATAGATAGATAGATCTCTCGCTTGGACTGGTTTGACTGGGAAAACCCTGCAGGTCCT
+
qqqqqqqqqqqqqqqqqqqqqqqqqqqqqqqqqqqqqqqqqqqqqqqqqqqqqqqqqqqqqqqqqqqqqqqqqqqqqqqqqqqqqqqqqqqqqqqqqqqqqqqqqqqqqqqqqqqqqqqqqqqqqqqqqqqqqqqqqqqqqqqqqqqqqqqqqqqqqqqqqqqqqqqqqqqqqqqqqqqqqqqqqqqqqqqqqqqqqqqqqqqqqqqqqqqqqqqqqqqqqqqqqqqqqqqqqqqqqqqqqqqqqqqqqqqqqqqqqqqqqqqqqqqqqqqqqqqqqqqqqqqqqqqqqqqqqqqqqqqqqqqqqqqqqqqqqqqqqqqqqqqqqqqqqqqqqqqqqqqqq
@m140628_065130_42174_c100644482550000001823116109101414_s1_p0/1779/ccs
TCGTTTGACACCTGCTGTTTGCAATGCCTCTTTATAGCTTAGATAGATAGATAGATAGATAGATAGATAGATAGATAGATTGTAGAGTCCATGTCCCGACAGCACGCTATGAGTACACGTGCAGATCGTGTCAGTCGACATGATGATCAGCACGCTATGAGTGATCTGCATGTGCTGAGCGTGACACTCGAGATGCTATTAAACATTAAGGGTTGTGTGTGTGTGTGTGTGTGTGTGTGTGTGTGTGTGTGTGTGTGTGTGTGTGTGTGGATAGAACTTTATTGATCCCTTGGTTACAACGGTGAATTCGCAGT
+
5qqqqqqqqqqqqqqqqqqqqqqqqqqqqqqqqqqqqqqqqqqqqqqqqqqqqqqqqqqqqqqqqqqqqqqqqqqqqqqqqqqqqqqqqqqqqqqqqqqqqqqqqqqqqqqqqqqqqqqqqqqqqqqqqqqqqqqqqqqqqqqqqqqqqqqqqqqqqqqqqqqqqqqqqqqqqqqqqqqqqqqqqqqqqqqqqqqqqqqqqqqqqqqqqqqqqqqqqqqqqqqqqqqqqqqqqqqqqqqqqqqqqqqqqqqqqqqqqqqqqqqqqqqqqqqqqqqqqqqqqqqqqqqqqqqqqqqqqqqqqqqqqqqqqqqqqq
@m140628_065130_42174_c100644482550000001823116109101414_s1_p0/1781/ccs
CTGCAGTCACACAGGAAACAGAAAAGTTATGAAGGTCAACCCAGATAGATAGATAGATAGATAGATAGATAGATAGATAGATTGTACTTTAGTTCTTCACTGAGTCAGCACGATATGAGTGCACGTGCTGATCGTGACAGTCGAGATGATGAGCAGCACGATATGAGTCATCTGCACGTGCTGATCGTGACAGTCGAGATGTTTCTCCTGTTTATCACATGAAGATAGATAGATAGATAGATAGATAGATAGATAGATAGATAGATAGATAGATAGATAGATAGATAGATAGATAGATAGATCTCTCGCTTGGACTGGTTTGACTGGGAAAACCCTGCAGGCAGT
+
qqqqqqqqqqqqqqqqqqqqqqqqqqqqqqqqqqqqqqqqqqqqqqqqqqqqqqqqqqqqqqqqqqqqqqqqqqqqqqqqqqqqqqqqqqqqqqqqqqqqqqqqqqqqqqqqqqqqqqqqqqqqqqqqqqqqqqqqqqqqqqqqqqqqqqqqqqqqqqqqqqqqqqqqqqqqqqqqqqqqqqqqqqqqqqqqqqqqqqqqqqqqqqqqqqqqqqqqqqqqqqqqqqqqqqqqqqqqqqqqqqqqqqqqqqqqqqqqqqqqqqqqqqqqqqqqqqqqqqqqqqqqqqqqqqqqqqqqqqqqqqqqqqqqqqqqqqqqqqqqqqqqqqqqqqqqqqqqqqqqqqqqq
@m140628_065130_42174_c100644482550000001823116109101414_s1_p0/1787/ccs
CTTATTTTATGCGTATTATGTCGCGTCAGAAAAGTATAAATAAACGAGCCTCGCAATGCGGCTAATATTCATTTAATGAATATTTAAGGATAAATTATATGGACATGGAGTCGCAAAAAAATATTGTTTGCACTTTCCACTCCGATGGAAATACGCACATGAATGCTGTTTACCTTCGCATTCATCACCCAAAATGTATTTAGGTACATGCTTTTTTGACCTTTCTTCCTCATGGGGAATTGATGACCGTGA
+
ZDqf/qXqqqaqb`qqqqiqqqqqqq_qq^qqqqqqTiqqfZMqqKEb`qqdqqqqqfqDqfCVqGqqqqqqqq^Z[qdqidRqi`q_qiiCYfA;1@GqqqqGqq`qq\Sqiq1qqqqqqqqiqqZX]fqqqqqq_qqqYTqqqq\qVTqHqQqqT,IqqE>UfqqqBfqqqqqq`qq\iqqqq_q>qiYU;cUq[[Si-iUiOqcqHqq=ViqffqqZqiqqqqqqfq]`qEqqq`qa[,WcqqidqqqU
@m140628_065130_42174_c100644482550000001823116109101414_s1_p0/1792/ccs
GTCACACAGGAAACAGAAAAGTTATGAAGGTCAACCCAGATAGATAGATAGATAGATAGATAGATAGATAGATAGATTGTACTTTAGTTCTTCACTGAGTCAGCACGATATGAGTGCACGTGCTGATCGTGACAGTCGAGATGATGAGCAGCACGATATGAGTCATCTGCACGTGCTGATCGTGACAGTCGAGATGTTTCTCCTGTTTATCACATGAAGATAGATAGATAGATAGATAGATAGATAGATAGATAGATAGATAGATAGATAGATAGATAGATAGATAGATAGATAGATCTCTCGCTTGGACTGGTTTGACTGGGAAAACCC
+
?RFd7cH]cd7dK.S]$a[Y`=]BWX`d^cNaQdHadRbN]CaT[]cSbP\ccc^QbQS_\NOUd^Obd^_ddd`ccdQTa^\ddV^dddCd`cadG`cTq]=qqqiqqcqqq\i`aOa`PTLai\qqqqfq7[\qcqiifqiifqaii\qiqiqXLCK_[>`S]\^Bb1aX^^_b\d_Uf^iN`Tc^aMR`qEqqdqq_qXqqiaqqqSiqab\_qqbq\a_qaqqqqccbq\[qqY;qiq`iqqiqq[ZqRdqqiqZiXiIcWZ<[[_]dcd\\bNQ[`MSbWUac:]XXbaJdVWcbb2CFY^`dd[aFabddF^ccGda^_^W]dd
@m140628_065130_42174_c100644482550000001823116109101414_s1_p0/1798/ccs
CTGCAGTCACACAGGAAACAGAAAAGTTATGAAGGTCAACCCAGATAGATAGATAGATAGATAGATAGATAGATAGATAGATTGTACTTTAGTTCTTCACTGAGTCAGCACGATATGAGTGCACGTGCTGATCGTGACAGTCGAGATGATGAGCAGCACGATATGAGTCATCTGCACGTGCTGATCGTGACAGTCGAGATGTTTCTCCTGTTTATCACATGAAGATAGATAGATAGATAGATAGATAGATAGATAGATAGATAGATAGATAGATAGATAGATAGATAGATCTCTCGCTTGGACTGGTTTGACTGGGAAAACCCTGCAGACTCT
+
qqqqqqqqqqqqqqqqqqqqqqqqqqqqqqqqqqqqqqqqqqqqqqqqqqqqqqqqqqqqqqqqqqqqqqqqqqqqqqqqqqqqqqqqqqqqqqqqqqqqqqqqqqqqqqqqqqqqqqqqqqqqqqqqqqqqqqqqqqqqqqqqqqqqqqqqqqqqqqqqqqqqqqqqqqqqqqqqqqqqqqqqqqqqqqqqqqqqqqqqqqqqqqqqqqqqqqqqqqqqqqqqqqqqqqqqqqqqqqqqqqqqqqqqqqqqqqqqqqqqqqqqqqqqqqqqqqqqqqqqqqqqqqqqqqqqqqqqqqqqqqqqqqqqqqqqqqqqqqqqqqqqqqqqqqqqq
@m140628_065130_42174_c100644482550000001823116109101414_s1_p0/1802/ccs
AATTCACCGTTGTAACCAAGGATCAATAAAGTTCTATCCACACACACACACACACACACACACACACACACACACACACACACACACACACACACACAACCCTTAATGTTTAATAGCATCTCGAGTGTCACGCTCAGCACATGCAGATCACTCATAGCGTGCTGATCATCATGTCGACTGACACGATCTGCACGTGTACTCATAGCGTGCTGTCGGGACATGGACTCTACAATCTATCTATCTATCTATCTATCTATCTATCTATCTATCTAAGCTATAAAGAGGCATTGCAAACAGCAGGTGTCAAACGAATT
+
qqqqqqqqqqqqqqqqqqq'qqqqqqqqqqqqqqqqqQqiqqqqdqqdiqqqqqqq]qqiqqqqqqqqqqqqqqqqqqqqqqqqqqqqqqqqqqqqqiqHqqqqqqqqqqqqqqqqqqqqqqfqqqqqaqqqiqRqqqqqqqqqqqqOqqqqqqqqqqqqqqqqqqqqqqqqqqqqqqqqqqqqqqqqqqcqqqqqqqqq]qqqqqqqqqqqqqfqqqqqqqqqqqqqqqqqqiqiqqqqqqqqqqqqqqqqqqqqqqqqqqqqqqqqqqqqqqqqqqqqqqqqqqqqqcq?qqqqqqqqqqfqqqqqZqqqqq
@m140628_065130_42174_c100644482550000001823116109101414_s1_p0/1803/ccs
GAATTCGTCCGTTTGACACCTGCTGTTTTGCAATGCCTCTTTATAGCTTAGATAGATAGAGTAGGATAGATAGGATAGAGTACGATTGATAGATAGATTGTAGAGTCCATGTCCCGACAGCACGCTATGAGTACACGTGCCAGATCGTGTCAGTCGACATGATGATCAGCACGCTATGAGTGATCTGCATGTGCTGGAGCGTGACACTCGAGATGCTATTAAACATTAAGGGTTTGTGTGTGGTGTGTGTGGTGTGTGTGTGTGTGTGTGTGTGGTGTGTGTGTGTGTGTGTGTGTGTGTGGATAGAACTTTATTGATCCCTTGGTTACAAACGGTGAATTCACTCT
+
9:31@&.;'6#/0%*@>?=@?@?/='6#+=:K>K@9LL1=?GKLF5'?8?<H2B4?GK,24;K(-7A)/;C8*;B.4>3'&5(9B-)'3>@%FG48FJL;<H?B-L?GE*5L3LLL<@FJL<CFB?$HJ+)B4GL@L.K0LLHLG3LKJ<BG>88J'7>5ELLDL:GL<>>>D3L+G>>HE=87:<C<C,DL=C5*:J4D<L+#,=;IKJ68HF>L<>K77C<?G?L8<7KL'<2.;K;5;:=LDKHLL?.@CC8;16B?EC<F'<>GHD?JH3CFD634=+591A>G:E=77*6+:>9HEWFGT2GSb_V]^=IC?V:Q-8H?U>XC4+1IJGXIV,NGJTXQ3+3
@m140628_065130_42174_c100644482550000001823116109101414_s1_p0/1809/ccs
CGTGACACTCGAGATGCTATTAAACATTAAGGGTTGTGTGTGTGTGTGTGTGTGTGTGTGTGTGTGGTGTGTGTGTGTGTGTGTGTGGATAGAACTTTT
+
qqqqqqqqqqqqqqqqqqqqqqqqqqqqqqOqqqqqqqqqqqqqqqqqqqqqqqqqYqUqqqqqqFMqqqqqfqqqqqqqqqqqqqqqqqqqqqq*qqq
@m140628_065130_42174_c100644482550000001823116109101414_s1_p0/1815/ccs
CTGCAGTCACACAGGAAACAGAAAAGTTATGAAGGTCAACCCAGATAGATAGATAGATAGATAGATAGATAGATAGATAGATTGTACTTTAGTTCTTCACTGAGTCAGCACGATATGAGTGCACGTGCTGATCGTGACAGTCGAGATGATGAGCAGCACGATATGAGTCATCTGCACGTGCTGATCGTGACAGTCGAGATGTTTCTCCTGTTTATCACATGAAGATAGATAGATAGATAGATAGATAGATAGATAGATAGATAGATAGATAGATAGATAGATAGATAGATAGATAGATCTCTCGCTTGGACTGGTTTGACTGGGAAAACCCTGCAGCAGCT
+
qqqqqqqcqqqqqqqqqq^qqfqqqqqqiqfqq^qqqqqWqqqqqqqqqVqqqqqqqRqq^q`qqqqqqqqqqqqqqqqqqqqqqqqKqqqqqqqqq]qqq5qqqqqqqqqYqqqqiqqqqq?qqqqqqMqqqqqqPQqqqfqqqqqqMiqqqqqqqqqqq^qqqqqqqqqqfqqqiqqqqWqqqqq[qqaqZ2iqqqqqqqqfqqRqqq-qqiqqqqqqqMQM;TJJcf.[qifGidZiiqiq/IffqqqqqaMf^X>iqiHYiq_a\^ZRN9=UEfqVqqfPbZfbqOPF\Z<_qiqqqqqqqqqqqqqqqqqqqqqqqUqqqqqqZqqqqqqiqqqqq
@m140628_065130_42174_c100644482550000001823116109101414_s1_p0/1822/ccs
ACTGCCTGCAGGGTTTTCCCAGTCAAACCAGTCCAAGCGAGAGATCTATCTATCTATCTATCTATCTATCTATCTATCTATCTATCTATCTATCTATCTATCTATCTATCTATCTATCTATCTTCATGTGATAAACAGGAGAAACATCTCGACTGTCACGATCAGCACGTGCAGATGACTCATATCGTGCTGCTCATCATCTCGACTGTCACGATCAGCACGTGCACTCATATCGTGCTGACTCAGTGAAGAACTAAAGTACAATCTATCTATCTATCTATCTATCTATCTATCTATCTATCTGGGTTGACCTTCATAACTTTTCTGTTTCCTGTGTGACTGCAG
+
qqqqqqqqqqqqqqqqqqqqqqqqqqqqqqqqqqqqqqqqqqqqqqqqqqqqqqqqqqqqqqqqqqqqqqqqqqqqqqqqqqqqqqqqqqqqqqqqqqqqqqqqqqqqqqqqqqqqqqqqqqqqqqqqqqqqqqqqqqqqqqqqqqqqqqqqqqqqqqqqqqqqqqqqqqqqqqqqqqqqqqqqqqqqqqqqqqqqqqqqqqqqqqqqqqqqqqqqqqqqqqqqqqqqqqqqqqqqqqqqqqqqqqqqqqqqqqqqqqqqqqqqqqqqqqqqqqqqqqqqqqqqqqqqqqqqqqqqqqqqqqqqqqqqqqqqqqqqqqqqqqqqqqqqqqqqqqqqqqqqqqqqq
@m140628_065130_42174_c100644482550000001823116109101414_s1_p0/1829/ccs
GAATTCGTTTGACACCTGCTGTTTGCAATGCCTCTTTATAGCTTAGATAGATAGATAGATAGATAGATAGATAGATAGATAGATTGTAGAGTCCATGTCCCGACAGCACGCTATGAGTACACGTGCAGATCGTGTCAGTCGACATGATGATCAGCACGCTATGAGTGATCTGCATGTGCTGAGCGTGACACTCGAGATGCTATTAAACATTAAGGGTTGTGTGTGTGTGTGTGTGTGTGTGTGTGTGTGTGTGTGTGTGTGTGTGTGTGTGTGTGGATAGAACTTTATTGATCCCTTGGTTACAACGGTGAATTCGTCCT
+
qqqqqqqqqqqqqqqqqqqqqqqqqqqqqqqqqqqqqqqqqqqqqqqqqqqqqqqqqqqqqqqqqqqqqqqqqqqqqqqqqqqqqqqqqqqqqqqqqqqqqqqqqqqqqqqqqqqqqqqqqqqqqqqqqqqqqqqqqqqqqqqqqqqqqqqqqqqqqqqqqqqqqqqqqqqqqqqqqqqqqqqqqqqqqqqqqqqqqqqqqqqqqqqqqqqqqqqqqqqqqqqqqqqqqqqqqqqqqqqqqqqqqqqqqqqqqqqqqqqqqqqqqqqqqqqqqqqqqqqqqqqqqqqqqqqqqqqqqqqqqqqqqqqqqqqqqqqqqqqq
@m140628_065130_42174_c100644482550000001823116109101414_s1_p0/1839/ccs
CACCTTGTAACCAAGGGATCAATAAAGTTCTATCCACACACACACACACACACACACACACACACACACACACACACACACACACACACACAACCCTTAATGTTTAATAGCATCTCGAGTGTCACGCTCAGCACATGCAGATCACTCATAGCGTGCTGATCATCATGTCGACTGACACGATCTGCACGTGTACTCATAGCGTGCTGTCGGGACATGGACTCTACAATCTATCTATCTATCTATCTATCTATCTATCTATCTATCTAAGCTATAAAGAGGCATTGCAAACAGCAGGTGTCAAACGAATTC
+
$(#%')qqqqqqqqqqqqqGqqqqqqqqqqqqqqqqqqqqqqqqqqqqqqqqqqqqqqqqacqqqqqqqqqiqqqqqqqqqqqqqXiqqqqqqqqqqqqqqqqqqqqqqqqqqqqqqqqqqqqqqqqqqqqqqqqqqqqqqqqqqqqqqqqqqqqqqqqqqqqqqqqqqqqqqqqiqqqqqqqqqqqqqqqqqqqqqqqqqqqqqqqqqqqqqqqqqqiqqqqqqqqqqqqqqqqqqqqqqqqqqqqqqqqqqqqqqqqqqqqqqqqqqqqqqqqqqiqqqqqqqqqqqqqqqqqqqqqqqqqqqqqqq
@m140628_065130_42174_c100644482550000001823116109101414_s1_p0/1841/ccs
CTGCAGTCCACAGGAACAGAAAAGTTATGAAGGTCAACCCAGATAGATAGATAGATAGATAGATAGATAGATAGATTGTACTTTAGTTCTTCACTGAGTCAGCACGATATGAGTGCACGTGCTGATCGTGACAGTCGAGATGATGAGCAGCACGATATGAGTCATCTGCACGTGCTGATCGTGACAGTCGAGATGTTTCTCCTGTTTATCACATGAAGATAGATAGATAGATAGATAGATAGATAGATAGATAGATAGATAGATAGATAGATAGATAGATAGATAGATAGATAGATCTCTCGCTTGGACTGGTTTGACTGGGAAAACCCTGCAGGTCCT
+
qqqqqqqP!qqqq[!qqqqqqqqqqqqqqqqqqqqqq^qqqqqqiJqqqq\qXLqqqqqqqqqqqqqqqqqqqqqq]qqqqqqqqqqqqqqqqqqqqqqqqqqqqqqqqqqqqqqqqqqqqqqqqqqqqqqqqqqqqqqqqqqqqqqqqqqqqqqqqqqqqqqqqqqqqqqqqqqqqqqqqqqqqqqqqqqqqqqqqqqqqqqqqqqqqqqqqqqqqqqqqqqqqqqqqqqqqqqqqqqqqqqqqqqqqqqqqqqqqqqqqqqqqqqqqqqqqqqqqqqqqqqqqqqqqqqqqqqqqqqqqqqqqqqqqqqqqqqqqqqqqqqqqqqqqqqqqqqqqqq
@m140628_065130_42174_c100644482550000001823116109101414_s1_p0/1844/ccs
CTGCAGTCACACAGGAAACAGAAAAGTTATGAAGGTCAACCCAGATAGATAGATAGATAGATAGATAGATAGATAGATAGATTGTACTTTAGTTCTTCACTGAGTCAGCACGATATGAGTGCACGTGCTGATCGTGACAGTCGAGATGATGAGCAGCACGATATGAGTCATCTGCACGTGCTGATCGTGACAGTCGAGATGTTTCTCCTGTTTATCACATGAAGATAGATAGATAGATAGATAGATAGATAGATAGATAGATAGATAGATAGATAGATAGATAGATAGATAGATAGATAGATCTCTCGCTTGGACTGGTTTGACTGGGAAAACCCTGCAGGTCCT
+
qqqqqqqqqqqqqqqqqqqqqqqqqqqqqqqqqqqqqqqqqqqqqqqqqqqqqqqqqqqqqqqqqqqqqqqqqqqqqqqqqqqqqqqqqqqqqqqqqqqqqqqqqqqqqqqqqqqqqqqqqqqqqqqqqqqqqqqqqqqqqqqqqqqqqqqqqqqqqqqqqqqqqqqqqqqqqqqqqqqqqqqqqqqqqqqqqqqqqqqqqqqqqqqqqqqqqqqqqqqqqqqqqqqqqqqqqqqqqqqqqqqqqqqqqqqqqqqqqqqqqqqqqqqqqqqqqqqqqqqqqqqqqqqqqqqqqqqqqqqqqqqqqqqqqqqqqqqqqqqqqqqqqqqqqqqqqqqqqqqqqqqqq
@m140628_065130_42174_c100644482550000001823116109101414_s1_p0/1849/ccs
GGGTTTTCCCAGTCAAACCAGTCCAAGCGAGAGATCTATCTATCTATCTATCTATCTATCTATCTATCTATCTATCTATCTATCTATCTATCTATCTATCTATCTATCTATCTTCATGTGATAAACAGGAGAAACATCTCGACTGTCACGATCAGCACGTGCAGATGACTCATATCGTGCTGCTCATCATCTCGACTGTCACGATCAGCACGTGCACTCATATCGTGCTGACTCAGTGAAGAACTAAAGTACAATCTATCTATCTATCTATCTATCTATCTATCTATCTATCTGGGTTGACCTTCATAACTTTTCTGTTTCCTGTGTGAC
+
qqqqqqqqqqqqqqqqqqqqqqqqqqqqqqqqqqqqqqqqqqqqqqqqqqqqqqqqqqqqqqqqqqqqqqqqqqqqqqqqqqqqqqqqqqqqqqqqqqqqqqqqqqqqqqqqqqqqqqqqqqqqqqqqqqqqqqqqqqqqqqqqqqqqqqqqqqqqqqqqqqqqqqqqqqqqqqqqqqqqqqqqqqqqqqqqqqqqqqqqqqqqqqqqqqqqqqqqqqqqqqqqqqqqqqqqqqqqqqqqqqqqqqqqqqqqqqqqqqqqqqqqqqqqqqqqqqqqqqqqqqqqqqqqqqqqqqqqqqqqqqqqqqqqqqqqqqqqqqqqqqqqqqqqqq
@m140628_065130_42174_c100644482550000001823116109101414_s1_p0/1864/ccs
AATTCAGCCGTTGTAACCAAGGGAGTCAATAAAGTTCTATCCACACACACACACACACACACACACAACACACACCACACACACACACACACACACACACACAACCCTTAATGTTTTAATAGCATCTCGAGTGTCACGCTCAGCACATGCAGATCACTCATAGCGTGCTGATCATCATGTCGACTGACACGATCTGCACGTGTACTCATAGCGTGCTGTCGGGACATGGACTCTACAATCTATCGCTATCTATCTATCTATCTATCGGTATCTATCTATCTAAGCTATAAAGAGGCATTGCAAACAGCAGGTGTCAAACGAATT
+
EDVP<,#<OMJX?OKPTB@?@bRV$QUXd`JcOL9PdfYXqqcUO[ZNdd`P_Aa5MU\A]PTC]<-1O`fqWZ?CdM[C84XMqcW;i_i4M1cRfJd]fcUIO^qF\PqTW$ZfST9iqOU\dTfU4iqiqK4NqiM`qZXJq[q`q\iRUXqd`bFqcFqcqiXiXBZ7SQqJf]^qiO[fdiq^qcq[=Sf^Viqd\>_`ZcW`qqqqqffKiaqqcqfqqaHYqqiWqYZZR`U*K^\9$"DV,1%>DH@@J?-?I%-N=K%,)FC?GB+#849NODHKP5ID<G@<RGUNRC@EEQLIGWGMTOEX=O%$>;IHJ.?.
@m140628_065130_42174_c100644482550000001823116109101414_s1_p0/1866/ccs
GTCCACACAGGAAACAGAAAAGTTATGAAGGTCAACCCAGATAGATAGATAGATAGATAGATAGATAGATAGATAGATTGTACTTTAGTTCTTCACTGAGTCAGCACGATATGAGTGCACGTGCTGATCGTGACAGTCGAGATGATGAGCAGCACGATATGAGTCATCTGCACGTGCTGATCGTGACAGTCGAGATGTTTCTCCTGTTTATCACATGAAGATAGATAGATAGATAGATAGATAGATAGATAGATAGATAGATAGATAGATAGATAGATAGATAGATAGATAGATAGATCTCTCGCTTGGACTGGTTTGACTGGGAAAACCC
+
JS0WU5JZc[dH_VQ?T(WYY^A^>V:$QA^RVZ]+`abTN^_\XEXN8WS;DHJP[FTNW]VQZHSXSOXBG@HKMA[KUQUG]^W?1OO3XABTU,PI``PZBGH@9:_]`>X\.6NUHS@RKX=IL<P@29^WJSV\O\L\+D$YWL[?F^KbT]QBIWX^@AM]P<MJNNHMW_\)HGGG-T7V\G`VMZNCX+[[IcKP_SPW[I;RI]PIEa]SGT9OMPQPIBSWI\AZ^REZZAMWULV^T\d3LZYDa[NMFbTYFfc_qR^q`TMMMdKQ]AcSf`UQaV[acqfbWOq[^BSCcXqPqXEN@qPqqV`Yq6qqFqaq[qq
@m140628_065130_42174_c100644482550000001823116109101414_s1_p0/1868/ccs
GGGTTTTCCCAGTCAAACCAGTCCAAGCGAGAGATCTATCTATCTATCTATCTATCTATCTATCTATCTATCTATCTATCTATCTATCTATCTATCTATCTATCTATCTATCTTCATGTGATAAACAGGAGAAACATCTCGACTGTCACGATCAGCACGTGCAGATGACTCATATCGTGCTGCTCATCATCTCGACTGTCACGATCAGCACGTGCACTCATATCGTGCTGACTCAGTGAAGAACTAAAGTACAATCTATCTATCTATCTATCTATCTATCTATCTAATCTATCTGGGTTGACCTTCCATAACTTTTCTGTTTCCTGTGTGAC
+
5R@$=Oa:Qdc[^Z*MaSQcc^Da`a)QYRJXT\;NTcO\U`iZPcbi3Fa`Rd6SaOGPIdOEPcYP^ZX6ddQQFXKQWZF7<qiHVW\^YOPL>D6<Lf:qKHYDB]iiRf`ifqqaUiDqQUiHUdAQ[VHqQI_a>Y^VaJdqUP`H\qqZiiqib?W?aqqb`TqqUVaqfqYQqfiq>_ZLqcaNNWii@Uif`\];WfqdFEdqqqfaqqdKfHL^qqHMqcqd`qqiiIqq\FqcqPqqqii]iqqSqqYVqiqqq^aW_UWBE\QV;P,=UT8@E'AOKWZ\3MIadEOLNNNDa(EMH<UHCNY^PPaS`=DaaB8@9QZX
@m140628_065130_42174_c100644482550000001823116109101414_s1_p0/1869/ccs
GGGTTTTCCCAGTCAAACCAGTCCAAGCGAGAGATCTATCTATCTATCTATCTATCTATCTATCTATCTATCTATCTATCTATCTATCTATCTATCTATCTATCTATCTATCTTCATGTGATAAACAGGAGAAACATCTCGACTGTCACGATCAGCACGTGCAGATGACTCATATCGTGCTGCTCATCATCTCGACTGTCACGATCAGCACGTGCACTCATATCGTGCTGACTCAGTGAAGAACTAAAGTACAATCTATCTATCTATCTATCTATCTATCTATCTATCTATCTGGGTTGACCTTCATAACTTTTCTGTTTCCTGTGTGAC
+
qqqOqqqTqqqqqqqqqqqqqqqqqqqqqqqqqqqqqqqqqqqqqqqqqqqqqqqqqqqqqqqqqqqqqqqqqqqqqqqqqqqqqqqqqqqqqqqqqqqqqqqqqqqqqqqqqqqqqqqqqqqqqqqqqqqqqqqqqqqqqqqqqqqqqqqqqqqqqqqqqqqqqqqqqqqqqqqqqqqqqqqqqqqqqqqqqqqqqqqqqqqqqqqqqqqqqqqqqqqqqqqqqqqqqqqqqqqqqqqqqqqqqqqqqqqqqqqqqqqqqqqqqqqqqqqqqqqqqqqqqqqqqqqqqqqqqqqqqqqqqqqqqqqqqqqqqqqqqqqqqqqqqqqqqq
@m140628_065130_42174_c100644482550000001823116109101414_s1_p0/1879/ccs
AGGACGAATTCACCGTTGTAACCAAGGGATCAATAAAGTTCTATCCACACACACACACACACACACACACACACACACACACACACACACACACACACAACCCTTAATGTTTAATAGCATCTCGAGTGTCACGCTCAGCACATGCAGATCACTCATAGCGTGCTGATCATCATGTCGACTGACACGATCTGCACGTGTACTCATAGCGTGCTGTCGGGACATGGACTCTACAATCTATCTATCTATCTATCTATCTATCTATCTATCTATCTAAGCTATAAAGAGGCATTGCAAACAGCAGGTGTCAAACGAATTC
+
dKqqqqqqiqqqqqqqqqqqqqqqqqqqqqqqqqqqqqqqqqqqqqqqqqqqqqqiYqqqqqq\q^qqqqqqqqq_qqqqqqqqqqqqqiqqqqqqqqqqBqqqqqqqqqqqqqqqqqqqqqqqqqqqqqqqqfqqqqqqqqqqqqqqqqqdqqqqqqqqqqqqqqqqqq<qqqqqqqqqqqqqqqqqqqqqqqqqqqqqqqqqqqqqqqqqqqqqqqqqqqqqqqqZqqqqqqqqqqqqqqqqqqqqqqqqqqqqqqqqqqqqqqqqqqqqqqqqqqqqqqqqqqqqqqqqqqqqqqqqqqqqqqSqqqqqqqqq
@m140628_065130_42174_c100644482550000001823116109101414_s1_p0/1883/ccs
AGTCAGAATTCACCGTTGTAACCAAGGGATCAATAAAGTTCTATCCACACACACACACACACACACACACACACACACACACACACACACACACACACACACAACCCTTAATGTTTAATAGCATCTCGAGTGTCACGCTCAGCACATGCAGATCACTCATAGCGTGCTGATCATCATGTCGACTGACACGATCTGCACGTGTACTCATAGCGTGCTGTCGGGACATGGACTCTACAATCTATCTATCTATCTATCTATCTATCTATCTATCTATCTAAGCTATAAAGAGGCATTGCAAACAGCAGGTGTCAAACGAATTC
+
qqqqqqqqqqqqqqqqqqqqqqqqq[qqqqqqqqqqqqqqqqqqqqqqqqqqqqqqqqqqqqqqqqqqqqqqqqqqqqfqqqqqqqqqqqqqqqqqqqqqqqqqqqqqqqqqqqqqqqqqqqqqqqqqqqqqqqqqqqqqqqqqqqqqqqqqqqqqqqqqqqqqqqqqqqqqqqqqqqqqqqqqqqqqqqqqqqqqqqqqqqqqqqqqqqqqqqqqqqqqqqqqqqqqqqqqqqqqqqqqqqqqqqqqqqqqqqqqqqqqqqqqqqqqqqqqqqqqqqqqqqqqqqqqqqqqqqqqqqqqqqqqqqqqqqqqqqqqqqqq
@m140628_065130_42174_c100644482550000001823116109101414_s1_p0/1884/ccs
CTGCAGTCACACAGGAAACAGAAAAGTTATGAAGGTCAACCCAGATAGATAGATAGATAGATAGATAGATAGATAGATAGATTGTACTTTAGTTCTTCACTGAGTCAGCACGATATGAGTGCACGTGCTGATCGTGACAGTCGAGATGATGAGCAGCACGATATGAGTCATCTGCACGTGCTGATCGTGACAGTCGAGATGTTTCTCCTGTTTATCACATGAAGATAGATAGATAGATAGATAGATAGATAGATAGATAGATAGATAGATAGATAGATAGATAGATAGATAGATAGATAGATCTCTCGCTTGGACTGGTTTGACTGGGAAAACCCTGCAGCAGCT
+
qqqqqqqqqqqqqqqqqqqqqqqqqq`qqqqqqqqqqqqqqqqqqqqqqqqqqqqqqqqqqqqqqqqqqqqqqqqqqqqqqqqqqqqqqqfqqqqqqqqqqqqqqqqqqqqqqqqbqqqqqqqqqqqqqqqqqqqqqqqqqiqqqqqqqqqqqqqiOqqqqqqqqqqqqqqqqqqqqqqqqqqqqqqqqqqqqqqqqqqqqqqqqqqqqqqqqqqqqqqqqqqqqqqqqqqqqqqqqqqqqqqqqqqqqqqqqqqqqqqqqqqqqqqqqqqqqqqqqqqqqqqqqqqqqqqqqqqqqqqqqqqqqqqqqqqqqqqqqqqqqqqqqqqqqqqqqqqqqqqqqqqqq
@m140628_065130_42174_c100644482550000001823116109101414_s1_p0/1890/ccs
GAATTCGTTTGACACCTGCTGTTTGCAATGCCTCTTTATAGCTTAGATAGATAGATAGATAGATAGATAGATAGATAGATAGATTGTAGAGTCCATGTCCCGACAGCACGCTATGAGTACACGTGCAGATCGTGTCAGTCGACATGATGATCAGCACGCTATGAGTGATCTGCATGTGCTGAGCGTGACACTCGAGATGCTATTAAACATTAAGGGTTGTGTGTGTGTGTGTGTGTGTGTGTGTGTGTGTGTGTGTGTGTGTGTGTGTGTGTGTGTGTGTGTGTGGATAGAACTTTATTGATCCCTTGGTTACAACGGTGAATTCGTCCT
+
ifqbqi\:qqqqiqfqUYqi[qqqqqiqiqQqfifqqqqqdiqqqaCqqbfq_iiZqqqZ`^qiqWqqiqdiccU\faLiqMqqqqfqqqi[aqqqqqqqqcqqqqqqqWTqqqiqiXqqqq\qqqqqqqOqqqqqqfqqaqqqqqqqqqc]qqiqqqqqqqKqqqiqqqqiqq`qqqqqqq@Mqiqfqqqq\Jiiiqq^iqqqJiqqqqqiqVqqEqKq^cfdqNR8PSaqVVdf`ai\?LTcqqic\YSSTSYVSVMMUMURORG\XUiqiiXdUU_qqq[ZWdfqqqqqqqqqqqqqqq[qqqqqqqqqqbqqqqqaqqqqqqqqqq
@m140628_065130_42174_c100644482550000001823116109101414_s1_p0/1892/ccs
CTGCAGTCACACAGGAAACAGAAAAGTTATGAAGGTCAACCCAGATAGATAGATAGATAGATAGATAGATAGATAGATAGATTGTACTTTAGTTCTTCACTGAGTCAGCACGATATGAGTGCACGTGCTGATCGTGACAGTCGAGATGATGAGCAGCACGATATGAGTCATCTGCACGTGCTGATCGTGACAGTCGAGATGTTTCTCCTGTTTATCACATGAAGATAGATAGATAGATAGATAGATAGATAGATAGATAGATAGATAGATAGATAGATAGATAGATAGATAGATAGATAGATCTCTCGCTTGGACTGGTTTGACTGGGAAAACCCTGCAGACTCT
+
qqqqqqqqqqqqqqqqqqqqqqqqqqqqqqqqqqqqqqqqqqqqqqqqqqqqqqqqqqqqqqqqqqqqqqqqqqqqqqqqqqqqqqqqqqqqqqqqqqqqqqqqqqqqqqqqqqqqqqqqqqqqqqqqqqqqqqqqqqqqqqqqqqqqqqqqqqqqqqqqqqqqqqqqqqqqqqqqqqqqqqqqqqqqqqqqqqqqqqqqqqqqqqqqqqqqqqqqqqqqqqqqqqqqqqqqqqqqqqqqqqqqqqqqqqqqqqqqqqqqqqqqqqqqqqqqqqqqqqqqqqqqqqqqqqqqqqqqqqqqqqqqqqqqqqqqqqqqqqqqqqqqqqqqqqqqqqqqqqqqqqqqq
@m140628_065130_42174_c100644482550000001823116109101414_s1_p0/1893/ccs
TCACATGAAGATAGATAGATAGATAGATAGATAGATAGATAGATAGATAGATAGATAGATAGATAGATAGATAGG
+
qWqLqqqqqqqqqqqqqqqqqqqqiqqqqqqqqqqqqqqqqqqqqqqqqqqqqqqqqqqqq]qqqqqqqqqqqEq
@m140628_065130_42174_c100644482550000001823116109101414_s1_p0/1895/ccs
CAACGGTGGTAATAAATATCAGGTTATTTTCGATGGCAAAATTTATGAAATGCCTGGTGGGTTTCTTCTACAAATTGCCGGAAAAGCGAAAGCAAATGATGCAACTAACCCGTGGCGTTTAAAGCGTACCGCAACAGCTGCTGAAATTAGTCAGTTTGGCAATACACTTTCCTGCGAAAAGAGCGGCAGCTCATCTTCTTCAAATTCAATACGCCTGCATCCATACGCGGCTAATGGCGGTTCGGCTACCAGCACAGGGCACTGG
+
qJJ%?'a_qF4FHFccciUZiDqfZV[K>qiJq\/^WAcqd0Kaqqc(dKIqdqq[R<.fq?qqHKqd`qfqqq`aN3\5aL`qqqfiWqqJW5Udiq_q\qDXaGIW%ii[q:qiqSqqX\\qXqi@CqPaD\WqqT?P^qf[qqfdqb_[iqVqq7dZYqqqJ_[Wqqdqb<_iDaaqqqTF?Xiaqi[Z`ai1]aEdYBJqE[q3NN^aq@qifTTaRT'cZ[C;)Bicfqb0`f&q6\[7IGK5PZViiqii4qq\VSR0d
@m140628_065130_42174_c100644482550000001823116109101414_s1_p0/1898/ccs
TATCTATCTATCTATCTATCTATCTATCTATCTATCTATCTATCTATCTTCATGTGATAAACAGGAGAAACATCTCGACTGTCACGATCAGCACGTGCAGATGACTCATATCGTGCTGCTCATCATCTCGACTGTCACGATCAGCACGTGCACTCATATCGTGCTGACTCAGTGAAGAACTAAAGTACAATCTATCTATCTATCTATCTATCTATCC
+
qqqqqqqdqqqqqqqqiqdqqqqqqqqqqqqqqqqqqqqqqqqqiqqqqqqqqqqqqqqqqqqfqqqqqqqqqqqqqqqqqqqqqqqqqqqqqqqfqqqqqqqqqqqqqqUqqq@qqqqqqqqqqqqqqqqqqqqqqqqqqqqqqqqqqqqqqqqqqqqqqqqqqqqqqqqqqqqqqqqqqqqqqqqqqqqqqqqqqqqqqqqqqqqqqqqqqqqq$
@m140628_065130_42174_c100644482550000001823116109101414_s1_p0/1903/ccs
CTGCAGTCACACAGGAAACAGAAAAGTTATGAAGGTCAACCCAGATAGATAGATAGATAGATAGATAGATAGATAGATAGATTGTACTTTAGTTCTTCACTGAGTCAGCACGATATGAGTGCACGTGCTGATCGTGACAGTCGAGATGATGAGCAGCACGATATGAGTCATCTGCACGTGCTGATCGTGACAGTCGAGATGTTTCTCCTGTTTATCACATGAAGATAGATAGATAGATAGATAGATAGATAGATAGATAGATAGATAGATAGATAGATAGATAGATAGATAGATAGATAGATCTCTCGCTTGGACTGGTTTGACTGGGAAAACCCTGCAGGCAGT
+
qqqqqqqqqqqqqqqqqqqqqqqqqqqqqqqqqqqqqqqqqqqqqqqqqqqqqqqqqqqqqqqqqqqqqqqqqqqqqqqqqqqqqqqqqqqqqqqqqqqqqqqqqqqqqqqqqqqqqqqqqqqqqqqqqqqqqqqqqqqqqqqqqqqqqqqqqqqqqqqqqqqqqqqqqqqqqqqqqqqqqqqqqqqqqqqqqqqqqqqqqqqqqqqqqqqqqqqqqqqqqqqqqqqqqqqqqqqqqqqqqqqqqqqqqqqqqqqqqqqqqqqqqqqqqqqqqqqqqqqqqqqqqqqqqqqqqqqqqqqqqqqqqqqqqqqqqqqqqqqqqqqqqqqqqqqqqqqqqqqqqqqqq
@m140628_065130_42174_c100644482550000001823116109101414_s1_p0/1909/ccs
CTATCTATCTATCTATCTATCTATCTATCTATCTATCTATCTATCTATCTATCTATCTATCTAACTATCTTCATGTGATAAACAGGAGAAACATCTCGACTGTCACGATCAGCACGTGCAGATGACTCATATT
+
qi^XiDf[qqqqqqqqqqqiqqqqqqqqqqqqqaqqqqqqqqqqqqqCYqqqqqqqqqqqqqqPqqqqqqqqqqqqqqqqqqqqqqqqqqqqqqqqqqqqqqqqqqqqqqqqqqqqqqqqqqqqqiqqqqqcq
@m140628_065130_42174_c100644482550000001823116109101414_s1_p0/1911/ccs
GAATTCGATTATGACACCTGCTGTTTGCAATGCCTCTTTATAGCTTAGATAGATAGATAGATAGATAGATAGATAGATAGATAGATTGTAGAGTCCATGTCCCGACAGCACGCTATGAGTACACGTGCAGATCGTGTCAGTCGACATGATGATCAGCACGCTATGAGTTGATCTGCATGTGCTGAGCGTGACACTCGAGATGCTATTAAACATTAAGGGTTTGTGTGTGTGTGTGTGTGTGTGTGTGTGTGTGTGTGTGTGTGTGTGTGTGTGTGTGTGTGGATAGAACTTTATTGATCCCTTGGTTACAACGGTGAATTCGTCCT
+
8/;3380*>/'36->@=/1>-;F/FF4DBL;D<L9J09;A;??>-0>DFELF8;87.;(5DB>5D9=FG;F9=4DFK<;JDFF2<)AD<EIHKF6G<=<L9LLF<1FQ*FDHR7=SWOD:GHXWPGEDC.R?XUJUXVRRRV0GGJQXRWJWSQJCII1J.,RHK7N)PSFRUWXRXGMRGJ<CTXTURBVBVWUBUJJVDUW-WIKEJI;@N7J>?JJ(C4TV>?VWQOVVFF@JNPLLEXPQL?J^_[I>^]ZKSV]^VUVQ@C3@OSZJOMLQRORS7?d^VVP`dQWR.JMMQN9LR=[P_;P[FIWV^ddcUdGPHJJGGE
@m140628_065130_42174_c100644482550000001823116109101414_s1_p0/1912/ccs
CTGCAGTCACACAGGAAACAGAAAAGTTATGAAGGTCAACCCAGATAGATAGATAGATAGATAGATAGATAGATAGATAGATTGTACTTTAGTTCTTCACTGAGTCAGCACGATATGAGTGCACGTGCTGATCGTGACAGTCGAGATGATGAGCAGCACGATATGAGTCATCTGCACGTGCTGATCGTGACAGTCGAGATGTTTCTCCTGTTTATCACATGAAGATAGATAGATAGATAGATAGATAGATAGATAGATAGATAGATAGATAGATAGATAGATAGATAGATAGATAGATAGATAGATCTCTCGCTTGGACTGGTTTGACTGGGAAAACCCTGCAGGTCCT
+
qqqqqqqqqqqbqqqqqqqqqqqqqqiqqiqqqiqqqqqFqqqqqqqqqqqqqqqqqqq^qqqqqqqqqqqqqqqqqqqqqqqqqqqqqqqqqqqqqqqqqqqqqqqqqqqqqqqqqqqqqqqqqqqqqqqqqqqAqqqqqqqqqqqqqqqqqqqqqqqqqqqqqqqqqqqqqqqqqqqiqqqqqqqqqqqqqqqqqqqqqqqqqqqqqqqqqqqqqqqqqqqqqqqqqiqqqqqqqqqqqqqqbOqqqqqqqqqT\qqqqqqqqqqUqqqqiqiqqqqqiqiMRq$RSbWiS[qHiiqq\qJqqiqqqqqqqqq`qqqqdqqqqqqqq[qqfqqqqqqqqqqqqqfqq
@m140628_065130_42174_c100644482550000001823116109101414_s1_p0/1913/ccs
AGTCACTGCAGGGTTTTCCCAGTCAAACCAGTCCAAGCGAGAGATCTATCTATCTATCTATCTATCTATCTATCTATCTATCTATCTATCTATCTATCTATCTATCTATCTATCTATCTTCATGTGATAAACAGGAGAAACATCTCGACTGTCACGATCAGCACGTGCAGATGACTCATATCGTGCTGCTCATCATCTCGACTGTCACGATCAGCACGTGCACTCATATCGTGCTGACTCAGTGAAGAACTAAAGTACAATCTATCTATCTATCTATCTATCTATCTATCTATCTATCTGGGTTGACCTTCATAACTTTTCTGTTTCCTGTGTGACTGCAG
+
qqqqqqqqqqqqqqqqqqqqqqqqqqqqqqqqqqqqqqqqqqqqqqqqqqqqqqqqqqqqqqqqqqqqqqqqqqqqqqqqqqqqqqqqqqqqqqqqqqqqqqqqqqqqqqqqqqqqqqqqqqqqqqqqqqqqqqqqqqqqqqqqqqqqqqqqqqqqqqqqqqqqqqqqqqqqqqqqqqqqqqqqqqqqqqqqqqqqqqqqqqqqqqqqqqqqqqqqqqqqqqqqqqqqqqqqqqqqqqqqqqqqqqqqqqqqqqqqqqqqqqqqqqqqqqqqqqqqqqqqqqqqqqqqqqqqqqqqqqqqqqqqqqqqqqqqqqqqqqqqqqqqqqqqqqqqqqqqqqqqq
@m140628_065130_42174_c100644482550000001823116109101414_s1_p0/1915/ccs
ACTGCCTGCAGGGTTTTCCCAGTCAAACCAGTCCAAGCGAGAGATCTATCTATCTATCTATCTATCTATCTATCTATCTATCTATCTATCTATCTATCTATCTATCTATCTATCTATCTATCTTCATGTGATAAACAGGAGAAACATCTCGACTGTCACGATCAGCACGTGCAGATGACTCATATCGTGCTGCTCATCATCTCGACTGTCACGATCAGCACGTGCACTCATATCGTGCTGACTCAGTGAAGAACTAAAGTACAATCTATCTATCTATCTATCTATCTATCTATCTATCTATCTGGGTTGACCTTCATAACTTTTCTGTTTCCTGTGTGACTGCAG
+
qqqqqqqqqqqqqqqqqqqqqqqqqqqqqqqqqqqqqqqqqqqqqqqqqqqqqqqqqqqqqqqqqqqqqqqqqqqqqqqqqqqqqqqqqqqqqqqqqqqqqqqqqqqqqqqqqqqqqqqqqqqqqqqqqqqqqqqqqqqqqqqqqqqqqqqqqqqqqqqqqqqqqqqqqqqqqqqqqqqqqqqqqqqqqqqqqqqqqqqqqqqqqqqqqqqqqqqqqqqqqqqqqqqqqqqqqqqqqqqqqqqqqqqqqqqqqqqqqqqqqqqqqqqqqqqqqqqqqqqqqqqqqqqqqqqqqqqqqqqqqqqqqqqqqqqqqqqqqqqqqqqqqqqqqqqqqqqqqqqqqqqqq
@m140628_065130_42174_c100644482550000001823116109101414_s1_p0/1917/ccs
AGAGTCTGCAGGGTTTTCCCAGTCAAACCAGTCCAAGCGAGAGATCTATCTATCTATCTATCTATCTATCTATCTATCTATCTATCTATCTATCTATCTATCTATCTATCTATCTATCTATCTTCATGTGATAAACAGGAGAAACATCTCGACTGTCACGATCAGCACGTGCAGATGACTCATATCGTGCTGCTCATCATCTCGACTGTCACGATCAGCACGTGCACTCATATCGTGCTGACTCAGTGAAGAACTAAAGTACAATCTATCTATCTATCTATCTATCTATCTATCTATCTATCTGGGTTGACCTTCATAACTTTTCTGTTTCCTGTGTGACTGCAG
+
qqqqqqqqqqqqqqqqqqqqqqqqqqqqqqqqqqqqqqqqqqqqqqqqqqqqqqqqqqqqqqqqqqqqqqqqqqqqqqqqqqqqqqqqqqqqqqqqqqqqqqqqqqqqqqqqqqqqqqqqqqqqqqqqqqqqqqqqqqqqqqqqqqqqqqqqqqqqqqqqqqqqqqqqqqqqqqqqqqqqqqqqqqqqqqqqqqqqqqqqqqqqqqqqqqqqqqqqqqqqqqqqqqqqqqqqqqqqqqqqqqqqqqqqqqqqqqqqqqqqqqqqqqqqqqqqqqqqqqqqqqqqqqqqqqqqqqqqqqqqqqqqqqqqqqqqqqqqqqqqqqqqqqqqqqqqqqqqqqqqqqqqq
@m140628_065130_42174_c100644482550000001823116109101414_s1_p0/1921/ccs
ACTGCTGCAGGGTTTTCCCAGTCAAACCAGTCCAAGCGAGAGATCTATCTATCTATCTATCTATCTATCTATCTATCTATCTATCTATCTATCTATCTATCTATCTATCTATCTATCTATCTATCTTCATGTGATAAACAGGAGAAACATCTCGACTGTCACGATCAGCACGTGCAGATGACTCATATCGTGCTGCTCATCATCTCGACTGTCACGATCAGCACGTGCACTCATATCGTGCTGACTCAGTGAAGAACTAAAGTACAATCTATCTATCTATCTATCTATCTATCTATCTATCTATCTGGGTTGACCTTCATAACTTTTCTGTTTCCTGTGTGACTGCAG
+
qqqqqqqqqiqqUqqqqqqqqqqqqqqqqiqqqqqqqqqqqqqqqiqqqcqqqqqq8]iq^EqqqNqqqqqqqiqqqfqqqqqq[qqq`fqXqqqaqiqiqWqqiLqYFIqiq\qqqqqiq`qqqiqfqqqqqqqqqqaq_qqqqqqqqqqqqqqqqqqqqqqqqqqqqqqqqqqqqqqqqqqqqcqqaqqqqq[qqqqqqqqqqqqqqqqqqqqXqqqqiqqqqqqqqqYqqqqqqqqqqqqq`qqq`qqqqqqqqqVqqqqqiqqqi\qqqqqqqiqqqfqqqqqqqqqqqqqdqqqqqqqqqqqqqqiqqqqqqqqqqqqqqqqqqqqqqqqqqqqqQqqqqqqq
@m140628_065130_42174_c100644482550000001823116109101414_s1_p0/1928/ccs
ACTGCCTGCAGGGTTTTCCCAGTCAAACCAGTCCAAGCGAGAGATCTATCTATCTATCTATCTATCTATCTATCTATCTATCTATCTATCTATCTATCTATCTATCTATCTATCTATCTATCTTCATGTGATAAACAGGAGAAACATCTCGACTGTCACGATCAGCACGTGCAGATGACTCATATCGTGCTGCTCATCATCTCGACTGTCACGATCAGCACGTGCACTCATATCGTGCTGACTCAGTGAAGAACTAAAGTACAATCTATCTATCTATCTATCTATCTATCTATCTATCTATCTGGGTTGACCTTCATAACTTTTCTGTTTCCTGTGTGACTGCAG
+
PO^`Jac]QdOdc8\daJY`cYLVRdTI]_cc?P=d_YadW[LSURKaV]KT\_cVVaNaWM^b[TZc7a@HTMXcKSUT[TK_c\^c`U.`M_LURD\]M[\O<TJ7CF;O_/dqbXbY`^X[HqqYaiI^aWaXq[qiq\qUVqf\]VEPqqVqQidqqXfq_fqXRiiiqqqdbqqqMKXq]f^iV?[Zi[fqqiqqiqqq_R^qq[dX_ZbMZiN[`iqqqqqHfqqqiq_fqbqcqbqfqqqiqqqiqiqiqqqfqaqqMiifi[fq`[qqqqqaqqq[q\dRqfa`qqfBqqqqqfqqqqqqiSIqqqqiqOqqqqqqqqqqqqLqqRcqqWqfqiOqq
@m140628_065130_42174_c100644482550000001823116109101414_s1_p0/1930/ccs
GAATTCGTTTGACACCTGCTGTTTGCAATGCCTCTTTATAGCTTAGATAGATAGATAGATAGATAGATAGATAGATAGATAGATTGTAGAGTCCATGTCCCGACAGCACGCTATGAGTACACGTGCAGATCGTGTCAGTCGACATGATGATCAGCACGCTATGAGTGATCTGCATGTGCTGAGCGTGACACTCGAGATGCTATTAAACATTAAGGGTTGTGTGTGTGTGTGTGTGTGTGTGTGTGTGTGTGTGTGTGTGTGTGTGTGTGTGTGGATAGAACTTTATTGATCCCTTGGTTACAACGGTGAATTCGCAGT
+
qqqqqqqqqqqqqq\qqqqqqiqqqqqqqqqqqqqqqqqqbqqqqqqqiqq^qdqqqqqqqqqqqqqqqqqqq]fqqqqUqcqHqqqqiqqqfqqqqqqqqqqqqqqqqqqqqqOqqqqqqqqqqqZqqqqqqqqqqqqqqqqqqqqqqqqqZqqqqq\aqqiqqqqqqqqqqqqqqqqqqqqqqqqqqqqqqqqqqqqqqqqqqqqqqiqqqiqqZqqqiff3ESqPqqX_TqqqdfqqqfqifcdqfdqfqqdidaqiVqqqfqfqiqqqqqqqqqqqqqqqqiqqq\>qiMqqqqqqqqqqqqqqqqqqqqqqqq
@m140628_065130_42174_c100644482550000001823116109101414_s1_p0/1935/ccs
GTCCACAGGAACAGAAAAGTTTATGAAGGTCAACCCAGATAGATAGATAGATAGATAGATAGATAGATAGATAGATTGTACTTTAGTTCTTCACTGAGTCAGCACGATATGAGTGCACGTGCTGATCGTGACAGTCGAGATGATGAGCAGCACGATATGAGTCATCTGCACGTGCTGATCGTGACAGTCGAGATGTTTCTCCTGTTTATCACATGAGATAGATAGATAGATAGATAGATAGATAGATAGATAGATAGATAGATAGATAGATAGATAGATAGATAGATAGATAGATCTCTCGCTTGGACTGGTTTGACTGGAAAACCC
+
LL/!.+<:<!@CCB3:5J>&J46J6=D+MWJMTQdd]qP;ifaqqcQGaOqaZ_iqiXqiqFiYiqiaqqqqqqqZqqKRqqGqi@fqTiqqqiqqqafqqq`qqqqqqc^aqqqqqqqqF^qiq_[iqiqidqqa>dDR^`_d`qfZqqfqfqqdiiqqqqb`ifqa\qcqqqiqqq8iqiiqiqqqcqqaiiqPqqqqLqqT>qqqaqZ\qHS)Ti[f\LKqifq\VqiU]qUqT\i[bqH`B_JDZ`N^UW``DRJOF]_WTVObb`JYNcE^YNMTL[OGL`P^]TaSYWQOc[bPP]QT6ZT]PU](]`[]D]GJNSUNOdd
@m140628_065130_42174_c100644482550000001823116109101414_s1_p0/1938/ccs
TGGACCACCTCGAGGATGCTATTAAACCATTAAGGGGTTGTGTGTGGTGTGTGTTGTGTTGTGGTGTGTGTGTGGTGTGTGTGTGCTGTGGTGTGGTGTGTGTGGTGTGGGATAGAACTTTATTGATCCCCTTGGTTTACAACGGTGGAATTCGGTCCT
+
q<0W&8G+BM:FG18HYKNb>_^=U*':R?ML[%aa\K\=a/XaR2;fZB81JK9-qDYK`b<Z;=F=B(:K-/i\GLca3a:O=1)@8/-HWd7HqPA;TR^N`cNqEG`_NU?RXS6cZO*\CN\-f_7;H=V9=1^CibZKfY+YK^dR@/8I;TK
@m140628_065130_42174_c100644482550000001823116109101414_s1_p0/1946/ccs
AGCTGCTGCAGGGTTTTCCCAGTCAAACCAGTCCAAGCGAGAGATCTATCTATCTATCTATCTATCTATCTATCTATCTATCTATCTATCTATCTATCTATCTATCTATCTATCTATCTATCTTCATGTGATAAACAGGAGAAACATCTCGACTGTCACGATCAGCACGTGCAGATGACTCATATCGTGCTGCTCATCATCTCGACTGTCACGATCAGCACGTGCACTCATATCGTGCTGACTCAGTGAAGAA
+
qSqqqqifiq]qq;qqqOqqqqqqJqqQqqqqqqqqdqqqqqqqqqqqqqqqqqqqqqfqCiiqqqqqqqqb[qqq`qqiqqqqqqqqqqqqqiqqqqqqi]qqqaqqqqqqqqqqqqqqqqqqqqqqqqqqqqqqqqqqqqqqqqqqqqqqqqqqqqqqqqqqTqqqqqqqqqqqqqqqqqqqqqqqqqqqqqqqqqqqqqq[qqqqqHqqqqqqqqqqqqfqqq]>,q]7qqqqqqqqqqqQqqq-qqXqN
@m140628_065130_42174_c100644482550000001823116109101414_s1_p0/1947/ccs
GTCACACAGGAAACAGAAAAGTTATGAAGGTCAACCCAGATAGATAGATAGATAGATAGATAGATAGATAGATAGATTGTACTTTAGTTCTTCACTGAGTCAGCACGATATGAGTGCACGTGCTGATCGTGACAGTCGAGATGATGAGCAGCACGATATGAGTCATCTGCACGTGCTGATCGTGACAGTCGAGATGTTTCTCCTGTTTATCACATGAAGATAGATAGATAGATAGATAGATAGATAGATAGATAGATAGATAGATAGATAGATAGATAGATAGATAGATAGATAGATCTCTCGCTTGGACTGGTTTGACTGGGAAAACCC
+
qqqqqqqqqqqqqqqqqqqqqqqqqqqqqqqqqqfqqqqqqqqqqqqqqqqqqqqqqqqqqqqqqqqqqqqqqqqqqqqqqqqqqqqqqqqqqqqqqqqqqqqqqqqqqqqqqqqqqqqqqqqqqqqqqqqqqqqqqqqqqqqqqqqqqqqqqqqqqqqqqqqqqqqqqqqqqqqqqqqqqqqqqqqqqqqqqqqqqqqqqqqqqqqqqqqqqqqqqqqqqqqqqqqqqqqqqqqqqqqqqqqqqqqqqqqqqqqqqqqqqqqqqqqqqqqqqqqqqqqqqqqqqqqqqqqqqqqqqqqqqqqqqqqqqqqqqqqqqqqqTqqqqqqqqq
@m140628_065130_42174_c100644482550000001823116109101414_s1_p0/1949/ccs
ATATCCTGCAGGGTTTTCCCAGTCAAACCAGTCCAAGCGAGAGATCTATCTATCTATCTATCTATCTATCTATCTATCTATCTATCTATCTATCTATCTATCTATCTATCTATCTATCTTCATGTGATAAACAGGAGAAACATCTCGACTGTCACGATCAGCACGTGCAGATGACTCATATCGTGCTGCTCATCATCTCGACTGTCACGATCAGCACGTGCACTCATATCGTGCTGACTCAGTGAAGAACTAAAGTACATCTATCTATCTATCTATCTATCATCTATCTATCTATCTGGGTTGACCTTCATAACTTTTCTGTTCCTGTGTGACTGCAG
+
aTT>Wdc]`OVddNddd9LbcYSZ1c[Ef]NdQdNdN_B`c`ddZDNM?WNBI[]VOSAUQ6JE^;VLZE007J7GUF:<9(,NYSIKS@XN^6NVJO[`TFNPR@NF.OY[33DPIML[[Q\dcf_b^qq`i@\bUII\q[qii7Uqb\qFQ]iqZqcqqiqqqQiiqqqqq]`qq\iqbEFXHQI\W=:iq]Y]a?^V]dc[d]N[NacadbN5UHdEQcadQ^UUJDWYVRXSJ86;\LWJDZ^VXR:7[CKIQK&``_cWKMZQI?IGRI4NNL@46,;OMaSLFS\ddbWW]LddWd[dEq<b^CbE\`FddaRD;%SRT@TO^UKcTc`c^[
@m140628_065130_42174_c100644482550000001823116109101414_s1_p0/1950/ccs
CTGCAGTCCACACAGGAAACAGAAAAGTTATGAAGGTCAACCCAGATAGATAGATAGATAGATAGATAGATACGATAGATAGATTGTACTTTAGTTCTTCACTGAGTCCAGCACGATATGAGTGCACGTGCTGATCGTGACAGTCGAGATGATGAGCAGCACGATATGAGTCATCTGCACGTGCTGATCGTGACAGTCGAGATTGTTTCTCCTGTTTTATCACATGAAGATAGATTAGATAGATAGATAGATAATGATAGATAGATAGATAGATAGATAGATAGATAGATAGATAGATAGATAGATCTCTCGCTTGGACTGGTTTGACTGGGAAAACCCTGCAGACTCT
+
;L<LL3<%AJ37A;8K*GECK76LDL=FG0>>>91FKLLF?LKL;K>LL<K?'G8IELDLEK5H:K9=6F>8%8=F56JKLFLA*KE4D0HKLIJLLKL:CFL:L8@&6@I<GLFKK$DJ>;D*4LFE8;;GD:EJFHJIEK,?:KL=KKL?=1FBDKF?H9:BHH=C>?<>G.1?'J7?KK45GFLDCF>C8?GFGI;HKG*=342C596@3=)>41+->8;':./<9:'7:6'-5+?3:+.:::67-'>'$&2'EA4+73+1-3/'5<7>F.3*A-598;=>K=DB@4/B97D>C2B88)2%78?7&81=H8G'=EBL,:>5?3:@K4J<)G,25@>,+8<.;902(
@m140628_065130_42174_c100644482550000001823116109101414_s1_p0/1956/ccs
CCGCCAAAAGCGACTAATTTTAGCTGTTACAGTCAGTTGCTAAATGCAAAGGAGCATTCATGAAGCAAACAGTTTATATCGCCAGCCCTGAGAGCCAGCAAATTCACGTCTGGAATCTGAATCATGAAGGCGCACTGACGCTGACACAGGTTGTCGATGTGCCGGGGCAGGTGCAGCCGATGGTGGTCAGCCCGGACAAACGTTATCTCTATGTTGGTGTTC
+
qqqqqqqqqqqqqqqqqqqqqqqqqqqqqqqqqqqqqqqqqqqqqqqqqqqqqqqqqqqqqqqqqqqqqqqqqqqqqqqqqqqqqqqqqqqqqqqqqqqqqqqqqqqqqqqqqqqqqqqqqqqqqqqqqqqqqqqqqqqqqqqqqqqqqqqqqqqqqqqqqqqqqqqqqqqqqqqqqqqqqqqqqqqqqqqqqqqqqqqqqqqqqqqqqqqqqqqqqqqqqq
@m140628_065130_42174_c100644482550000001823116109101414_s1_p0/1960/ccs
ACTGCCTGCAGGGTTTTCCCAGTCAAACCAGTCCAAGCGAGAGATCTATCTATCTATCTATCTATCTATCTATCTATCTATCTATCTATCTATCTATCTATCTATCTATCTATCTATCTATCTTCATGTGATAAACAGGAGAAACATCTCGACTGTCACGATCAGCACGTGCAGATGACTCATATCGTGCTGCTCATCATCTCGACTGTCACGATCAGCACGTGCACTCATATCGTGCTGACTCAGTGAAGAACTAAAGTACAATCTATCTATCTATCTATCTATCTATCTATCTATCTATCTGGGTTGACCTTCATAACTTTTCTGTTTCCTGTGTGACTGCAG
+
qqqqqqqqqqqqqHqqqbqqqqqqqqqqqqqqqqqqqqqqqqqqqqqqqqqqqqqqqqqqqqqqqqqqqqqqqqqqqqqqqqqqqqqqqqqqqqqqqqqqqqqqqqqqqqqiqqqqqqqqqqqqqqqqqqqqqqqqqqqqqqqqqqqqqqqqqqqqqqqqqqqqqqqqqqqqqqqqqqqqqqqqqqqqqqqqqqqqqqqqqqqqqqqqqqqqqqqqqqqqqqqqqqqqqqqqqqqqqqqqqqqqqqqqqqqqqqqqqqqqqqqqqqqqdq=\iqqqqqqqqqqqqqqqqqqqqqqqqqqqqqqqqqqqqqqqqqqqqqqqqqqqqqqqqqqqqqqqqqqqqqqqq
@m140628_065130_42174_c100644482550000001823116109101414_s1_p0/1968/ccs
CTGCAGTCACACAGGAAACAGAAAAGTTATGAAGGTCAACCCAGATAGATAGATAGATAGATAGATAGATAGATAGATAGATTGTACTTTAGTTCTTCACTGAGTCAGCACGATATGAGTGCACGTGCTGATCGTGACAGTCGAGATGATGAGCAGCACGATATGAGTCATCTGCACGTGCTGATCGTGACAGTCGAGATGTTTCTCCTGTTTATCACATGAAGATAGATAGATAGATAGATAGATAGATAGATAGATAGATAGATAGATAGATAGATAGATAGATAGATAGATAGATAGATCTCTCGCTTGGACTGGTTTGACTGGGAAAACCCTGCAGACTCT
+
qqqqqqqqqqqqqqqbqqqqqqqqqqqqqqqqqqqqqqqqqqqqqqqqqqqqqqqqqqqqqqqqqqqqqqqqqqqqqqqqqqqqqqqqqqqqqqqqqqqqqqqqqqqqqqqqqqqqqqqqqqqqqqqqqqqqqqqqqqqqqqqqqqqqqqqqqqqqqqqqqqqqqqqqqqqqqqqqqqqqqqqqqqqqqqqqqqqqqqqqqqqqqqqqqqqqqqqqqqqqqqqqqqqqqqqqqqqqqqqqqqqqqqqqqqqqqqqqqqqqqqqqqqqqqqqqqqqqqqqqqqqqqqqqqqqqqqqqqqqqqqqqqqqqqqqqqqqqqqqqqqqqqqqqqqqqqqqqqqqqqqqqq
@m140628_065130_42174_c100644482550000001823116109101414_s1_p0/1973/ccs
ATCTCGACTGTCACGATCAGCACGTGCATGATGACGTGCATGATCGTGCC
+
qqqqqqqqqqqqqqqqqqqqqqqqGqqqXqqqqCqqqQqqqqqqqqqq5q
@m140628_065130_42174_c100644482550000001823116109101414_s1_p0/1974/ccs
CTGCAGTCACACAGGAAACAGAAAAGTTATGAAGGTCAACCCAGATAGATAGATAGATAGATAGATAGATAGATAGATAGATTGTACTTTAGTTCTTCACTGAGTCAGCACGATATGAGTGCACGTGCTGATCGTGACAGTCGAGATGATGAGCAGCACGATATGAGTCATCTGCACGTGCTGATCGTGACAGTCGAGATGTTTCTCCTGTTTATCACATGAAGATAGATAGATAGATAGATAGATAGATAGATAGATAGATAGATAGATAGATAGATAGATAGATAGATAGATAGATAGATAGATCTCTCGCTTGGACTGGTTTGACTGGGAAAACCCTGCAGGCAGT
+
qqqqqqqqqqqqqqqqqqqqqqqqqqqqqqqqqqqqqqqqqqqqqqqqqqqqqqqqqqqqqqqqqqqqqqqqqqqqqqqqqqqqqqqqqqqqqqqqqqqqqqqqqqqqqqqqqqqqqqqqqqqqqqqqqqqqqqqqqqqqqqqqqqqqqqqqqqqqqqqqqqqqqqqqqqqqqqqqqqqqqqqqqqqqqqqqqqqqqqqqqqqqqqqqqqqqqqqqqqqqqqqqqqqqqqqqqqqqqqqqqqqqqqqqqqqqqqqqqqqqqqqqqqqqqqqqqqqqqqqqqqqqqqqqqqqqqqqqqqqqqqqqqqqqqqqqqqqqqqqqqqqqqqqqqqqqqqqqqqqqqqqqqqqqq
@m140628_065130_42174_c100644482550000001823116109101414_s1_p0/1980/ccs
CTGCATCACACAGGAAACAGAAAAGTTATGAAGGTCAACCCAGATAGATAGATAGATAGATAGATAGATAGATAGATAGATTGTACTTTAGTTCTTCACTGAGTCAGCACGATATGAGTGCACGTGCTGATCGTGACAGTCGAGATGATGAGCAGCACGATATGAGTCATCTGCACGTGCTGATCGTGACAGTCGAGATGTT
+
qqqqq!qqqqqqqqqqqqqqqqqqqqqqqqqqqqqqqqqqqqqFqqqqqqqqqqqqqqqqqqqqqqqqqqqqqqqqqqqqqqqqqqqqqqqqqqqqqqqqqqqqqqqqqqqqqqqqqqqqqqqqqqqqqqqqqqqqqqqqqqqqqqqqqqqqqqqqqqqqqqqqqqqqqqqqqqqqqqqqqqqqqqqqqqqqqqqqqqqqqq
@m140628_065130_42174_c100644482550000001823116109101414_s1_p0/1982/ccs
ATAGATAGATTGTACTTTAGTTCTTCACTGAGTCAGCACGATATGAGTGCACGTGCTGAGTCGTGACAGTCGAGATGATGAGCAGCACGATATGAGTCATCTGCACGTGCTGATCGTGACAGTCGAGATGTTTCTCCTGTTTATCACATGAAGATAGATAGATAGATAGG
+
qqqqiY]WiaYiMOq(0=iZJqa9fqqNqYqSqqqQqqKZqqqq]FUqqfqqqq`qqqq?qq*qaZO)Eb;:aY`i[[ZbLW\q^<qT\WXai9VFFiqS0G=iqqSXFZiVL`ZYqaqRqdqqqqqqYq[qqqq\qq\LTAYLqq-qqWqqfqEUZi5cX,M,M[<fEq
@m140628_065130_42174_c100644482550000001823116109101414_s1_p0/1984/ccs
GAATTTGTTTGACACCTGCTGTTTGCAATGCCTCTTTATAGCTTAGATAGATAGATAGATAGATAGATAGATAGATAGATAGATTGTAGAGTCCATGTCCCGACAGCACGCTATGAGTACACGTGCAGATCGTGTCAGTCGACATGATGATCAGCACGCTATGAGTGATCTGCATGTGCTGAGCGTGACACTCGAGATGCTATTAAACATTAAGGGTTGTGTGTGTGTGTGTGTGTGTGTGTGTGTGTGTGTGTGTGTGTGTGTGTGTGTGTGTGTGGATAGAACTTTATTGATCCCTTGGTTACAACGGTGAATTCGTCCT
+
qqqqqqqqqqqqqqqqqqqqqqqqqqqqqqqqqqqqqqqqqqqqqqqqqqqqqqqqqqqqqqqqqqqqqqqqqqqqqqqqqqqqqqqqqqqqqqqqqqqqqqqqqqqqqqqqqqqqqqqqqqqqqqqqqqqqqqqqqqqqqqqqqqqqqqqqqqqqqqqqqqqqqqqqqqqqqqqqqqqqqqqqqqqqqqqqqqqqqqqqqqqqqqqqqqqqqqqqqqqqqqqqqqqqqqqqqqqqqqqqqqqqqqqqqqqqqqqqqqqqqqqqqqqqqqqqqqqqqqqqqqqqqqqqqqqqqqqqqqqqqqqqqqqqqqqqqqqqqqqqqq
@m140628_065130_42174_c100644482550000001823116109101414_s1_p0/1986/ccs
TGTGTGTGTTGGTGTGTTGTT
+
qq[q:iYdC5iXqKqqRXqqN
@m140628_065130_42174_c100644482550000001823116109101414_s1_p0/1988/ccs
GAATTCGTTTGACACCTGCTGTTTGCAATGCCTCTTTATAGCTTAGATAGATAGATAGATAGATAGATAGATAGATAGATAGATTGTAGAGTCCATGTCCCGACAGCACGCTATGAGTACACGTGCAGATCGTGTCAGTCGACATGATGATCAGCACGCTATGAGTGATCTGCATGTGCTGAGCGTGACACTCGAGATGCTATTAAACATTAAGGGTTGTGTGTGTGTGTGTGTGTGTGTGTGTGTGTGTGTGTGTGTGTGTGTGTGTGTGTGTGTGGATAGAACTTTATTGATCCCTTGGTTACAACGGTGAATTCGCAGT
+
qqqqqqqqqqqqqqqqqqqqqqqqqqqqqqqqqqqqqqqqqqqqqqqqqqqqqqqqqqqqqqqqqqqqqqqqqqqqqqqqqqqqqqqqqqqqqqqqqqqqqqqqqqqqqqqqqqqqqqqqqqqqqqqqqqqqqqqqqqqqqqqqqqqqqqqqqqqqqqqqqqqqqqqqqqqqqqqqqqqqqqqqqqqqqqqqqqqqqqqqqqqqqqqqqqqqqqqqqqqqqqqqqqqqqqqqqqqqqqqqqqqqqqqqqqqqqqqqqqqqqqqqqqqqqqqqqqqqqqqqqqqqqqqqqqqqqqqqqqqqqqqqqqqqqqqqqqqqqqqqqq
@m140628_065130_42174_c100644482550000001823116109101414_s1_p0/1991/ccs
ACTGCCTGCAGGGTTTTCCCAGTCAAACCAGTCCAAGCGAGAGATCTATCTATCTATCTATCTATCTATCTATCTATCTATCTATCTATCTATCTATCTATCTATCTATCTATCTATCTATCTTCATGTGATAAACAGGAGAAACATCTCGACTGTCACGATCAGCACGTGCAGATGACTCATATCGTGCTGCTCATCATCTCGACTGTCACGATCAGCACGTGCACTCATATCGTGCTGACTCAGTGAAGAACTAAAGTACAATCTATCTATCTATCTATCTATCTATCTATCTATCTATCTGGGTTGACCTTCATAACTTTTCTGTTTCCTGTGTGACTGCAG
+
qqqqqqqqqqqqqqqqqqqqqqqqqqqqqqqqqqqqqqqqqqqqqqqqqqqqqqqqqqqqqqqqqqqqqqqqqqqqqqqqqqqqqqqqqqqqqqqqqqqqqqqqqqqqqqqqqqqqqqqqqqqqqqqqqqqqqqqqqqqqqqqqqqqqqqqqqqqqqqqqqqqqqqqqqqqqqqqqqqqqqqqqqqqqqqqqqqqqqqqqqqqqqqqqqqqqqqqqqqqqqqqqqqqqqqqqqqqqqqqqqqqqqqqqqqqqqqqqqqqqqqqqqqqqqqqqqqqqqqqqqqqqqqqqqqqqqqqqqqqqqqqqqqqqqqqqqqqqqqqqqqqqqqqqqqqqqqqqqqqqqqqqq
@m140628_065130_42174_c100644482550000001823116109101414_s1_p0/1995/ccs
CTTCATGTGATAAACAGGAGAAACATCTCGACTGTCACGATCAGCACGTGCAGATGACTCATATCGTGCTGCTCATCATCTCGACTGTCACGATCAGCACGTGCACTCATATT
+
qqqqqqqqqqqqqqqqqqqqiqqqqqqqqqqqqqqqqqqqqqqqqqqqqqqqqqqqqqqqqqqqqqqqqqqqqqqqqqqqqqqqqqqqqqqqqqqqqqqqqqqqqqqqqqq[q
@m140628_065130_42174_c100644482550000001823116109101414_s1_p0/2002/ccs
AGGACGAATTCACCGTTGTAACCAAGGGATCAATAAAGTTCTATCCACACACACACACACACACACACACACACACACACACACACACACACACACACACACACACAACCCTTAATGTTTAATAGCATCTCGAGTGTCACGCTCAGCACATGCAGATCACTCATAGCGTGCTGATCATCATGTCGACTGACACGATCTGCACGTGTACTCATAGCGTGCTGTCGGGACATGGACTCTACAATCTATCTATCTATCTATCTATCTATCTATCTATCTATCTAAGCTATAAAGAGGCATTGCAAACAGCAGGTGTCAAACGAATTC
+
qNqM7qqqcqqqqqqqqqqqqqqqqbqqqq5qqqqqqqqqqqqfqqfqqqqTqi`qi^=aK\]q[qMQ0S?R4qOqHF>Y56(QqqaqEciqqqqqqqqqqqqqqqqqqqqqqqqqqqqqqqqqqqqqiqqqqqqqqqqqqqqqqqqqqqqqqqqqqqqqqqqqqqqqqqqqqqqqqqqqqqqqqqqqqqqq^qqqqqqqqqqqqqqqqqqqqqqqqqqqqqqqqqqqqqbqqqqqqqqqqqqqqqqqqW`iqbq;qqdcqqN1q@iXiJqGqiqVqqqqiCdfqqqqfqdqfqqqcqqqqqqiq_qqTqqTqqqqQYLiGWci
@m140628_065130_42174_c100644482550000001823116109101414_s1_p0/2006/ccs
GAATTCGTTTGACACCTGCTGTTTGCAATGCCTCTTTATAGCTTAGATAGATAGATAGATAGATAGATAGATAGATAGATAGATTGTAGAGTCCATGTCCCGACAGCACGCTATGAGTACACGTGCAGATCGTGTCAGTCGACATGATGATCAGCACGCTATGAGTGATCTGCATGTGCTGAGCGTGACACTCGAGATGCTATTAAACATTAAGGGTTGTGTGTGTGTGTGTGTGTGTGTGTGTGTGTGTGTGTGTGTGTGTGTGTGTGTGTGTGGATAGAACTTTATTGATCCCTTGGTTACAACGGTGAATTCGCAGT
+
qqqqqqqqqqqqqqqqqqqqqqqqqqqqqqqqqqqqqqqqqqqqqqqqqqqqqqqqqqqqqqqqqqqqqqqqqqqqqqqqqqqqqqqqqqqqqqqqqqqqqqqqqqqqqqqqqqqqqqqqqqqqqqqqqqqqqqqqqqqqqqqqqqqqqqqqqqqqqqqqqqqqqqqqqqqqqqqqqqqqqqqqqqqqqqqqqqqqqqqqqqqqqqqqqqqqqqqqqqqqqqqqqqqqqqqqqqqqqqqqqqqqqqqqqqqqqqqqqqqqqqqqqqqqqqqqqqqqqqqqqqqqqqqqqqqqqqqqqqqqqqqqqqqqqqqqqqqqqqqq
@m140628_065130_42174_c100644482550000001823116109101414_s1_p0/2014/ccs
CTGCAGTCACACAGGAAACAGAAAAGTTATGAAGGTCAACCCAGATAGATAGATAGATAGATAGATAGATAGATAGATAGATTGTACTTTAGTTCTTCACTGAGTCAGCACGATATGAGTGCACGTGCTGATCGTGACAGTCGAGATGATGAGCAGCACGATATGAGTCATCTGCACGTGCTGATCGTGACAGTCGAGATGTTCTCCTGTTTATCACATGAAGATAGATAGATAGATAGATAGATAGATAGATAGATAGATAGATAGATAGATAGATAGATAGATAGATAGATAGATAGATAGATCTCTCGCTTGGACTGGTTTGACTGGGAAAACCCTGCAGACTCT
+
qqqqqqqqqqqqqqqqqqqqqqqqqqqqqqqqqqqqqqqqqqqqqqqqqqqqqqqqqqqqqqqqqqqqqqqqqqqqqqqqqqqqqqqqqqqqqqqqqqqqqqqqqqqqqqqqqqqqqqqqqqqqqqqqqqqqqqqqqqqqqqqqqqqqqqqqqqqqqqqqqqqqqqqqqqqqqqqqqqqqqqqqqqqqqqqqqqqqqqqqq$qqqqqqqqqqqqqqqqqqqqqqqqqqqqqqqqqqqqqqqqqqqqqqqqqqqqqqqqqqqqqqqqqiqqqqqqqqqqqqqqqqqqqqqqqqqqqqqqqqqqqqqqqqqqqqqqqqqqqqqqqqqqqqqqqqqqqqqqqqqqqqqqqq
@m140628_065130_42174_c100644482550000001823116109101414_s1_p0/2015/ccs
AGAGTCTGCAGGGTTTTCCCAGTCAAACCAGTCCAAGCGAGAGATCTATCTATCTATCTATCTATCTATCTATCTATCTATCTATCTATCTATCTATCTATCTATCTATCTATCTATCTATCTTCATGTGATAAACAGGAGAAACATCTCGACTGTCACGATCAGCACGTGCAGATGACTCATATCGTGCTGCTCATCATCTCGACTGTCACGATCAGCACGTGCACTCATATCGTGCTGACTCAGTGAAGAACTAAAGTACAATCTATCTATCTATCTATCTATCTATCTATCTATCTATCTGGGTTGACCTTCATAACTTTCTGTTTCCTGTGTGACTGCAG
+
qqqqqqqqqqqqqRqqqqqqqqqqqqqqqqqqqqqqqqqqqqqqqqqqqqqqqqqqqqqqqqqqqqqqqqqqqqqqqqqqqqTqqqqqqqqqqqqqqqqqqqqqqqqqqqqqqqqqiqqqqqbqqqqqqqqqqqqqqqqqqqqqqqqqqqqqqqqqqqqqqqqqqqqqqqqqqqqqqqbqqqqqqqqqiqqqqqqqqqqqqqqqqqqqqqqqqqqqqqqqqqqqqqqqqqqqqqqqqqqqqqqqqqqqqqqqqqqqqqqqqqqqqqqqqqqqqqqqqqqqqqqqqqqqqqqqqqqqqqqq^qqiqqqqqqqqqqqqqqqi;qqqqiqqqqqqqqqqqqqqqqqq
@m140628_065130_42174_c100644482550000001823116109101414_s1_p0/2016/ccs
CGAGATGCTATTAAACATTAAGGGTTGTGTGTGTGTGTGTGTGTGTGTGTGTGTGTGTGTGTGTGTGTGTGTGTGTGGATAGAACTTTATTGATCCTTGGTTACAACGGTGAATTCGCAGT
+
qqqqqqqqqqqqqqqqqqqqq'qqqqqqqqqqqqqqqqqqqqqqqqqqqqqqqqqqqqqqqqqqqqqqqqqqqqqqqqqqqqqqqqqqqqqqqq2qqqqqqqqqqqqqqqqqqqqqqqqqq
@m140628_065130_42174_c100644482550000001823116109101414_s1_p0/2017/ccs
GGGTTTTCCCAGTCAAAACCAGTCCAAGCGAGAGATCTATCGTATCTATCGTATCCTATCTATCTATCTATCTATCTATCTATCTATCTTATCTATCTATCTATCTATCTATCTATCTTCATGTGATAAACAGGAGAAACATCTCGACTGTCACGATCAGCACGTGCAGATGACTCATATCGTGCTGCTCATCATCTCGACTGTCACGATCAGCACGTGCACTCATATCGTGCTGACTCAGTGAAGAACTAAAAGTACAATCTATCTATCTATCTATCTATCTATCTATCTATCTATCTGGGTTGACCTTCATAACTTTTCTGTTTCCTGTGTGAC
+
+??/$>@?@@@<?+-<=/(@@???@?@>@@@@@0@2?22:@&>?@@@;9.)6@?))KL9$858<9G5KJK>K*:FKIL?A9290,I2B%,1EK>F?4'KLK>FJJ=K9KK<FJ:G5LLLGL:IK$J):<:2K>?LJIL96K6HI9K9>L&E;I'=8:8LLGELGLK;LD&>3ILLHF8KJ6(@KK5A>LJ7LIJ,=8KDGKLHI&C3LL?L9LJLLLLLLKL;IL>;J;5I0ILFJ4:ALLSFAS7N@TW(VWVU2SX@BVFXWWRWVXTXV@PRVWWGWJBJFVG9URSGW<UDVIWWBXWEWUAAUDXW?RRXXVXXXUWEQWX@XW;WRWQBF
@m140628_065130_42174_c100644482550000001823116109101414_s1_p0/2018/ccs
GTCACACAGGAAACAGAAAAGTTATGAAGGTCAACCCAGATAGATAGATAGATAGATAGATAGATAGATAGATAGATTGTACTTTAGTTCTTCACTGAGTCAGCACGATATGAGTGCACGTGCTGATCGTGACAGTCGAGATGATGAGCAGCACGATATGAGTCATCTGCACGTGCTGATCGTGACAGTCGAGATGTTTCTCCTGTTTATCACATGAAGATAGATAGATAGATAGATAGATAGATAGATAGATAGATAGATAGATAGATAGATAGATAGATAGATAGATAGATAGATCTCTCGCTTGGACTGGTTTGACTGGGAAAACCC
+
qqqqqqqqqqqqqqqqqqqqqqqqqqqqqqqqqqqqqqqqqqqqqqqqqqqqqqqqqqqqqqqqqqqqqqqqqqqqqqqqqqqqqqqqqqqqqqqqqqqqqqqqqqqqqqqqqqqqqqqqqqqqqqqqqqqqqqqqqqqqqqqqqqqqqqqqqqqqqqqqqqqqqqqqqqqqqqqqqqqqqqqqqqqqqqqqqqqqqqqqqqqqqqqqqqqqqqqqqqqqqqqqqqqqqqqqqqqqqqqqqqqqqqqqqqqqqqqqqqqqqqqqqqqqqqqqqqqqqqqqqqqqqqqqqqqqqqqqqqqqqqqqqqqqqqqqqqqqqqqqqqqqqqqqqq
@m140628_065130_42174_c100644482550000001823116109101414_s1_p0/2020/ccs
ATAGAGATAGATAGATAGATT
+
qq@2@+CYii<DQ?K/;.H8#
@m140628_065130_42174_c100644482550000001823116109101414_s1_p0/2024/ccs
GGGTTTTCCCAGTCAAACCAGTCCAAGCGAGAGATCTATCTATCTATCTATCTATCTATCTATCTATCTATCTATCTATCTATCTATCTATCTATCTATCTATCTATCTATCTTCATGTGATAAACAGGAGAAACATCTCGACTGTCACGATCAGCACGTGCAGATGACTCATATCGTGCTGCTCATCATCTCGACTGTCACGATCAGCACGTGCACTCATATCGTGCTGACTCAGTGAAGAACTAAAGTACAATCTATCTATCTATCTATCTATCTATCTATCTATCTATCTGGGTTGACCTTCATAACTTTTCTGTTTCCTGTGTGAC
+
qqqJqqqcqqqqqqqqqqqqqqiqqqqq]qqqqq]qqqqqqqqqqqqdiqqqqqqiqqqqqqqqqqqqqqqqqqqqqqqqqqqqqqqqqqqqqqqqqqqqqqqqqqiqqqqqqqqqqqqqqqqqqqqqqqqqqqqqqqqqqqqqqqqqqqqqqqqqqqqqqqqqqqqqqqqqqqqqqqqqqqqqqqqqqqiqqqqqqqqqqqiqqqqqqqqqqqqqqqqqqqqqqqqqqqqqqRqqqqqqqqqqqqqqqqqqqqqqqqqqqqqqqqqqqqqqqqqqqqqqqqqqqqqqqqqqqqqqqqqqqqqqqqqqqqqqqqqqqqqqqqqqqqqqqq
@m140628_065130_42174_c100644482550000001823116109101414_s1_p0/2030/ccs
GCAATGCCTCTTTATAGCTTAGATAGATAGATAGATAGATAGATAGATAGATAGATAGATTGTAGAGTCCATGTCCCGACAGCACGCTATGAGTACACGTGCAGATCG
+
qqqqqcqqqqqqqqqqqqqiqqqqqqqqqTqqqWqqqqqqqLqqqiqqqUqqqq`4UbqqfqqKiq^qiqqqqqZqqqqqqqqqqqqqqqqqqqqqqiqqqqqqqqq!
@m140628_065130_42174_c100644482550000001823116109101414_s1_p0/2034/ccs
GAATTCGTTTGACACCTGCTGTTTGCAATGCCTCTTTATAGCTTAGATAGATAGATAGATAGATAGATAGATAGATAGATAGATTGTAGAGTCCATGTCCCGACAGCACGCTATGAGTACACGTGCAGATCGTGTCAGTCGACATGATGATCAGCACGCTATGAGTGATCTGCATGTGCTGAGCGTGACACTCGAGATGCTATTAAACATTAAGGGTTGTGTGTGTGTGTGTGTGTGTGTGTGTGTGTGTGTGTGTGTGGATAGAACTTTATTGATCCCTTGGTTACAACGGTGAATTCGTCCT
+
qqqqqqqqqqqqqqqqqqqqqqqqqqqqqqqqqqqqqqqqqqqqqqqqqqqqqqqqqqqqqqqqqqqqqqqqqqqqqqqqqqqqqqqqqqqqqqqqqqqqqqqqqqqqqqqqqqqqqqqqqqqqqqqqqqqqqqqqqqqqqqqqqqqqqqqqqqqqqqqqqqqqqqqqqqqqqqqqqqqqqqqqqqqqqqqqqqqqqqqqqqqqqqqqqqqqqXqqqqqqqqqqqqqqqqqqqqqqqqqqqqqqqqqqqqqqqqqqqqqqqqqqqqqqqqqqqqqqqqqqqqqqqqqqqqqqqqqqqqqqqqqq
@m140628_065130_42174_c100644482550000001823116109101414_s1_p0/2042/ccs
AGTCAGAATTCACCGTTGTAACCAAGGGATCAATAAAGTTCTATCCACACACACACACACACACACACACACACACACACACACACACACACACACACACACACAACCCTTAATGTTTAATAGCATCTCGAGTGTCACGCTCAGCACATGCAGATCACTCATAGCGTGCTGATCATCATGTCGACTGACACGATCTGCACGTGTACTCATAGCGTGCTGTCGGGACATGGACTCTACAATCTATCTATCTATCTATCTATCTATCTATCTATCTATCTAAGCTATAAAGAGGCATTGCAAACAGCAGGTGTCAAACGAATTC
+
qqqqqqqqqqqqqqqqqqqqqqqqqqqqqqqqqqqqqqqqqqqqqqqqqqqqqqqqqqqqqqqqqqqqqqqqqqqqqqqqqqqqqqqqqqqqqqqqqqqqqqqqqqqqqqqqqqqqqqqqqqqqqqqqqqqqqqqqqqqqqqqqqqqqqqqqqqqqqqqqqqqqqqqqqqqqqqqqqqqqqqqqqqqqqqqqqqqqqqqqqqqqqqqqqqqqqqqqqqqqqqqqqqqqqqqqqqqqqqqqqqqqqqqqqqqqqqqqqqqqqqqqqqqqqqqqqqqqqqqqqqqqqqqqqqqqqqqqqqqqqqqqqqqqqqqqqqqqqqqqqq
@m140628_065130_42174_c100644482550000001823116109101414_s1_p0/2046/ccs
GAATTCGTTTGACACCTGCTGTTTGCAATGCCTCTTTATAGCTTAGATAGATAGATAGATAGATAGATAGATAGATAGATAGATTGTAGAGTCCATGTCCCGACAGCACGCTATGAGTACACGTGCAGATCGTGTCAGTCGACATGATGATCAGCACGCTATGAGTGATCTGCATGTGCTGAGCGTGACACTCGAGATGCTATTAAACATTAAGGGTTGTGTGTGTGTGTGTGTGTGTGTGTGTGTGTGTGTGTGTGTGTGTGTGTGTGTGTGTGGATAGAACTTTATTGATCCCTTGGTTACAACGGTGAATTCGTCCT
+
qqqqqqqqqqqqqqqqqqqqqqqqqqqqqqqqqqqqqqqqqqqqqqqqqqqqqqqqqqqqqqqqqqqqqqqqqqqqqqqqqqqqqqqqqqqqqqqqqqqqqqqqqqqqqqqqqqqqqqqqqqqqqqqqqqqqqqqqqqqqqqqqqqqqqqqqqqqqqqqqqqqqqqqqqqqqqqqqqqqqqqqqqqqqqqqqqqqqqqqqqqqqqqqqqqqqqqqqqqqqqqqqqqqqqqqqqqqqqqqqqqqqqqqqqqqqqqqqqqqqqqqqqqqqqqqqqqqqqqqqqqqqqqqqqqqqqqqqqqqqqqqqqqqqqqqqqqqqqqqq
@m140628_065130_42174_c100644482550000001823116109101414_s1_p0/2047/ccs
ACCTGCACCTACACGAGTGGAGTAAGCTTTGAGGATACCCAGAAACGTAA
+
qTqGSHHTOi_BYiiGS[[iiOYJqWbFGE$a$]HUU.WJ]]0\ZZQ_-d
@m140628_065130_42174_c100644482550000001823116109101414_s1_p0/2048/ccs
AGAGTCTGCAGGGTTTTCCCAGTCAAACCAGTCCAAGCGAGAGATCTATCTATCTATCTATCTATCTATCTATCTATCTATCTATCTATCTATCTATCTATCTATCTATCTATCTATCTATCTTCATGTGATAAACAGGAGAAACATCTCGACTGTCACGATCAGCACATGCAGATGACTCATATCGTGCTGCTCATCATCTCGACTGTCACGATCAGCACGTGCACTCATATCGTGCTGACTCAGTGAAGAACTAAAGTACAATCTATCTATCTATCTATCTATCTATCTATCTATCTATCTGGGTTGACCTTCATAACTTTTCTGTTTCCTGTGTGACTGCAG
+
qqqqqqqqqqqqqqqqqqqqqqqqqqqqqqqqqqqqqqqqqqqqqqqqqqqqqqqqqqqqqqqqqqqqqqqqqqqqqqqqqqqqqqqqqqqqqqqqqqqqqqqqqqqqqqqqqqqqqqqqqqqqqqqqqqqqqqqqqqqqqqqqqqqqqqqqqqqqqqqqqqqqqqqqqqqqqqqqqqqqqqqqqqqqqqqqqqqqqqqqqqqqqqqqqqqqqqqqqqqqqqqqqqqqqqqqqqqqqqqqqqqqqqqqqqqqqqqqqqqqqqqqqqqqqqqqqqqqqqqqqqqqqqqqqqqqqqqqqqqqqqqqqqqqqqqqqqqqqqqqqqqqqqqqqqqqqqqqqqqqqqqqq
@m140628_065130_42174_c100644482550000001823116109101414_s1_p0/2054/ccs
CTGCAGTCACACAGGAAACAGAAAAGTTATGAAGGTCAACCCAGATAGATAGATAGATAGATAGATAGATAGATAGATAGATTGTACTTTAGTTCTTCACTGAGTCAGCACGATATGAGTGCACGTGCTGATCGTGACAGTCGAGATGATGAGCAGCACGATATGAGTCATCTGCACGTGCTGATCGTGACAGTCGAGATGTTTCTCCTGTTTATCACATGAAGATAGATAGATAGATAGATAGATAGATAGATAGATAGATAGATAGATAGATAGATAGATAGATAGATAGATAGATAGATCTCTCGCTTGGACTGGTTTGACTGGGAAAACCCTGCAGACTCT
+
qqqqqqqqqqqqqqqqqqqqqqqqqqqqqqqqqqqqqqqHqqqqqqqqqqqqqqqqqqqqqqqqqqqqqqqqqqqqqqqqqqqqqqqqqqqqqqqqqqqqqqqqqqqqqqqqqqqqqqqqqqqqqqqqqqqqqqqqqqqqqqqqqqqqqqqqqqqqfqqqqqqqqqqqqqqqqqqqqqqqqqqqqqqqqqqqqqqqqqqqqqqqqqqqqqqqqqqqqqqqqqqqqqqqqqqqqqqqqqqqqqqqqqqqqqqqqqqqqqqqqqqqqqqqqqqqqqqqqqqqqqqqqqqqqqqqqqqqqqqqqqqqUqqqqqqqqqqqqqqqqqqqqqqqqqqqqqqqqqqqqqqqq
@m140628_065130_42174_c100644482550000001823116109101414_s1_p0/2061/ccs
GATAGATTGTAGAGTCCATGTCCCGACAGCACGCTATGAGTACACGTGCAGATCGTGTCAGTCGACATGATGATCAGCACGCTATGAGTGATCTGCATGTGCTGAGCGTGACACTCGAGATGCTATTAAACATTAAGGGTTGTGTGTGTGTGTGTGGTGTGTGTGTGGTGTGTGTGTGTGTGTGGTGTGTGTGTGTGGATAGAACTTTATTGATCCCTTGGTTACAACGGTGAATTCCGGATGAGCATTCATCAGGCGGGCAAGAATGTGAATAAAGGCCGGATAAAACTTGTGCTTATTTTTCTTTACGGTCTTTAAAAAGGCCGTAATATCCAGCTGAACGGTCTGGTTATAGGTACATTGAGCAACTGACTGAAATGCCTCAAAATGTTCTTTACGATGCCATTGGGATATATCAACGGTGGTATATCCAGTGATTTTTTTCTCCATTTTAGCTTCCTTAGCTCCTGATT
+
qqqqqqqqqqdqqbqqqqq(qiqqqqqqqqqqqqqqqqqqqqqqqqqqqqqqqqqqqqqqqqqqqqqqqqqqqqqqqqqqqqqqqqqqqqqqqqqqqqqqqqqqqqqqqqqqqqqqqqqqqqqqqqqWqqqqqqqqqqqqqqqqqiqqqqqqqqq,!qqqqqqqqq!!qqqqqqqqqqqEqqq>IqqqT^qqqqqqqqqqqqqqq7qqqqqqqqXqqqqiqqqqqqqqqqqqqqiqqqqqqqqqqqqYqqqqqqqqqqqqqqqqqqqqqqqqqZqqqqqqqqqqqqqqqqqqqqq1qqYqqqqqJqqqqqqqq0qqqqqqqqqqqqqqqqqqqqqqqqqqqqqqqqqqqqqqqqqqqqqqqqqqqqqqqqqqqqqqqqqqBqqqqqqqqqqqqqqqqqqqqqqqqqqSqqqqqqiqqqqqqqqqqqNqqqqqqqqqq&qqqqqqqqqqqQqqqqqqRqqqqqqqqVqqqqq=q
@m140628_065130_42174_c100644482550000001823116109101414_s1_p0/2062/ccs
GAATTCGTTTGACACCTGCTGTTTGCAATGCCTCTTTATAGCTTAGATAGATAGATAGATAGATAGATAGATAGATAGATAGATTGTAGAGTCCATGTCCCGACAGCACGCTATGAGTACACGTGCAGATCGTGTCAGTCGACATGATGATCAGCACGCTATGAGTGATCTGCATGTGCTGAGCGTGACACTCGAGATGCTATTAAACATTAAGGGTTGTGTGTGTGTGTGTGTGTGTGTGTGTGTGTGTGTGTGTGTGTGTGTGTGTGTGTGTGTGTGGATAGAACTTTATTGATCCCTTGGTTACAACGGTGAATTCGGGTT
+
qqqqqqqqqqqqqqqqqqqqqqqqqqqqqqqqqqqqqqqqqqqqqqqqqqqqqqqqqqqqqqqqqqqqqqqqqqqqqqqqqqqqqqqqqqqqqqqqqqqqqqqqqqqqqqqqqqqqqqqqqqqqqqqqqqqqqqqqqqqqqqqqqqqqqqqqqqqqqqqqqqqqqqqqqqqqqqqqqqqqqqqqqqqqqqqqqqqqqqqqqqqqqqqqqqqqqqqqqqqqqqqqqqqqqqqqqqqqqqqqqqqqqqqqqqqqqqqqqqqqqqqqqqqqqqqqqqqqqqqqqqqqqqqqqqqqqqqqqqqqqqqqqqqqqqqqqqqqqqqqqqqq
@m140628_065130_42174_c100644482550000001823116109101414_s1_p0/2063/ccs
GAATTCGTTTGACACCTGCTGTTTGCAATGCCTCTTTATAGCTTAGATAGATAGATAGATAGATAGATAGATAGATAGATAGATTGTAGAGTCCATGTCCCGACAGCACGCTATGAGTACACGTGCAGATCGTGTCAGTCGACATGATGATCAGCACGCTATGAGTGATCTGCATGTGCTGAGCGTGACACTCGAGATGCTATTAAACATTAAGGGTTGTGTGTGTGTGTGTGTGTGTGTGTGTGTGTGTGTGTGTGTGTGTGTGTGTGTGTGGATAGAACTTTATTGATCCCTTGGTTACAACGGTGAATTCACTCT
+
qqqqqqqqqqqqqqqqqqqqqqqqqqqqqqqqqq>qqqqqqqqqqqqqqqqqqqqqqqqqqqqqqqqqqqqqqqqqqqqqqqqqqqqqqqqqqqqqqqqqqqqqqqqqqqqqqqqqqqqqqqqqqqqqqqqqqqqqqqqqqqqqqqqqqqqqqqqqqqqqqqqqqqqqqqqqqqqqqqqqqqqqqqqqqqqqqqqqqqqqqqqqqqqqqqqqqqqqqqqqqqqqqqqqqqqqqqqqqqqqqqqqqqqqqqqiiq2i^M\qqqVi9qqqqqqqqqqqqqqqqqqqqqqqqqqqqqqqqqqqqqqqqqqqqqqqqqqqqq
@m140628_065130_42174_c100644482550000001823116109101414_s1_p0/2065/ccs
GTCACACAGGAAACAGAAAAGTTATGAAGGTCAACCCAGATAGATAGATAGATAGATAGATAGATAGATAGATAGATTGTACTTTAGTTCTTCACTGAGTCAGCACGATATGAGTGCACGTGCTGATCGTGACAGTCGAGATGATGAGCAGCACGATATGAGTCATCTGCACGTGCTGATCGTGACAGTCGAGATGTTTCTCCTGTTTATCACATGAAGATAGATAGATAGATAGATAGATAGATAGATAGATAGATAGATAGATAGATAGATAGATAGATAGATAGATAGATAGATCTCTCGCTTGGACTGGTTTGACTGGGAAAACCC
+
qqqqqqqqqqqqqqqqqqqqqqqqqqqqqqqqqqqqqqqqqqqqqqqqqqqqqqqqqqqqqqqqqqqqqqqqqqqqqqqqqqqqqqqqqqqqqqqqqqqqqqqqqqqqqqqqqqqqqqqqqqqqqqqqqqqqqqqqqqqqqqqqqqqqqqqqqqqqqqqqqqqqqqqqqqqqqqqqqqqqqqqqqqqqqqqqqqqqqqqqqqqqqqqqqqqqqqqqqqqqqqqqqqqqqqqqqqqqqqqqqqqqqqqqqqqqqqqqqqqqqqqqqqqqqqqqqqqqqqqqqqqqqqqqqqqqqqqqqqqqqqqqqqqqqqqqqqqqqqqqqqqqqqqqqq
@m140628_065130_42174_c100644482550000001823116109101414_s1_p0/2070/ccs
CTGCAGTCACACAGGAAACAGAAAAGTTATGAAGGTCAACCCAGATAGATAGATAGATAGATAGATAGATAGATAGATAGATTGTACTTTAGTTCTTCACTGAGTCAGCACGATATGAGTGCACGTGCTGATCGTGACAGTCGAGATGATGAGCAGCACGATATGAGTCATCTGCACGTGCTGATCGTGACAGTCGAGATGTTTCTCCTGTTTATCACATGAAGATAGATAGATAGATAGATAGATAGATAGATAGATAGATAGATAGATAGATAGATAGATAGATAGATAGATAGATAGATCTCTCGCTTGGACTGGTTTGACTGGGAAAACCCTGCAGGCAGT
+
qqqqqqqqqqqqqqqqqqqqqqqqqqqqqqqqqqqqqqqqqqqqqqqqqqqqqqqqqqqqqqqqqqqqqqqqqqqqqqqqqqqqqqqqqqqqqqqqqqqqqqqqqqqqqqqqqqqqqqqqqqqqqqqqqqqqqqqqqqqqqqqqqqqqqqqqqqqqqqqqqqqqqqqqqqqqqqqqqqqqqqqqqqqqqqqqqqqqqqqqqqqqqqqqqqqqqqqqqqqqqqqqqqqqqqqqqqqqqqqqqqqqqqqqqqqqqqqqqqqqqqqqqqqqqqqqqqqqqqqqqqqqqqqqqqqqqqqqqqqqqqqqqqqqqqqqqqqqqqqqqqqqqqqqqqqqqqqqqqqqqqqqq
@m140628_065130_42174_c100644482550000001823116109101414_s1_p0/2077/ccs
GAATTCGTTTGACACCTGCTGTTTGCAATGCCTCTTTATAGCTTAGATAGATAGATAGATAGATAGATAGATAGATAGATAGATTGTAGAGTCCATGTCCCGACAGCACGCTATGAGTACACGTGCAGATCGTGTCAGTCGACATGATGATCAGCACGCTATGAGTGATCTGCATGTGCTGAGCGTGACACTCGAGATGCTATTAAACATTAAGGGTTGTGTGTGTGTGTGTGTGTGTGTGTGTGTGTGTGTGTGTGTGTGTGTGTGTGTGTGTGTGGATAGAACTTTATTGATCCCTTGGTTACAACGGTGAATTCGTCCT
+
qqqqqqqqqqqqqqqqqqqqqqqqqqqqqqqqqqqqqqqqqqqqqq_qqqqqqqiqqqqqUqiqqqiqqqqqqqqqGqqqqqqqqqqqqqqqqqqqqq_qqqqqqqqqqqqqqqqqqqqqqqqqqqqqqqqqqqqqqqqqqqqqqqqqqqqqqqqqqqqqqqqqqqqqqqqqqqqqqqqqqqqqqqqqqqqqqqqqqqqqqqqqqqqqqqqqqqqqqqqqqqqqqqqqqqqqqqqqqqqqqqqqqqqqqqqqqiqqqqqqqqqqqqqqqqqqqqqqqqqqqqqqqqqqqqqqqqqqqqqqqqqqqqqqqqqqqqqqqqqqqq
@m140628_065130_42174_c100644482550000001823116109101414_s1_p0/2078/ccs
GGCAACGACCAGAAATGCAGCTGTCGCTGCGGCAACGAGAGGGAGCAGGCGCATAAATGTTTCCTTACTGGTTTTTTTCTAAGTGTAGATGACAGCAAGGAAAAGCGGAGAAAAGGTCCGAAAATTCGGACCCGATGGAATTTTACTGTAGAGCGTTAAGAATCTGCCAGGCGGCGTCGACTCTCGCTGGATTGGGATAGTTTTTGTTTGCCAGCATCACGATACCCAGCTCTTTTTCTGGAATAAACGCGACATAGCTACCAAATCCGCCGGTCGCCCCTGTTTTATGTACCCATGATGCGCGTAC
+
qqqqqqqqqqqqqqqqqqqqqqqqSqqqqqqqqqqqqqqqqqqqqqqqqqqqqqqqqqqBqqqqqqqqqqq<qqqqqqqqqqqqqqqqqqqqqqqqqqqqqqqqqqqqqqqqqqqqqqqqqqqqqqqqqqqqqqqqqqqqqqqqqqqqqqqqqqqqqqqqqqqqqqqqqqqqqqqqqqqqqqqqqqqqqqqqqqqqqqqqXqqqqqqqqqqqqqqqqqqqqqqqqqqqqqqqqqqqqqqqqqqqqqqqqqqqqqqqqqqqqqJqqqqqqqqqqqqq]qqqqqqqqqqqqqqqqqqqqqqqqqqqqqq
@m140628_065130_42174_c100644482550000001823116109101414_s1_p0/2079/ccs
AGGACGAATTCACCGTTGTAACCAAGGGATCAATAAAGTTCTATCCACACACACACACACACACACACACACACACACACACACACACACACACACACACACACAACCCTTAATGTTTAATAGCATCTT
+
qqqqqqqqqqqqqqqqqqqqqqqqqqqqqqqqqqqqqqqqqqqqqqqqqqqqqqqqqqqqqqqqqqqqqqqqqqqqqqqqqqqqqiqqqqqqqqqqqqqqqqqqqqqqqqqqqqqqqqqqqqqqqqqqq
@m140628_065130_42174_c100644482550000001823116109101414_s1_p0/2080/ccs
AATTCGTTTGACACCTGCTGTTTGCAATGCCTCTTTATAGCTTAGATAGATAGATAGATAGATAGATAGATAGATAGATAGATTGTAGAGTCCATGTCCCGACAGCACGCTATGAGTACACGTGCAGATCGTGTCAGTCGACATGATGATCAGCACGCTATGAGTGATCTGCATGTGCTGAGCGTGACACTCGAGATGCTATTAAACATTAAGGGTTGTGTGTGTGTGTGTGTGTGTGTGTGTGTGTGTGTGTGTGTGTGTGTGTGTGTGTGGATAGAACTTTATTGATCCCTTGGTTACAACGGTGAATT
+
qqqqqqqqqqqqqqqqqqqqqqqqqqqqqqqqqqqqqqqqqqqqqqqqqqqqqqqqqqqqqqqqqqqqqqqqqqqqqqqqqqqqqqqqqqqqqqqqqqqqqqqqqqqqqqqqqqqqqqqqqqqqqqqqqqqqqqqqqqqqqqqqqqqqqqqqqqqqqqqqqqqqqqqqqqqqqqqqqqqqqqqqqqqqqqqqqqqqqqqqqqqqqqqqqqqqqqqqqqqqqqqqqqqqqqqqqqqqqqqqqqqqqqqqqqqqqqqqqqqqqqqqqqqqqqqqqqqqqqqqqqqqqqqqqqqqqqqqqqqqqqqqqqqqqqq
@m140628_065130_42174_c100644482550000001823116109101414_s1_p0/2084/ccs
AATTCACCGTTGTAACCAAGGGATCAATAAAGTTCTATCCACACACACACACACACACACACACACACACACACACACACACACACACACACACACACAACCCTTAATGTTTAATAGCATCTCGAGTGTCACGCTCAGCACATGCAGATCACTCATAGCGTGCTGATCATCATGTCGACTGACACGATCTGCACGTGTACTCATAGCGTGCTGTCGGGACATGGACTCTACAATCTATCTATCTATCTATCTATCTATCTATCTATCTATCTAAGCTATAAAGAGGCATTGCAAACAGCAGGTGTCAAACGAATT
+
qqqqqqqqqqqqqqqqqqqqqqqqqqqqqqqqqqqqqqqqqqqqqqqqqqqqqqqqqqqqqqqqqqqqqqUqqqqqqqqqqqqqqqqqqqqqqqqqqqqqqqqqqqqqqqqqqqqqqqqqqqqqqqqqqqqqqqqqqqqqqqqqqqqqqqqqqqqqqqqqqqqqqqqqqqqqqqqqqqqqqqqqqqqqqqqqqqqqqqqqqqqqqqqqqqqqqqqqqqqqqqqqqqqqqqqqqqqqqqqqqqqqqqqqqqqqqqqqqqqqqqqqqqqqqqqqqqqqqqqqqqqqqqqqqqqqqqqqqqqqqqqqqqqqqqqqqqq
@m140628_065130_42174_c100644482550000001823116109101414_s1_p0/2097/ccs
CTGCAGTCACACAGGAAACAGAAAAGTTATGAAGGTCAACCCAGATAGATAGATAGATAGATAGATAGATAGATAGATAGATTGTACTTTAGTTCTTCACTGAGTCAGCACGATATGAGTGCACGTGCTGATCGTGACAGTCGAGATGATGAGCAGCACGATATGAGTCATCTGCACGTGCTGATCGTGACAGTCGAGATGTTTCTCCTGTTTATCACATGAAGATAGATAGATAGATAGATAGATAGATAGATAGATAGATAGATAGATAGATAGATAGATAGATAGATAGATAGATAGATAGATAGATAGATAGATCTCTCGCTTGGACTGGTTTGACTGGGAAAACCCTGCAGGCAGT
+
qqqqqqqqqqqqqqqqqqqqqqqqqqqqqqqqqqqqqqqqqqqqqqqqqqqqqqqqqqqqqqqqqqqqqqqqqqqqqqqqqqqqqqqqqqqqqqqqqqqqqqqqqqqqqqqqqqqqqqqqqqqqqqqqqqqqqqqqqqqqqqqqqqqqqqqqqqqqqqqqqqqqqqqqqqqqqqqqqqqqqqqqqqqqqqqqqqqqqqqqqqqqqqqqqqqqqqqqqqqqqqqqqqqqqqqqqqqqqqqqqqqMqqqqqqqqqqqXqqqRqqq:qqq]qqqqqq`qqqqqqqqqqqqqqqqqqqqqqqqqqqqqqqqqqqqqqqqqqqqqqqqqqqqqqqqqqqqqqqqqqqqqqqqqqqqqqqqqqqqqq
@m140628_065130_42174_c100644482550000001823116109101414_s1_p0/2098/ccs
GTCACACAGGAAACAGAAAAGTTATGAAGGTCAACCCAGATAGATAGATAGATAGATAGATAGATAGATAGATAGATTGTACTTTAGTTCTTCACTGAGTCAGCACGATATGAGTGCACGTGCTGATCGTGACAGTCGAGATGATGAGCAGCACGATATGAGTCATCTGCACGTGCTGATCGTGACAGTCGAGATGTTTCTCCTGTTTATCACATGAAGATAGATAGATAGATAGATAGATAGATAGATAGATAGATAGATAGATAGATAGATAGATAGATAGATAGATAGATAGATCTCTCGCTTGGACTGGTTTGACTGGGAAAACCC
+
qqqqqqqqqqqqqqqqqqqqqqqqqqqqqqqqqqqqqqqqqqqqqqqqqqqqqqqqqqqqqqqqqqqqqqqqqqqqqqqqqqqqqqqqqqqqqqqqqqqqqqqqqqqqqqqqqqqqqqqqqqqqqqqqqqqqqqqqqqqqqqqqqqqqqqqqqqqqqqqqqqqqqqqqqqqqqqqqqqqqqqqqqqqqqqqqqqqqqqqqqqqqqqqqqqqqqqqqqqqqqqqqqqqqqqqqqqqqqqqqqqqqqqqqqqqqqqqqqqqqqqqqqqqqqqqqqqqqqqqqqqqqqqqqqqqqqqqqqqqqqqqqqqqqqqqqqqqqqqqqdqqqqqqqqq
@m140628_065130_42174_c100644482550000001823116109101414_s1_p0/2103/ccs
GAATTCGTTTGACACCTGCTGTTTGCAATGCCTCTTTATAGCTTAGATAGATAGATAGATAGATAGATAGATAGATAGATAGATTGTAGAGTCCATGTCCCGACAGCACGCTATGAGTACACGTGCAGATCGTGTCAGTCGACATGATGATCAGCACGCTATGAGTGATCTGCATGTGCTGAGCGTGACACTCGAGATGCTATTAAACATTAAGGGTTGTGTGTGTGTGTGTGTGTGTGTGTGTGTGTGTGTGTGTGTGTGTGTGTGTGTGTGTGTGGATAGAACTTTATTGATCCCTTGGTTACAACGGTGAATTCGTCCT
+
qqqqqqqqqqqqqqqqqqqqqqqqqqqqqqqqqqqqqqqqqqqqqqqqqqqqqqqqqqqqqqqqqqqqqqqqqqqqqqqqqqqqqqqqqqqqqqqqqqqqqqqqqqqqqqqqqqqqqqqqqqqqqqqqqqqqqqqqqqqqqqqqqqqqqqqqqqqqqqqqqqqqqqqqqqqqqqqqqqqqqqqqqqqqqqqqqqqqqqqqqqqqqqqqqqqqqqqqqqqqqqqqqqqqqqqqqqqqqqqqqqqqqqqqqqqqqqqqqqqqqqqqqqqqqqqqqqqqqqqqqqqqqqqqqqqqqqqqqqqqqqqqqqqqqqqqqqqqqqqqqq
@m140628_065130_42174_c100644482550000001823116109101414_s1_p0/2107/ccs
AATTCACCGTTGTAACCAAGGGATCAATAAAGTTCTATCCACACACACACACACACACACAACACACACACACACACACACACACACACACACACACAACCCTTAATGTTTAATAGCATCTCGAGTGTCACGCTCAGCACATGCAGAGTCACTCATAGCGTGCTGATCATCATGTCGACTGACACGAATCTGCACGTGTACTCATAGCGTGCTGTCGGGACATGGACTCTACAATCTATCTATCTATCTATCTATCATATTCTATCTATCATCTAAGCTATAAAGAGCATTGCAAACAGCAGGGTGTCAAACGAATT
+
K3KLLLGLBK>KKF=EL?9-FMK99E>LIGL6HEL<7I<9JEKFJK3=9GEBI9JA90J97*>D=9B@L=53@FFGHG><IJGBHFJJD67-&<75BGKBLLJL?HDHK;HDKKCX2WJ'QDKQ;K=72?)HQ@GR=HWCJRP@WJA%7OWN?:VGW?VTWWXWRQI;HGTVI=RDDBS7;TBRLR$6;HT>HSBQXVEBE<>VHPOPUWRTWVTF@XTDOWWAXUVWVXHXUXRP?VBUGUWUD@WX@/XXWWFC'05#67GJJ'$>90&>>@?@:2@@@.@<2=$*/?@8,/2;8?>1@%2))6??1;@@@<5'>
@m140628_065130_42174_c100644482550000001823116109101414_s1_p0/2113/ccs
AATTCGTTTGACACCTGCTGTTTGCAATGCCTCTTTATAGCTTAGATAGATAGATAGATAGATAGATAGATAGATAGATAGATTGTAGAGTCCATGTCCCGACAGCACGCTATGAGTACACGTGCAGATCGTGTCAGTCGACATGATGATCAGCACGCTATGAGTGATCTGCATGTGCTGAGCGTGACACTCGAGATGCTATTAAACATTAAGGGTTGTGTGTGTGTGTGTGTGTGTGTGTGTGTGTGTGTGTGTGTGTGTGTGTGTGTGTGTGTGGATAGAACTTTATTGATCCCTTGGTTACAACGGTGAATT
+
qqqqqqqqqqqqqqqqqqqqqqqqqqqqqqqqqqqqqqqqqqqqqqqqqqqqqqqqqqqqqqqqqqqqqqqqqqqqqqqqqqqqqqqqqqqqqqqqqqqqqqqqqqqqqqqqqqqqqqqqqqqqqqqqqqqqqqqqqqqqqqqqqqqqqqqqqqqqqqqqqqqqqqqqqqqqqqqqqqqqqqqqqqqqqqqqqqqqqqqqqqqqqqqqqqqqqqqqqqqqqqqqqqqqqqqqqqqqqqqqqqqqqqqqqqqqqqqqqqqqqqqqqqqqqqqqqqqqqqqqqqqqqqqqqqqqqqqqqqqqqqqqqqqqqqqqqqq
@m140628_065130_42174_c100644482550000001823116109101414_s1_p0/2114/ccs
CTGCAGTCACACAGGAAACAGAAAAGTTATGAAGGTCAACCCAGATAGATAGATAGATAGATAGATAGATAGATAGATAGATTGTACTTTAGTTCTTCACTGAGTCAGCACGATATGAGTGCACGTGCTGATCGTGACAGTCGAGATGATGAGCAGCACGATATGAGTCATCTGCACGTGCTGATCGTGACAGTCGAGATGTTTCTCCTGTTTATCACATGAAGATAGATAGATAGATAGATAGATAGATAGATAGATAGATAGATAGATAGATAGATAGATAGATAGATAGATAGATAGATCTCTCGCTTGGACTGGTTTGACTGGGAAAACCCTGCAGTGACT
+
qqqqqqqqqqqqqqqqqqqqqqqqqqqqqqqqqqqqqqqqqqqqqqqqqqqqqqqqqqqqqqqqqqqqqqqqqqqqqqqqqqqqqqqqqqqqqqqqqqqqqqqqqqqqqqqqqqqqqqqqqqqqqqqqqqqqqqqqqqqqqqqqqqqqqqqqqqqqqqqqqqqqqqqqqqqqqqqqqqqqqqqqqqqqqqqqqqqqqqqqqqqqqqqqqqqqqqqqqqq&0qqqqqqqqqqqqqqqqqqqqqqqqqqqqqqqqqqqqqqqqqqqqqqqqqqqqqqqqqqqqqqqqqqqqqqqqqqqqqqqqqqqqqqqqqqqqqqqqqqqqqqqqqqqqqqqqqqqqqqqqqqqq
@m140628_065130_42174_c100644482550000001823116109101414_s1_p0/2118/ccs
GAATTCGTTTGACACCTGCTGTTTGCAATGCCTCTTTATAGCTTAGATAGATAGATAGATAGATAGATAGATAGATAGATAGATTGTAGAGTCCATGTCCCGACAGCACGCTATGAGTACACGTGCAGATCGTGTCAGTCGACATGATGATCAGCACGCTATGAGTGATCTGCATGTGCTGAGCGTGACACTCGAGATGCTATTAAACATTAAGGGTTGTGTGTGTGTGTGTGTGTGTGTGTGGTGTGTGTGTGTGTGTGTGTGTGTGTGTGTGTGTGTGGATAGAACTTTATTGATCCCTTGGTTACAACGGTGAATTCACTCT
+
&SKHXWWORX8VIW8>H7L.CPJXW:UTE:$XQHIXXBG.FQNSXQXCQHBQK;AI=+WSRIVSW>WE>VKSTRXGWCGW<IR1KKWXPX@PEPW5?WOXXPCXXXRXWWAV?XXXF1W-UPXETWWCR1TPOGNOPOBKPP?WW</DWXRKH<TVRWFFJJQXRC8WSXX2JXTS/NIHLWXSXRGUWW?XW>HXWKK-WdP\Vd]R]1aaWI[dN[[UQS_V^b^SQPRKNNFFO>UOUL3I9OWHPZW_`]YV]YYX]][VHNEDMMCGJCNOOMBE\PNRLNZ8?YQP;XcVXP^cN^Sd^]P\KNYX^_c\`Z\LIVYW[
@m140628_065130_42174_c100644482550000001823116109101414_s1_p0/2119/ccs
ACACGGAATTCACCGTTGTAACCAAGGGATCAATAAAGTTCTATCCACACACACACACACACACACACACACACACACACACACACACACACACACACACACCACAACCCCTGAATAATACGTCAACATAGCATCTCGAGTGTCACGCTCAGCACATGCAGATCACTCATAGCGTGCTGATCATCATGTCGACTGACACGATCTGCACGTGTACTCATAGCGTGCTGTCGGGACATGGACTCTACAATCTATCTATCTATCTATCTATCTATCTATCTATCTATCTAAGCTATAAAGAGGCATTGCAAACAGCAGGTGTCAAACGAATTC
+
qqqqqqqqqqqqqqqqqqqqqqqqqaqqqqqqqqqqqqqqqqqqqqqqqqqqqqqqqqqqqqqqqqqqqqqqqqqqqqq`qiqiqfqiqqqqqqqqqqqqq04(qqq/qqqqi7qqqqqZ6q%<$=FPqqqqqqqqqiqqqqqqqqqqqqqqqqqqqqqqqqqqqqqqqqqqqqqqqqqqqqqqqqqqqqfqqqqqqqqqqqqqqqqqqqqqqqq^qqqqqqqfqqqqqqiqqqqqqqqqqqqqqqqqqqqqqqqqqqqqqqqqqqqqqqqqqqqqqqqqqqqqqqqqq`qqqqqqqqqqqqqqqqqqqqqqqqqqqqqqqqqqqqqqqq
@m140628_065130_42174_c100644482550000001823116109101414_s1_p0/2121/ccs
CTGCAGTCACACAGGAAACAGAAAAGTTATGAAGGTCAACCCAGATAGATAGATAGATAGATAGATAGATAGATAGATAGATTGTACTTTAGTTCTTCACTGAGTCAGCACGATATGAGTGCACGTGCTGATCGTGACAGTCGAGATGATGAGCAGCACGATATGAGTCATCTGCACGTGCTGATCGTGACAGTCGAGATGTTTCTCCTGTTTATCACATGAAGATAGATAGATAGATAGATAGATAGATAGATAGATAGATAGATAGATAGATAGATAGATAGATAGATAGATAGATCTCTCGCTTGGACTGGTTTGACTGGGAAAACCCTGCAGCAGCT
+
qqqqqqqqqqqqqqqqqqqqqqqqqqqqqqqqqqqqqqqqqqqqqqqqqqqqqqqqqqqqqqqqqqqqqqqqqqqqqqqqqqqqqqqqqqqqqqqqqqqqqqqqqqqqqqqqqqqqqqqqqqqqqqqqqqqqqqqqqqqqqqqqqqqqqqqqqqqqqqqqqqqqqqqqqqqqqqqqqqqqqqqqqqqqqqqqqqqqqqqqqqqqqqqqqqqqqqqqqqqqqqqqqqqqqqqqqqqqqqqqqqqqqqqqqqqqqqqqqqqqqqqqqqqqqqqqqqqqqqqqqqqqqqqqqqqqqqqqqqqqqqqqqqqqqqqqqqqqqqqqqqqqqqqqqqqqqqqqqqqqq
@m140628_065130_42174_c100644482550000001823116109101414_s1_p0/2122/ccs
GTCACACAGGAAACAGAAAAGTTATGAAGGTCAACCCAGATAGATAGATAGATAGATAGATAGATAGATAGATAGATTGTACTTTAGTTCTTCACTGAGTCAGCACGATATGAGTGCACGTGCTGATCGTGACAGTCGAGATGATGAGCAGCACGATATGAGTCATCTGCACGTGCTGATCGTGACAGTCGAGATGTTTCTCCTGTTTATCACATGAAGATAGATAGATAGATAGATAGATAGATAGATAGATAGATAGATAGATAGATAGATAGATAGATAGATAGATAGATAGATCTCTCGCTTGGACTGGTTTGACTGGGAAAACCC
+
qqqqqqqqqqqqqqqqqqqqqqqqqqqqqqqqqqqqqqqqqqqqqqqqqqqqqqqqqqqqqqqqqqqqqqqqqqqqqqqqqqqqqqqqqqqqqqqqqqqqqqqqqqqqqqqqqqqqqqqqqqqqqqqqqqqqqqqqqqqqqqqqqqqqqqqqqqqqqqqqqqqqqqqqqqqqqqqqqqqqqqqqqqqqqqqqqqqqqqqqqqqqqqqqqqqqqqqqqqqqqqqqqqqqqqqqqqqqqqqqqqqqqqqqqqqqqqqqqqqqqqqqqqqqqqqqqqqqqqqqqqqqqqqqqqqqqqqqqqqqqqqqqqqqqqqqqqqqqqqqqqqqqqqqqq
@m140628_065130_42174_c100644482550000001823116109101414_s1_p0/2126/ccs
TCCAGCGCGGATAATCCGGGTTCGGTTCGCTGCACGCGCGAGAGAAGACAATTTTGGCGTTATTGAAATGCGCTTCGCGTCCGAGGTTAAAACCTTCGGCAAACGGCTTGGCAAACGCGACATAGGAGATGGTGCCGCCATAAGCCAGACCGCGGAGCGCCGATTGCAGCGCGTCGGCGTAGCCGCTGGTTTCGATAATCACATCGGCACCCTGCTTGCCGGTCAGCGTTTTGATCTCTTTACCTACATCAGTGCCGATGGGGTTAAGGCAGAAATCCGCGCCGTGGCGACGGGCAATATCACAGCGATGGGCGATAGGATCGACGCCAATCACCACAGAAGCGCCAGCGCGTTTAGCCAGTTGGATGGCAATTTGACCGATTGCGCCAAGCCCTACCACCACCACAAAATCCCC
+
qqqqqqqqqqqqqqqqqqqqqqqqqqqqqqqqqqqqqqqqqqqqqqqqqqqqqqqqqqqqqqqqqqqqqqqqqqqqqqqqqqqqqqqqqqqqqqqqqqqqqqqqqqqqqqqqqqqqqqqqqqqqqqqqqqqqqqqqqqqqqqqqqqqqqqqqqqqqqqqqqqqqqqqqqqqqqqqqqqqqqqqqqqqqqqqqqqqqqqqqqqqqqqqqqqqqqqqqqqqqqqqqqqqqqqqqqqqqqqqqqqqqqqqqqqqqqqqqqqqqqqqqqqqqqqqqqqqqqqqqqqqqqqqqqqqqqqqqqqqqqqqqqqqqqqqqqqqqqqqqqqqqqqqqqqqqqqqqqqqqqqqqqqqqqqqqqqqqqqqqqqqqqqqqqqqqqqqqqqqqqqqqqqqqqqqqqqqqqqqqqqqqqqqqqqqqqqq
@m140628_065130_42174_c100644482550000001823116109101414_s1_p0/2127/ccs
GAATTCGTTTGACACCTGCTGTTTGCAATGCCTCTTTATAGCTTAGATAGATAGATAGATAGATAGATAGATAGATAGATAGATTGTAGAGTCCATGTCCCGACAGCACGCTATGAGTACACGTGCAGATCGTGTCAGTCGACATGATGATCAGCACGCTATGAGTGATCTGCATGTGCTGAGCGTGACACTCGAGATGCTATTAAACATTAAGGGTTGTGTGTGTGTGTGTGTGTGTGTGTGTGTGTGTGTGTGTGTGTGTGTGTGTGTGTGTGGATAGAACTTTATTGATCCCTTGGTTACAACGGTGAATTCCGTGT
+
qqqqqqqdqqqqqqqqqqqqqqqqqqqqqqqqqqqqqqqqqqqqqqqqqqqqqqqqqqqqqqqqqqqqqqqqqqqqqqqqqqqqqqqqqqqqqqqqqqaqqqqqqqqqqqqqqqqqqqqqqqqqqqqqqqqqqqqqqqqqqqqqqqqqqqqqqqqqqqqqqqqqqqqqqqqqqqqqqqqqqqqqqqqqqqqqqqqqqqqqqqqqqqqqqqqqqqqqqqqqqqqqqqqqqq[qiqqqV8M?qqqqqqqqqqqqqqqqqqqqqqqqqqqqqqqqqqqqqqqqqqqqqqqqqqqqfqqqqqqqqqqqqqqqqqqqqqqqqqqq
@m140628_065130_42174_c100644482550000001823116109101414_s1_p0/2136/ccs
TGTCGCCATGATCGCGTAGTCGATAGTGGCTCCAAGTAGCGAAGCGAGCAGGACTGGGCGGCGGCCAAAGCGGTCGGACAGTGCTCCGAGAACGGGTGCGCATAGAAATTGCATCAACGCATATAGCGCTAGCAGCACGCCATAGTGACTGGCGATGCTGTCGGAATGGACGATATCCCGCAAGAGGCCCGGCAGTACCGGCATAACCAAGCCTATGCCTACAGCATCCAGGGTGACGGTGCCGAGGATGACGATGAGCGCATTGTTAGATTTCATACACGGTGCCTGACTGCGTTAGCAATTTAACTGTGATAAACTACCGCATTAAAGCTTATCGATGATAAGCTGTCAAACATCAGGAGCTAAGGAAGCTAAAATGGAGAAAAAAATCACTGGATATACCACCGTTGATATATCCCAATGGCATCGTAAAGAACATTTTGAGGCATTTCAGTCAGTTGCTCAATGTACCTATAACCAGACCGTTCAGCTGGATATTACGGCCTTTTTAAAGACCGTAAAGAAAAATAAGCACAAGTTTTATCCGGCCTTTATTCACATTCTTGCCCGCCTGATGAATGCTCATCCGGAATTCACCGTTGTAACCAAGGGATCAATAAAGTTCTATCCACACACACACACACACACACACACACACACACACACACACACACACACACACACACACAACCCTTAATGTTTAATAGCATCTCGAGTGTCACGCTCAGCACATGCAGATCACTCATAGCGTGCTGATCATCATGTCGACTGACACGATCTGCACGTGTACTCATAGCGTGCTGTCGGGACATGGACTCTACAATCTATCTATCTATCTATCTATCTATCTATCTATCTATCTATCTATCTATCTATCTATCTAAGCTATAAAGAGGCATTGCAAACAGCAGGTGTCAAACGAATTC
+
)!qqqqqqqqqqqqqqqqqqqqqqqqqiqqqqqqqqqqqqqqqqqqqqqq_qqqq?qqqqqqSqqqqqqqqqqqqqqqqqqqqqqqqqqqqqqqqqqYqqqqqqqqqqqqqqqqqqqqqqqqqqqqqqqqqqqqqqqqqqqqqqqqqqqqqqqqqqqqqqqqqqqqqqqqqqqqqqqqqqqqqqqqqqqqqqqqqqqqqqqqqqqqqqqqdqqqqqqqqqqqqqqqqiqqEqqqqqqqqqqqqqqqqqqqqqqqqqqqqqqqqqqqqqqqqqqqqqqqqqqqqqqqqqqqqqqqqqqqqqqqqqqqqqqqqqqqqqqqqqqqqqqqdqqqqqqqqqqqqqqqqqqqqqqqqqqqqqqqqqqqqqqqqqqqqqqqqqqqPqqqKqqqqqqqqqqqqqqqqqqqqqqqqqqqqqqqqqqqqqqqqqqqqqqqqqqqqqqqqqqqqqqqqqqqqqqqqqqqqqqqqqqqqqqqqqqqqqqqqqqqqqqqqqqqqqqqqqqqqqqqqqqqqqqqqqqqqqqqqqqqqiqqqqqqqqqqqqqqqqqqqqqqqqqqqqqqqqqqqqqqqiqqqqqqqqqqqqqqqqqqqqqqqqqqqqqqqqqqqqqqqqqqqqqqqqqqqqqqqqqqqqqqqqqqqqqqqqqqqqqqqQqqqqqqqqqqqqqqqqqqqqqqqqqqqqqqqqqqqqqqqqqqqqqq\qqqqqqqqqqqqqqqqqqqqqqqqqqqqqqqqqqqqqqqqqqqqqqqqqqqqqqqqqqqqqqqqqqqqqqqqqqqqqqqqqqqqqqqqqqqqqqqqqqqqqqqqqqqqqqqqqqqqqqqqqqqqqqqqqqq\qqqqqqqqqqqqqiONiOWacW`qq:DO8A;Z,A4`biaq\aTbiqqqidf`DqSqqqqqqqqqqqqqqqqqqqqqqqqqqqqqqqqqqqqqqqqqqqqqqqq
@m140628_065130_42174_c100644482550000001823116109101414_s1_p0/2139/ccs
AATTCGTTTGACACCTGCTGTTTGCAATGCCTCTTTATAGCTTAGATAGATAGATAGATAGATAGATAGATAGATAGATAGATTGTAGAGTCCATGTCCCGACAGCACGCTATGAGTACACGTGCAGATCGTGTCAGTCGACATGATGATCAGCACGCTATGAGTGATCTGCATGTGCTGAGCGTGACACTCGAGATGCTATTAAACATTAAGGGTTGTGTGTGTGTGTGTGTGTGTGTGTGTGTGTGTGTGTGTGTGTGTGTGTGTGTGTGTGTGGATAGAACTTTATTGATCCCTTGGTTACAACGGTGAATT
+
qqqqqqqqqqqqqqqqqqqqqqqqqqqqqqqqqqqqqqqqqqqqqqqqqqqqqqqqqqqqqqqqqqqqqqqqqqqqqqqqqqqqqqqqqqqqqqqqqqqqqqqqqqqqqqqqqqqqqqqqqqqqqqqqqqqqqqqqqqqqqqqqqqqqqqqqqqqqqqqqqqqqqqqqqqqqqqqqqqqqqqqqqqqqqqqqqqqqqqqqqqqqqqqqqqqqqqqqqqqqqqqqqqqqqqqqqqqqqqqqqqqqqqqqqqqqqqqqqqqqqqqqqqqqqqqqqqqqqqqqqqqqqqqqqqqqqqqqqqqqqqqqqqqqqqqqqqq
@m140628_065130_42174_c100644482550000001823116109101414_s1_p0/2140/ccs
AGGACGAATTCACCGTTGTAACCAAGGGATCAATAAAGTTCTATCCACACACACACACACACACACACACACACACACACACACACACACACACACACACACACAACCCTTAATGTTTAATAGCATCTCGAGTGTCACGCTCAGCACATGCAGATCACTCATAGCGTGCTGATCATCATGTCGACTGACACGATCTGCACGTGTACTCATAGCGTGCTGTCGGGACATGGACTCTACAATCTATCTATCTATCTATCTATCTATCTATCTATCTATCTAAGCTATAAAGAGGCATTGCAAACAGCAGGTGTCAAACGAATTC
+
qqqqqqqqqqqqqqqqqqqqqqqqqqqqqqqqqqqqqqqqqqqqqqqqqqqqqqqqqqqqqqqqqqqqqqqqqqqqqqqqqqqqqqqqqqqqqqqqqqqqqqqqqqqqqqqqqqqqqqqqqqqqqqqqqqqqqqqqqqqqqqqqqqqqqqqqqqqqqqqqqqqqqqqqqqqqqqqqqqqqqqqqqqqqqqqqqqqqqqqqqqqqqqqqqqqqqqqqqqqqqqqqqqqqqqqqqqqqqqqqqqqqqqqqqqqqqqqqqqqqqqqqqqqqqqqqqqqqqqqqqqqqqqqqqqqqqqqqqqqqqqqqqqqqqqqqqqqqqqqqqq
@m140628_065130_42174_c100644482550000001823116109101414_s1_p0/2142/ccs
CTGCAGTCACACAGGAAACAGAAAAGTTATGAAGGTCAACCCAGATAGATAGATAGATAGATAGATAGATAGATAGATAGATTGTACTTTAGTTCTTCACTGAGTCAGCACGATATGAGTGCACGTGCTGATCGTGACAGTCGAGATGATGAGCAGCACGATATGAGTCATCTGCACGTGCTGATCGTGACAGTCGAGATGTTTCTCCTGTTTATCACATGAAGATAGATAGATAGATAGATAGATAGATAGATAGATAGATAGATAGATAGATAGATAGATAGATAGATAGATAGATAGATCTCTCGCTTGGACTGGTTTGACTGGGAAAACCCTGCAGGATAT
+
qqqqqqqqqqqqqqqqqqqqqqqqqqqqqqqqqqqqqqqCqqqqqqqqqqqqqqqqqqqqqqqqqqqqqqqqqqqqqqqqqqqqqqqqqqqqqqqqqqqqqqqqqqqqqqqqqqqqqqqqqqqqqqqqqqqqqqqqqqqqqqqqqqqqqqqqqqqqqqqqqqqqqqqqqqqqqqqqqqqqqqqqqqqqqqqqqqqqqqqqqqqqqqLqqqqqqqqqqqqqqqqqqqqqqqqqqqqqqqqqqqqqqqqqqqqqqqqqqqqqqqqqqqqqqqqqqqqqqqqqqqqqqqqqqqqqqqqqqqqqqqqqqqqqqqqqqqqqqqqqqqqqq]qqqqqqqqqqqqqqqqqqq
@m140628_065130_42174_c100644482550000001823116109101414_s1_p0/2143/ccs
TATCTATCTATCTATCTGGGTTGACTTAA
+
qSq2Tb]JKqiO._qIQ,qq>qqR%]qIq
@m140628_065130_42174_c100644482550000001823116109101414_s1_p0/2149/ccs
CTGCAGTCACACAGGAAACAGAAAAGTTATGAAGGTCAACCCAGATAGATAGATAGATAGATAGATAGATAGATAGATAGATTGTACTTTAGTTCTTCACTGAGTCAGCACGATATGAGTGCACGTGCTGATCGTGACAGTCGAGATGATGAGCAGCACGATATGAGTCATCTGCACGTGCTGATCGTGACAGTCGAGATGTTTCTCCTGTTTATCACATGAAGATAGATAGATAGATAGATAGATAGATAGATAGATAGATAGATAGATAGATAGATAGATAGATAGATAGATAGATAGATCTCTCGCTTGGACTGGTTTGACTGGGAAAACCCTGCAGGCAGT
+
qqqqqqqqqqqqqqqqqqqqqBqqqqqqqqqqqqqqqqqqqqqqqqqqqqqqqqqqqqqqqqqqqqqqqqqqqqqqqqqqqqqqqqqqqqqqqqqcqqqqqqqqqqqqqqqqqqqqqqqqqqqqqqqqqqqqqqqqqqqqqqqqqqqqqqqqqqqqqqqqqqqqqqqqqqqqqqqqqqqqqqqqqqqqqqqqqqqqqqqqqqqqqqqqqq_qqqqqqqqqqqqqqqqqqqqqqqqqqqqqqqqqqqqqqqqqqqqqqqqqqqqqqqqqqqqqqqqqqqqqqqqqqqqqqqqqqqqqqqqqqqqqqqqqqqqqqqqqqqqqqqqqqqqqqqqqqqqqqqqqqqqqq
@m140628_065130_42174_c100644482550000001823116109101414_s1_p0/2152/ccs
AACCCGAATTCACCGTTGTAACCAAGGGATCAATAAAGTTCTATCCACACACACACACACACACACACACACACACACACACACACACACACACACACACACACACAACCCTTAATGTTTAATAGCATCTCGAGTGTCACGCTCAGCACATGCAGATCACTCATAGCGTGCTGATCATCATGTCGACTGACACGATCTGCACGTGTACTCATAGCGTGCTGTCGGGACATGGACTCTACAATCTATCTATCTATCTATCTATCTATCTATCTATCTATCTATCTAAGCTATAAAGAGGCATTGCAAACAGCAGGTGTCAAACGAATTC
+
qqqqqqqqqqqqqqqqqqqqqqqqqDqqqqqqqqqqqqqqqqqqqqqqqqqqqqqqqqqO0>qqqqqqqqiqqi\bqqqqqqqqqqqqqqqqqqqqqqqqOqiqqqqqqqqqqqqqqqqqqqqqqqqqqqqqqqqqqqqqqqqqqqqqqqqqqqqqqqqqqqqqqqqqqqqqqqqqqqqqqqqqqqqqqqqqqqqqqqqqqqqqqqqqqqqqqqqqqqqqqqqqqqqqqqqqqqqqqqqqqqqqqqqqqqqqqqqqqqqqqqqqqqqqqqqqqqqqqqqqqqqqqqqqqqqqqqqqqqqqqqqqqqqqqqqqqqqqqqqqqqqqqqqq
@m140628_065130_42174_c100644482550000001823116109101414_s1_p0/2154/ccs
ACTGCCTGCAGGGTTTTCCCAGTCAAACCAGTCCAAGCGAGAGATCTATCTATCTATCTATCTATCTATCTATCTATCTATCTATCTATCTATCTATCTATCTATCTATCTATCTATCTATCTTCATGTGATAAACAGGAGAAACATCTCGACTGTCACGATCAGCACGTGCAGATGACTCATATCGTGCTGCTCATCATCTCGACTGTCACGATCAGCACGTGCACTCATATCGTGCTGACTCAGTGAAGAACTAAAGTACAATCTATCTATCTATCTATCTATCTATCTATCTATCTATCTGGGTTGACCTTCATAACTTTTCTGTTTCCTGTGTGACTGCAG
+
qqqqqqqqqqqqqqqqqqqqqqqqqqqqqqqqqqqqqqqqqqqqqqqqqqqqqqqqqqqqqqqqqqqqqqqqqqqqqqqqqqqqqqqqqqqqqqqqqqqqqqqqqqqqqqqqqqqqqqqqqqqqqqqqqqqqqqqqqqqqqqqqqqqqqqqqqqqqqqqqqqqqqqqqqqqqqqqqqqqqqqqqqqqqqqqqqqqqqqqqqqqqqqqqqqqqqqqqqqqqqqqqqqqqqqqqqqqqqqqqqqqqqqqqqqqqqqqqqqqqqqqqqqqqqqqqqqqqqqqqqqqqqqqqqqqqqqqqqqqqqqqqqqqqqqqqqqqqqqqqqqqqqqqqqqqqqqqqqqqqqqqqq
@m140628_065130_42174_c100644482550000001823116109101414_s1_p0/2158/ccs
ACTGCGAATTCACCGTTGTAACCAAGGGATCAATAAAGTTCTATCCACACACACACACACACACACACACACACACACACACACACACACACACACACACAACCCTTAATGTTTAATAGCATCTCGAGTGTCACC
+
qqqqqqqqqqqqqqqqqqqqqqqqqqqqqqqqqqqqqqqqqqqqqqqqqqq[qqqqqcqqqqqqqLqqqiqqqqqqq^qqqqqqqqqbqNqqqqqqqqqqqqqqqqqqqqq=qqqqqqqqqqqqqqqqqqqqqqq
@m140628_065130_42174_c100644482550000001823116109101414_s1_p0/2159/ccs
CGTTTGACACCTGCTGTTGCAATGCCTCTTT
+
Hqqqqqqqqqqqqqqq!qqqqqqqqqqqUqq
@m140628_065130_42174_c100644482550000001823116109101414_s1_p0/2165/ccs
CTGCAGTCACACAGGAAACAGAAAAGTTATGAAGGTCAACCCAGATAGATAGATAGATAGATAGATAGATAGATAGATTGTACTTTAGTTCTTCACTGAGTCAGCACGATATGAGTGCACGTGCTGATCGTGACAGTCGAGATGATGAGCAGCACGATATGAGTCATCTGCACGTGCTGATCGTGACAGTCGAGATGTTTCTCCTGTTTATCACATGAAGATAGATAGATAGATAGATAGATAGATAGATAGATAGATAGATAGATAGATAGATAGATAGATAGATAGATAGATAGATCTCTCGCTTGGACTGGTTTGACTGGGAAAACCCTGCAGCAGC
+
qqqqqqqqqqqqqqqqqqqqqqqqqqqqqqqqqqqqqqqqqqqqqqqqqiqqqqqcqiqqqqqqqqq&qqqqqqqqqqqqqqqqqqqqqqqqqqqqqqqqqqqqqqqqqqqqqqqqqqqqqqqqqqqqqqqqqqqqqqqqqqqqqqqqqqqqqqqqqqqqqqqqqqqqqqqqqqqqqqqqqqqqqqqqqqqqqqqqqqqqqqqqqqqqqqqqqqqqqqqqqqqqqqqqqqqqqqqqqqqqqqqqqqqqqqqqqqqqqqqqqqqqqqqqqqqqqqqqqqqqqqqqqqqqqqqqqqqqqqqqqqqqqqqqqqqqqqqqqqqqqqqqqqqqqqqqqqqqqqqq
@m140628_065130_42174_c100644482550000001823116109101414_s1_p0/2174/ccs
CTGCAGTCACACAGGAAACAGAAAAGTTATGAAGGTCAACCCAGATAGATAGATAGATAGATAGATAGATAGATAGATAGATTGTACTTTAGTTCTTCACTGAGTCAGCACGATATGAGTGCACGTGCTGATCGTGACAGTCGAGATGATGAGCAGCACGATATGAGTCATCTGCACGTGCTGATCGTGACAGTCGAGATGTTTCTCCTGTTTATCACATGAAGATAGATAGATAGATAGATAGATAGATAGATAGATAGATAGATAGATAGATAGATAGATAGATAGATAGATAGATAGATAGATCTCTCGCTTGGACTGGTTTGACTGGGAAAACCCTGCAGCAGCT
+
qqqqqqqqqqqqqqqqqqqqqqqqqqqqqq\qqqqqqqqqqqqqqqqAqqqqqqqfqqqqqqqqqqqqqqqqqqqqqqqqqqqqqqqqqqqqqqqqqqqqqqqqqqqqqqqqqqqqqqqqqqqqqqqqqqqqqqqqqqqqqqqqqqqqqqqqqqqqqqqqqqqqqqqqqqqqqqqqqqqqqqqqqqqqqqqqqqqqqqqqqqqqqqqqqqqqqqqqqqqqqqqqqqqqqqqqqqqqqqqiqqqqqqqqqqqqqbqaqqqqqqqRqqqMqqqqqqqiqqqfqqqqqqqqqqq[qqqqqqqqqqqqqqqqqqqqqqqqqqqqqqYqqqqqqEqqqqqqqqqqqqqqqqqqq
@m140628_065130_42174_c100644482550000001823116109101414_s1_p0/2180/ccs
GTCACACAGGAAACGAAAAGTTATGAAGGTCAACCCAGATAGATAGATAGATAGATAGATAGATAGATAGATAGATTGTACTTTAGTTCTTCACTGAGTCAGCACGATATGAGTGGCACGTGCTGATCGTGACAGTCGAGATGATGAGCAGCACGATATGAGTCATCTGCACGGTGCTGATCGTGACAGTTCGAGATGTTTCTCCTGTTTATCACATGAAGATAGATAGATAGATAGATAGATAGATAGATAGATAGATAGATAGATAGATAGATAGATAGATAGATAGATAGATAGATCTCTCGCTTGGACTGGTTTGACTGGGAAAACCC
+
?2&6./;>+?'=<2(;=@@>-=@@>/=6@?)?@4@<:730,03???;:./:1.38501?:?0:1@,ELK(F4I3LGLHC1*5<L;LKLLAK:<KLAL;LILLK:I:JKL?.55I&=LLK6IJK7IK3961?-<@@9*2@@@@8?3.?@@@?:?>.?-.>=@21@@@@@@@@@#13@;@=:3@>@@?2@@)->?9@@@@3@,@@=@?%));?@?@9@?5?;??(91@:@@@*9=&,1:;3:@@3@?@:@>?;00@?80?JLFKEK<G=L9:LL?KJLFLK8LLEL?LLKDE.K9K@?76DIL8F1;H:K2LK;I:L;L<5KFL>?MIL?=;IL
@m140628_065130_42174_c100644482550000001823116109101414_s1_p0/2183/ccs
GAATTCGTTTGACACCTGCTGTTTGCAATGCCTCTTTATAGCTTAGATAGATAGATAGATAGATAGATAGATAGATAGATAGATTGTAGAGTCCATGTCCCGACAGCACGCTATGAGTACACGTGCAGATCGTGTCAGTCGACATGATGATCAGCACGCTATGAGTGATCTGCATGTGCTGAGCGTGACACTCGAGATGCTATTAAACATTAAGGGTTGTGTGTGTGTGTGTGTGTGTGTGTGTGTGTGTGTGTGTGTGTGTGTGTGTGTGTGTGTGGATAGAACTTTATTGATCCCTTGGTTACAACGGTGAATTCACTCT
+
qqqqqqqqqqqqqqqqaqqqqGqqqqqqqqqqqqqqqqqqqqqqqqqqqqqqqfqqqqqqqqqqqqqqqqqqqqqqqqqqqqqqqqqqqqqqqqqqqqqqqqqqqiqqqqqqqqqqqqqqqqqqqqqqqqqqqqqqqqqqqqqqqqqqqqqqqqqqqqqqqqqqqqqqqqqqqqqqqqqqqqqqqqqqqqqqqqqqqqqqqqqqqqqqqqqqqiqqqqqqqqqqqqqqqqqqqqqqqqqqqqqqqqqqqqqqqqqqqqqqqqqqqqqqqqXqqqqqqqqqqqqqqqqqqqqqqqiqqqqqqqqqqXqqqqqqqqqqqqqqqq
@m140628_065130_42174_c100644482550000001823116109101414_s1_p0/2184/ccs
ATGCCTCTTTATAGCTTAGATAGATAGATAGATAGATAGATAGATAGATAGATAGATTGTAGAGTCCATGTCCCGACAGCACGCTATGAGTACACGTGCAGATCGTGTCAGTCGACATGATGATCAGCACGCTATGAGTGATCTGCATGTGCTGAGCGTGACACTCGAGATGCTATTAAACATTAAGGGTTGTGTGTGTGTGTGTGTGTGTGTGTGTGTGTGTGTGTGTGTGTGTGTGTGTGTT
+
qqqqqqqJqqqqqqqqqqqqqqqqqqqqqqqqqiiqqqqqqqqqqqqqqqqqqqQqqqq]qfqiq]qqqqqqqqqqqqqqqqqqqqqqqqqqqqqqqqqqqqqqqqqqqqqqqqqqqqqqqqqqqqA9qqqqqEqqFqTcqqqqqqqqqqqZqqqqXqqqfDiqqqqqqqqqZqqqqqqqiqqqqqqqq\q`qqqqq`iqqqq^W;Oqqiq=L->:(1:3P3H2d7::FEZ:7&IQbqqqqq2%
@m140628_065130_42174_c100644482550000001823116109101414_s1_p0/2187/ccs
ACTGCCTGCAGGGTTTTCCCAGTCAAACCAGTCCAAGCGAGAGATCTATCTATCTATCTATCTATCTATCTATCTATCTATCTATCTATCTATCTATCTATCTATCTATCTATCTATCTATCTATCTTCATGTGATAAACAGGAGAAACATCTCGACTGTCACGATCAGCACGTGCAGATGACTCATATCGTGCTGCTCATCATCTCGACTGTCACGATCAGCACGTGCACTCATATCGTGCTGACTCAGTGAAGAACTAAAGTACAATCTATCTATCTATCTATCTATCTATCTATCTATCTATCTGGGTTGACCTTCATAACTTTTCTGTTTCCTGTGTGACTGCAG
+
qqqqqqqqqqqqqqqqqqqqqqqqqqqqqqqqqqqqqqqqqqqqqqqqqqqqqqqqqqqqqqqqqqqqqqqqqqqqqqqqqqqqqqqqqqqqqqqqqqqqqqqqqqqqqqqqqqqqqqqqqqqqqqqqqqqqqqqqqqqqqqqqqqqqqqqqqqqqqqqqqqqqqqqqqqqqqqqqqqqqqqqqqqqqqqqqqqqqqqqqqqqqqqqqqqqqqqqqqqqqqqqqqqqqqqqqqqqqqqqqqqqqqqqqqqqqqqqqqqqqqqqqqqqqqqqqqqqqqqqqqqqqqqqqqqqqqqqqqqqqqqqqqqqqqqqqqqqqqqqqqqqqqqqqqqqqqqqqqqqqqqqqqqqqq
@m140628_065130_42174_c100644482550000001823116109101414_s1_p0/2188/ccs
AGGACGAATTCACCGTTGTAACCAAGGGATCATAAAGTTCTATCCACACACACACACACACACACACACACACACACACACACACACACACACACACATACAACCCTTAATGTTTAATAGCATCTCGAGTGTCACGCTCAGCACATGCAGATCACTCATAGCGTGCTGATCATCATGTCGACTGACACGATCTGCACGTGTACTCATAGCGTGCTGTCGGGACATGGACTCTACAATCTATCTATCTATCCTATCTATCTATCTATCTATCTATCTAAGCTATAAAGAGGCATTGCAAACAGCAGGTGTCAAACGAATTC
+
X1WCVSWJOX<XL`PEVLQ.OJIWXFXXWVR(METXXVRAWIXI^R>GEQBJIO9EF@>BFCTJUIKSAJCQ?C?T?KJHOTELGG=HOUFP<SKRDNHFEHIBXPEUVUH@JRXMXEVVDWKVU2)QWWPW>V@TBWPX@SWEXVSBW>.STbddTdaSZ]`cWOcUKNPUPLba;\bLaCd0D:aUdcccd^RcOHKQ^bdWUddcJQJRQ^acaGLbN4(;TOdc^S_GcT\WdVUc^d^cB[^bD$.U^d]cU^QOcURUcVAJbVTRU`JCPVd_cbW`U^VdXi]^adcdFPHGHPPN-KTNOOGdUKabd^Ld
@m140628_065130_42174_c100644482550000001823116109101414_s1_p0/2189/ccs
GTCACACAGGAAACAGAAAAGTTATGAAGGTCAACCCAGATAGATAGATAGATAGATAGATAGATAGATAGATAGATTGTACTTTAGTTCTTCACTGAGTCAGCACGATATGAGTGCACGTGCTGATCGTGACAGTCGAGATGATGAGCAGCACGATATGAGTCATCTGCACGTGCTGATCGTGACAGTCGAGATGTTTCTCCTGTTTATCACATGAAGATAGATAGATAGATAGATAGATAGATAGATAGATAGATAGATAGATAGATAGATAGATAGATAGATAGATAGATCTCTCGCTTGGACTGGTTTGACTGGGAAAACCC
+
qqqqqqqqqqqqqqqqqqqqqqqqqqqqqqqqqqqqqqqqqqqqqqqqqqqqqqqqqqqqqqqqqqqqqqqqqqqqqqqqqqqqqqqqqqqqqqqqqqqqqqqqqqqqqqqqqqqqqqqqqqqqqqqqqqqqqqqqqqqqqqqqqqqqqqqqqqqqqqqqqqqqqqqqqqqqqqqqqqqqqqqqqqqqqqqqqqqqqqqqqqqqqqqqqqqqqqqqqqqqqqqqqqqqqqqqqqqqqqqqqqqqqqqqqqqqqqqqqqqqqqqqqqqqqqqqqqqqqqqqqqqqqqqqqqqqqqqqqqqqqqqqqqqqqqqqqqqqqqqqqqqqqq
@m140628_065130_42174_c100644482550000001823116109101414_s1_p0/2190/ccs
AGGACCTGCAGGGTTTTCCCAGTCAAACCAGTCCAAGCGAGAGATCTATCTATCTATCTATCTATCTATCTATCTATCTATCTATCTATCTATCTATCTATCTATCTATCTATCTATCTATCTTCATGTGATAAACAGGAGAAACATCTCGACTGTCACGATCAGCACGTGCAGATGACTCATATCGTGCTGCTCATCATCTCGACTGTCACGATCAGCACGTGCACTCATATCGTGCTGACTCAGTGAAGAACTAAAGTACAATCTATCTATCTATCTATCTATCTATCTATCTATCTATCTGGGTTGACCTTCATAACTTTTCTGTTTCCTGTGTGACTGCAG
+
qqqqqqqqqqqqqiqqqqqqqqqqqqqqqqqqqqqqqqqqqqqqqqqqqqqqqqqqqqqqqqqqqqqqqqqqqqqqqqqqqqqqqqqqqqqqqqqqqqqqqqqqqqqqqqqqqqqqqqqqqqqqqqqqqqqqqqqqqqqqqqqqqqqqqqqqqqqqqqqqqqqqqqqqqqqqqqqqqqqqqqqqqqqqqqqqqqqqqqqqqqqqqqqqqqqqqqqqqqqqqqqqqqqqqqqqqqqqqqqqqqqqqqqqqqqqqqqqqqqqqqqqqqqqqqqqqqqqqqqqqqqqqqqqqqqqqqqqqqqqqqqqqqqqqqqqqqqqqqqqqqqqqqqqqqqqqqqqqqqqqqqqq
@m140628_065130_42174_c100644482550000001823116109101414_s1_p0/2191/ccs
AATTCGTTTGACACCTGCTGTTTGCAATGCCTCTTTATAGCTTAGATAGATAGATAGATAGATAGATAGATAGATAGATAGATTGTAGAGTCCATGTCCCGACAGCACGCTATGAGTACACGTGCAGATCGTGTCAGTCGACATGATGATCAGCACGCTATGAGTGATCTGCATGTGCTGAGCGTGACACTCGAGATGCTATTAAACATTAAGGGTTGTGTGTGTGTGTGTGTGTGTGTGTGTGTGTGTGTGTGTGTGTGTGTGTGTGTGTGTGTGGATAGAACTTTATTGATCCCTTGGTTACAACGGTGAATT
+
qqqqqqqqqqqqqqqqqqqqqqqqqqqqqqqqqqqqqqqqqqqqqqqqqqqqqqqqqqqqqqqqqqqqqqqqqqqqqqqqqqqqqqqqqqqqqqqqqqqqqqqqqqqqqqqqqqqqqqqqqqqqqqqqqqqqqqqqqqqqqqqqqqqqqqqqqqqqqqqqqqqqqqqqqqqqqqqqqqqqqqqqqqqqqqqqqqqqqqqqqqqqqqqqqqqqqqqqqqqqqqqqqqqqqqqqqqqqqqqqqqqqqqqqqqqqqqqqqqqqqqqqqqqqqqqqqqqqqqqqqqqqqqqqqqqqqqqqqqqqqqqqqqqqqqqqqqq
@m140628_065130_42174_c100644482550000001823116109101414_s1_p0/2198/ccs
AATTCACCGTTGTAACCAAGGGATCAATAAAGTTCTATCCACACACACACACACACACACACACACACACACACCACACACACACACACACACACACAACCCTTAATGTTTAATAGCATCTCGAGTGTCACGCTCAGCACATGCAGATCACTCATAGCGTGCTGATCATCATGTCGACTGACACGATCTGCACGTGTACTCATAGCGTGCTGTCGGGACATGGACTCTACAATCTATCTATCTATCTATCTATCTATCTATCTATCTATCTAAGCTATAAAGAGGCATTGCAAACAGCAGGTGTCAAACGAATT
+
qqqq^qqqdqqqqqqqq_qXqqq]qqqqqqqqqqqqqq(OMiqG]qqqqqqaq\qqqqqqqqqqqqqqqXqiq78qiqbqqqqqqqiqqqqaqqqJdqqiqqqqqqqqqqqqqqqqqqqqqqqqqqqqqqqqqqqqqqqqqqqqqqqqqqqqqqqqqqqqqqqqqqqqqqqqqqqqqqqqqqqqqqqqqqqqqqqqqqqqqqqqiqqqqqqqqiqqqqqqqqqqqqqqqqqqqqqqqqiqqqqqqqiqqqqqqqqqqqqqqqqqqqYqqiqYqqqqqqqqq^q@W8qqqqq?qqqqqZqqqiqqqqqqqqiqqq
@m140628_065130_42174_c100644482550000001823116109101414_s1_p0/2200/ccs
AGTCACTGCAGGGTTTTCCAGTCAAACCAGTCAAGCGAGAGATCTATCTATCTATCTATCTATCTATCTATCTATCTATCTATCTATCTATCTATCTATCTATCTATCTATCTATCTTCATGTGATAAACAGGAGAAACATCTCGACTGTCACGATCAGCACGTGCAGATGACTCATATCGTGCTGCTCATCATCTCGACTGTCACGATCAGCACGTGCACTCATATCGTGCTGACTCAGTGAAGAACTAAAGTACAATCTATCTATCTATCTATCTATCTATCTATCTATCTATCTGGGTTGACCTTCATAACTTTTCTGTTTCCTGTGTGACTGCAG
+
qqqqqqqqqq_qqqqqqYqqqqqdqqbqqqq!iqqqqqqqqqifOqqqiqXf:bQqqqqqqZZqfqKiN7dZRfZqSqUa<R_qqqqqqqqqqqqqqqdq_dqqqqqqqqqqqqqqqqqqqqqqqqqqqqqqqqqqqqqqqqqqqqqqqqqqqqqqqqqqqqqqqqqqqqqqfqqqqqqqqqqqqqqqqqqqqqqqqqqqqqqqqqqqqqqqqqqqqqqqqqqqqqqqqqqqqqqqqqqqqqqqqqqqqqqqqqqqqqqqqqqqqqqqqqqqqqqqqqqqqqqqqqqq:qqqqqqqqqqqqqqqqqIqqqqqqqqqqqqqqIqqqqqqqqqqqqqqqqq
@m140628_065130_42174_c100644482550000001823116109101414_s1_p0/2206/ccs
AGGACGAATTCACCGTTGTAACCAAGGGATCAATAAAGTTCTATCCACACACACACACACACACACACACACACACACACACACACACACACACACACACACAACCCTTAATGTTTAATAGCATCTCGAGTGTCACGCTCAGCACATGCAGATCACTCATAGCGTGCTGATCATCATGTCGACTGACACGATCTGCACGTGTACTCATAGCGTGCTGTCGGGACATGGACTCTACAATCTATCTATCTATCTATCTATCTATCTATCTATCTATCTAAGCTATAAAGAGGCATTGCAAACAGCAGGTGTCAAACGAATTC
+
qqqqqqqqqqqqqqqqqqqqqqqqqqqqqqqqqqqqqqqqqqqqqqqqqqqqqqqqqqqqqqqqqqqqqqqqqqqqqqqqqqqqqqqqqqqqqqqqqqqqqqqqqqqqqqqqqqqqqqqqqqqqqqqqqqqqqqqqqqqqqqqqqqqqqqqqqqqqqqqqqqqqqqqqqqqqqqqqqqqqqqqqqqqqqqqqqqqqqqqqqqqqqqqqqqqqqqqqqqqqqqqqqqqqqqqqqqqqqqqqqqqqqqqqqqqqqqqqqqqqqqqqqqqqqqqqqqqqqqqqqqqqqqqqqqqqqqqqqqqqqqqqqqqqqqqqqqqqqqqq
@m140628_065130_42174_c100644482550000001823116109101414_s1_p0/2208/ccs
CATCACGTTGGTAACCAAGGGATCAATAAGTTCTATCCACACCACACACACACACACACCACCACAACACACACACACACCACACACACACAACCCTTAATGTTTAATAGCATCTCGAGTGTCACGCTCAGCACATGCAGATCACTCATAGCGTGCTGATCATCATGTCGACTGACACGATCTGCACGTCGATCATAGCGTT
+
!!!/7*9JG&67A9)>OSK^KV=/CGE-S*:F4?TfYdiaQC>1G\F]5NUNQ\L]?iCGRB%i^A4Si\UAqaabafJ--aBLNL[i`TiOYUqqfb?;ZPR5J`dif?XSYiifqq_fNDZP`qYqqqqH\YcKqiDiiQIZH`V\ZcdTfZK^[RKN`KY]PY;:@FS7qTSGc\`VLUdY?:>SA(F?'<C7$7IG*L
@m140628_065130_42174_c100644482550000001823116109101414_s1_p0/2213/ccs
GGGTTTTCCCAGTCAAACCAGTCCAAGCGAGAGATCTATCTATCTATCTATCTATCTATCTATCTATCTATCTATCTATCTATCTATCTATCTATCTATCTATCTATCTATCTTCATGTGATAAACAGGAGAAACATCTCGACTGTCACGATCAGCACGTGCAGATGACTCATATCGTGCTGCTCATCATCTCGACTGTCACGATCAGCACGTGCACTCATATCGTGCTGACTCAGTGAAGAACTAAAGTACAATCTATCTATCTATCTATCTATCTATCTATCTATCTATCTGGGTTGACCTTCATAACTTTTCTGTTTCCTGTGTGAC
+
qqqqqqqqqqqqqqqqqqqqqqqqqqqqqqqqqqqqqqqqqqqqqqqqqqqqqqqqqqqqqqqqqqqqqqqqqqqqqqqqqqqqqqqqqqqqqqqqqqqqqqqqqqqqqqqqqqqqqqqqqqqqqqqqqqqqqqqqqqqqqqqqqqqqqqqqqqqqqqqqqqqqqqqqqqqqqqqqqqqqqqqqqqqqqqqqqqqqqqqqqqqqqqqqqqqqqqqqqqqqqqqqqqqqqqqqqqqqqqqqqqqqqqqqqqqqqqqqqqqqqqqqqqqqqqqqqqqqqqqqqqqqqqqqqqqqqqqqqqqqqqqqqqqqqqqqqqqqqqqqqqqqqqqqqq
@m140628_065130_42174_c100644482550000001823116109101414_s1_p0/2216/ccs
GTCACACAGGAAACAGAAAAGTTATGAAGGTCAACCCAGATAGATAGATAGATAGATAGATAGATAGATAGATAGATTGTACTTTAGTTCTTCACTGAGTCAGCACGATATGAGTGCACGTGCTGATCGTGACAGTCGAGATGATGAGCAGCACGATATGAGTCATCTGCACGTGCTGATCGTGACAGTCGAGATGTTTCTCCTGTTTATCACATGAAGATAGATAGATAGATAGATAGATAGATAGATAGATAGATAGATAGATAGATAGATAGATAGATAGATAGATAGATAGATCTCTCGCTTGGACTGGTTTGACTGGGAAAACCC
+
qqqqqqqqqqqqqqqqqqqqqqqqqqqqqqqqqqqqqqqqqqqqqqqqqqqqqqqqqqqqqqqqqqqqqqqqqqqqqqqqqqqqqqqqqqqqqqqqqqqqqqqqqqqqqqqqqqqqqqqqqqqqqqqqqqqqqqqqqqqqqqqqqqqqqqqqqqqqqqqqqqqqqqqqqqqqqqqqqqqqqqqqqqqqqqqqqqqqqqqqqqqqqqqqqqqqqqqqqqqqqqqqqqqqqqqqqqqqqqqqqqqqqqqqqqqqqqqqqqqqqqqqqqqqqqqqqqqqqqqqqqqqqqqqqqqqqqqqqqqqqqqqqqqqqqqqqqqqqqqqqqqqqqqqqq
@m140628_065130_42174_c100644482550000001823116109101414_s1_p0/2219/ccs
CTGCAGTCACACAGGAAACAGAAAAGTTATGAAGGTCAACCCAGATAGATAGATAGATAGATAGATAGATAGATAGATAGATTGTACTTTAGTTCTTCACTGAGTCAGCACGATATGAGTACACGTGCTGATCGTGACAGTCGAGATGATGAGCAGCACGATATGAGTCATCTGCACGTGCTGATCGTGACAGTCGAGATGTTTCTCCTGTTTATCACATGAAGATAGATAGATAGATAGATAGATAGATAGATAGATAGATAGATAGATAGATAGATAGATAGATAGATAGATAGATAGATCTCTCGCTTGGACTGGTTTGACTGGGAAAACCCTGCAGCAGCT
+
qqqqqqqqqqqqqqqqqqqqq=qqqqqqqqqqqqqqqqqqqqqqqqqqqq`qqqqqqqqqqqqqqqqqqqqqqqqqqqqqqqqqqqqqqqqqqqqqqqqqqqqqqqqqqqqqqqqqqqqq@Dqqqqqqqqqqqqqqqqqqqqqqqqqqqqqqqqqqqqqqqqqqqqqqqqqqqqqqqqqqqqqqqqqqqqqqqqqqqqqqqqqqqqqqqqqqqqqqqqqqqqqqqqqqqqqqqqqqqqqqqqqqqqqqqqqqqqqqqqqqqqqqqqqqqqqqqqqqqqqqqqqqqqqqqqqqqqqqqqqqqqqqqqqqqqqiqqqqqqbqqqqqq\qqqqqq]qqqqqqqqqqqq
@m140628_065130_42174_c100644482550000001823116109101414_s1_p0/2220/ccs
GTCACACAGGAAACAGAAAAGTTATGAAGGTCAACCCAGATAGATAGATAGATAGATAGATAGATAGATAGATAGATTGTACTTTAGTTCTTCACTGAGTCAGCACGATATGAGTGCACGTGCTGATCGTGACAGTCGAGATGATGAGCAGCACGATATGAGTCATCTGCACGTGCTGATCGTGACAGTCGAGATGTTTCTCCTGTTTATCACATGAAGATAGATAGATAGATAGATAGATAGATAGATAGATAGATAGATAGATAGATAGATAGATAGATAGATAGATAGATCTCTCGCTTGGACTGGTTTGACTGGGAAAACCC
+
qqqqqqqqqqqqqqqqZqqqqqqqqqqqqqqqqqqqqqqqqqqqqqqqqqqqqqqqqqqqqqqqqqqqqqqqqqqqqqqqqqiqqqqqqqqqqqqqqqqqqqqqqqqqqqqqqqqqqqqqqqqqqqqqqqqqqqqqqqqqqqqqqqqqqqqqqqqqqqqqqqqqqqqqqqqqqqqqqqqqqqqqqqqqqqqqqqqqqqqqqqqqqqqqqqqqqqqqqqqqqqqqqqqqqqqqqqqqqqqqqqqqqqqqqqqqqqqqqqqqqqqqqqqqqqqqqqqqqqqqqqqqqqqqqqqqqqqqqqqqqqqqqqqqqqqqqqqqqqq\qqqMqq
@m140628_065130_42174_c100644482550000001823116109101414_s1_p0/2223/ccs
ATCGAATTCACCGTTGTAACCAAGGATCAATAAAGTTCTATCCACACACACACACACACACACACACACACACACACACACACACACACACACACACAACCCTTAATGTTTAATAGCATCTCGAGTGTCACGCTCAGCACATGCAGATCACTCATAGCGTGCTGATCATCATGTCGACTGACACGATCTGCACGTGTACTCATAGCGTGCTGTCGGGACATGGACTCTACAATCTATCTATCTATCTATCTATCTATCTATCTATCTATCTAAGCTATAAAGAGGCATTGCAAACAGCAGGTGTCAAACGAATTC
+
qqqqqqqqqqqqqqqqqqqqqqqQqqqqqqqqqqqqqqqqqqqqqqqqqqqqqqqqqqqqqqqqqqqqqqqqqqqqqqqqqqqqqqqqqqqqqqqqqqqiqqqqqqqqqqqqqqqqqqqqqqqqqqqqqqqqqqqqqqqqqqqqqqqqqqqqqqqqqqqqqqqqqqqqqqqqqqqqqqqqqqqqqqqqqqqqqqqqqqqqqqqqqqqqqqqqqqqqqqqqqqqqqqqqqqqqqqqqqqqqqqqqqqqqqqqqqqqqqqqqqqqqqqqqqqqqqqqqqqqqqqqqqqqqqqqqqqqqqqqqqqqqqqqqqqqqqqq
@m140628_065130_42174_c100644482550000001823116109101414_s1_p0/2236/ccs
TCCCGACAGCACGCTATGAGTACACGTGCAGATCGTGTCAGTCGACATGATGATCAGCACGCTATGAGTGATCTGCATGTGCTGAGCGTGACACTCGAGATGCTATTAAACATTAAGGGTTGTGTGTGTGTGGTGTGTGTGTGTGTGTGTGTGTGTGTGTGTGTGTGTGTTGTGTGTGTGTGTGGATAGAACTTTT
+
qqqqqqqqqqqqqqqqqqqqqqqqqqqqqiqqqqqqqqqqqqqqqqqqqqqqaqqqqqqqqqqqqqqqqqqqqqqqqqqqqq]qqqqqqqqqqqqqqqqqqqqqqqq)qqqqqqqqqqqFq)qdqqqqqqq(<qqqqqqqqqUSHRZi7ZqqqqW\iqqqqqccqqqqq`qqqqqqqqqqqqqqqqqqq>qqDqqq
@m140628_065130_42174_c100644482550000001823116109101414_s1_p0/2241/ccs
GAATTCGTTTGACACCTGCTGTTTGCAATGCCTCTTTATAGCTTAGATAGATAGATAGATAGATAGATAGATAGATAGATAGATTGTAGAGTCCATGTCCCGACAGCACGCTATGAGTACACGTGCAGATCGTGTCAGTCGACATGATGATCAGCACGCTATGAGTGATCTGCATGTGCTGAGCGTGACACTCGAGATGCTATTAAACATTAAGGGTTGTGTGTGTGTGTGTGTGTGTGTGTGTGTGTGTGTGTGTGTGTGTGTGTGTGTGTGTGTGTGGATAGAACTTTATTGATCCCTTGGTTACAACGGTGAATTCCAGCT
+
qqqqqqqqqqqqqqqqqqqqqqqqqqqqqqqqqqqqqqqqqqqqqqqqqqqqqqqqqqqqqqqqqqqqqqqqqqqqqqqqqqqqqqqqqqqqqqqqqqqqqqqqqqqqqqqqqqqqqqqqqqqqqqqqqqqqqqqqqqqqqqqqqqqqqqqqqqqqqqqqqqiqqqqqqqqqqqqqqqqqqqqqqqqqqqqqqqqqqqqqqqqqqqqqqqqqqqqqqqqqqqqqqqqqqqqqqqqqqqqqqP\QaqqqqqqqqqqqqqqqiqqaZqqqqqqqqqqqqqqqqqqqqqqqqqqqqqqqqqqqqqqqqqqqqqqqqqqqqqqqqqqq
@m140628_065130_42174_c100644482550000001823116109101414_s1_p0/2242/ccs
ACTGCCTGCAGGGTTTTCCCAGTCAAACCAGTCCAAGCGAGAGATCTATCTATCTATCTATCTATCTATCTATCTATCTATCTATCTATCTATCTATCTATCTATCTATCTATCTATCTATCTTCATGTGATAAACAGGAGAAACATCTCGACTGTCACGATCAGCACGTGCAGATGACTCATATCGTGCTGCTCATCATCTCGACTGTCACGATCAGCACGTGCACTCATATCGTGCTGACTCAGTGAAGAACTAAAGTACAATCTATCTATCTATCTATCTATCTATCTATCTATCTATCTGGGTTGACCTTCATAACTTTTCTGTTTCCTGTGTGACTGCAG
+
CGLI>d9fVqY__\]qq0fqq\[qSqWVq^4W\q0^Y\UOR\i[[[D\qfqiiqiffbf`^VOi`_[[_qa_fRd]Vfqqbqfdcqifqqqqqqqc`^fqbqqqqqqq]cqqqqqqqqqqqqqqqqqqqqqqVqqaqqqqqqqqqq\qqqqqqif`qqqqqqqiqqKqqqKqqqq`qqqqqqqqqqdqqqqqqqqqqqqqqqqqqqqqqdqdqqqqqqqqqqqqqqqqqqqqiqqVqqqqqbqqqqCqqqqKqqqqqRqPiVq\Iq@qqqqqqqqqqqqqqqiqqqqcqqiq]qqqqqqqqqqXqqqqiqYqiqqqqqqqqqqqqqqiqqqqqqZqcqqqqqqdq
@m140628_065130_42174_c100644482550000001823116109101414_s1_p0/2245/ccs
AATTCACCGTTGTAACCAAGGGATCAATAAAGTTCTATCCACACACACACACACACACACACACACACACACACACACACACACACACACACACACACACAACCCTTAATGTTTAATAGCATCTCGAGTGTCACGCTCAGCACATGCAGATCACTCATAGCGTGCTGATCATCATGTCGACTGACACGATCTGCACGTGTACTCATAGCGTGCTGTCGGGACATGGACTCTACAATCTATCTATCTATCTATCTATCTATCTATCTATCTATCTAAGCTATAAAGAGGCATTGCAAACAGCAGGTGTCAAACGAATT
+
qqqqqqqqqqqqqqqqqqqqqqqqqqqqqqqqqqqqqqqqqqqqqqqqqqqqqqqqqqqqqqqqqqqqqqqqqqqqqqqqqqqqqqqqqqqqqqqqqqqqqqqqqqqqqqqqqqqqqqqqqqqqqqqqqqqqqqqqqqqqqqqqqqqqqqqqqqqqqqqqqqqqqqqqqqqqqqqqqqqqqqqqqqqqqqqqqqqqqqqqqqqqqqqqqqqqqqqqqqqqqqqqqqqqqqqqqqqqqqqqqqqqqqqqqqqqqqqqqqqqqqqqqqqqqqqqqqqqqqqqqqqqqqqqqqqqqqqqqqqqqqqqqqqqqqqqqqqqq
@m140628_065130_42174_c100644482550000001823116109101414_s1_p0/2250/ccs
CTATCTATCTATCTATCTATCTATCTATCTATCTATCTATCTATCTATCTATCTATCTATCTATCTATCTTCATGTGATAAACAGGAGAAACATCTCGACTGTCACGATCAGCACGTGCAGATGACTCATATCGTGCTGCTCATCATCTCGACTGTCACGATCAGCACGTGCACTCATATCGTGCTGACTCAGTGAAGAACTAAAGTACAATCTATCTATCTATCTATCTATCTATCTATCTATCTATCTGGGTTGACCTTCATAACTTTTCTGTTTCCTGTGTGACTGCAG
+
qqqqqqqqqqqqqqqq^qqqqqqqqqqqqqqqqqqqqqqqqqqqqqqqqqqqqqqqqqqqqqqqqqqqqqqqqqqqqqqqqqqqqqqqqqqqqqqqqqqqqqqqqqqqqqqqqqqqqqqqqqqqqqqqqqqqqqqqqqqqqqqqqqqqqqqqqqqqqqqqqqqqqqqqqqqqqqqqqqqqqqqqqqqqqqqqqqqqqqqqqqqqqqqqqqqqqqqqqqqqqqqqqqqqqqqqqqqqqqqqqqqqqqqqqqqqqqqqqqqqqqqqqqqqqqqqqqqqqqqqqqqqqqqqqqqq
@m140628_065130_42174_c100644482550000001823116109101414_s1_p0/2258/ccs
TCGTTTGACACCTGCTGTTTGCAATGCCTCTTTATAGCTTAGATAGATAGATAGATAGATAGATAGATAGATAGATAGATTGTAGAGTCCATGTCCCGACAGCACGCTATGAGTACACGTGCAGATCGTGTCAGTCGACATGATGATCAGCACGCTATGAGTGATCTGCATGTGCTGAGCGTGACACTCGAGATGCTATTAAACATTAAGGGTTGTGTGTGTGTGTGTGTGTGTGTGTGTGTGTGTGTGTGTGTGTGTGTGTGTGTGTGTGGATAGAACTTTATTGATCCCTTGGTTACAACGGTGAATTCACTCT
+
qqqqqqqqqqqqqqqqqqqqqqqqqqqqqqqqqqqqqqqqqqqqqqqqqqqqqqqqqqqqqqqqqqqqqqqqqqqqqqqqqqqqqqqqqqqqqqqqqqqqqqqqqqqqqqqqqqqqqqqqqqqqqqqqqqqqqqqqqqqqqqqqqqqqqqqqqqqqqqqqqqqqqqqqqqqqqqqqqqqqqqqqqqqqqqqqqqqqqqqqqqqqqqqqqqqqqqqqqqqqqqqqqqqqqqqqqqqqqqqqqqqqqqqqqqqqqqqqqqqqqqqqqqqqqqqqqqqqqqqqqqqqqqqqqqqqqqqqqqqqqqqqqqqqqqqqqqqq
@m140628_065130_42174_c100644482550000001823116109101414_s1_p0/2263/ccs
TGTAACCAAGGGATCAATAAAGTTCTATCCACACACACACACACACACACACACACACACACACACACACACACACACACACACACAACCCTTAATGTTTAATAGCATCTCGAGTGTCACGCTCAGCACATGCAGATCACTCATAGCGTGCTGATCATCATGTCGACTGACACGATCTGCACGTGTACTCATAGCGTGCTGTCGGGACATGGACTCTACAATCTATCTATCTATCTATCTATCTATCTATCTATCTATCTAAGCTATAAAGAGGCATTGCAAACAGCAGGTGTCAAACGAATTC
+
qqqqqqqqqqqqqqqqqqqqqqqqqqqqqqqqqqqqqqqqqqqqqqqqqqqqqqqqqqqqqqqqqqqqqqqqqqqqqqqqqqqqqqqqqqqqqqqqqqqqqqqqqqqqqqqqqqqqqqqqqqqqqqqqqqqqqqqqqqqqqqqqqqqqqqqqqqqqqqqqqqqqqqqqqqqqqqqqqqqqqqqqqqqqqqqqqqqqqqqqqqqqqqqqqqqqqqqqqqqqqqqqqqqqqqqqqqqqqqqqqqqqqqqqqqqqqqqqqqqqqqqqqqqqqqqqqqqqqqqqqqqqqqqqqqqqqqqqqqqqqqqq
@m140628_065130_42174_c100644482550000001823116109101414_s1_p0/2264/ccs
GAATTCGTTTGACACCTGCTGTTTGCAATGCCTCTTTATAGCTTAGATAGATAGATAGATAGATAGATAGATAGATAGATAGATTGTAGAGTCCATGTCCCGACAGCACGCTATGAGTACACGTGCAGATCGTGTCAGTCGACATGATGATCAGCACGCTATGAGTGATCTGCATGTGCTGAGCGTGACACTCGAGATGCTATTAAACATTAAGGGTTGTGTGTGTGTGTGTGTGTGTGTGTGTGTGTGTGTGTGTGTGTGTGTGTGTGTGTGTGTGGATAGAACTTTATTGATCCCTTGGTTACAACGGTGAATTCGTCCT
+
qqqqqqqqqqqqqqqqqqqqqqqqqqqqqqqqqqqqqqqqqqqqqqqqqqqqqqqqqqqqqqqqqqqqqqqqqqqqqqqqqqqqqqqqqqqqqqqqqqqqqqqqqqqqqqqqqqqqqqqqqqqqqqqqqqqqqqqqqqqqqqqqqqqqqqqqqqqqqqqqqqqqqqqqqqqqqqqqqqqqqqqqqqqqqqqqqqqqqqqqqqqqqqqqqqqqqqqqqqqqqqqqqqqqqqqqqqqqqqqqqqqqqqqqqqqqqqqqqqqqqqqqqqqqqqqqqqqqqqqqqqqqqqqqqqqqqqqqqqqqqqqqqqqqqqqqqqqqqqqqqq
@m140628_065130_42174_c100644482550000001823116109101414_s1_p0/2266/ccs
AGTCAGAATTCACCGTTGTAACCAAGGGATCAATAAAGTTCTATCCACACACACACACACACACACACACACACACACACACACACACACACACACACACACAACCCTTAATGTTTAATAGCATCTCGAGTGTCACGCTCAGCACATGCAGATCACTCATAGCGTGCTGATCATCATGTCGACTGACACGATCTGCACGTGTACTCATAGCGTGCTGTCGGGACATGGACTCTACAATCTATCTATCTATCTATCTATCTATCTATCTATCTATCTAAGCTATAAAGAGGCATTGCAAACAGCAGGTGTCAAACGAATTC
+
qqqqqqqqqqqqqqqqqqqqqqqqqqqqqqqqqqqqqqqqqqqqqqqqqqqqqqqqqqqqqqqqqqqqqqqqqqqqqqqqqqqqqqqqqqqqqqqqqqqqqqqqqqqqqqqqqqqqqqqqqqqqqqqqqqqqqqqqqqqqqqqqqqqqqqqqqqqqqqqqqqqqqqqqqqqqqqqqqqqqqqqqqqqqqqqqqqqqqqqqqqqqqqqqqqqqqqqqqqqqqqqqqqqqqqqqqqqqqqqqqqqqqqqqqqqqqqqqqqqqqqqqqqqqqqqqqqqqqqqqqqqqqqqqqqqqqqqqqqqqqqqqqqqqqqqqqqqqqqqq
@m140628_065130_42174_c100644482550000001823116109101414_s1_p0/2268/ccs
AGGACGAATTCACCGTTGTAACCAAGGGATCAATAAAGTTCTATCCACACACACACACACACACACACACACACACACACACACACACACACACACACACAACCCTTAATGTTTAATAGCATCTCGAGTGTCACGCTCAGCACATGCAGATCACTCATAGCGTGCTGATCATCATGTCGACTGACACGATCTGCACGTGTACTCATAGCGTGCTGTCGGGACATGGACTCTACAATCTATCTATCTATCTATCTATCTATCTATCTATCTATCTAAGCTATAAAGAGGCATTGCAAACAGCAGGTGTCAAACGAATTC
+
qqqqqqqqqqqqqqqqqqqqqqqqqqqqqqqqqqqqqqqqqqqqqqqqqqqqqqqqqqqqqqqqqqqqqqqqqqqqqqqqqqqqqqqqqqqqqqqqqqqqqqqqqqqqqqqqqqqqqqqqqqqqqqqqqqqqqqqqqqqqqqqqqqqqqqqqqqqqqqqqqqqqqqqqqqqqqqqqqqqqqqqqqqqqqqqqqqqqqqqqqqqqqqqqqqqqqqqqqqqqqqqqqqqqqqqqqqqqqqqqqqqqqqqqqqqqqqqqqqqqqqqqqqqqqqqqqqqqqqqqqqqqqqqqqqqqqqqqqqqqqqqqqqqqqqqqqqqqqq
@m140628_065130_42174_c100644482550000001823116109101414_s1_p0/2273/ccs
ACTGAGTCAGCACGATATGAGTGCACGTGCTGATCGTT
+
qqqqqqqqqqqqqqqqqqq(qqqqqqqqqqqqqqqqqq
@m140628_065130_42174_c100644482550000001823116109101414_s1_p0/2275/ccs
CTGCAGTCACACAGGAAACAGAAAAGTTATGAAGGTCAACCCAGATAGATAGATAGATAGATAGATAGATAGATAGATAGATTGTACTTTAGTTCTTCACTGAGTCAGCACGATATGAGTGCACGTGCTGATCGTGACAGTCGAGATGATGAGCAGCACGATATGAGTCATCTGCACGTGCTGATCGTGACAGTCGAGATGTTTTCTCCTGTTTATCACATGAAGATAGATAGATAGATAGATAGATAGATAGATAGATAGATAGATAGATAGATAGATAGATAGATAGATAGATAGATAGATCTCTCGCTTGGACTGGTTTGACTGGGAAAAACCCTGCAGACTCT
+
qqqqqqqqqqqqqqqqqqqqqqqqqqqqqqqqqqqqqqqqqqqqqqqqqqqqqqqqqqqqqqqqqqqqqqqqqqqqqqqqqqqqqqqcqqqqqqqqqqqqqqqqqqqqqqqqqqqqqqqqqqqqqqqqqqqqqqqqqqqqqqqqqqqqqqqqqqqqqqqqqqqqqqqqqqqqqqqqqqqqqqqqqqqqiqqqqqqqqqqqq2qqqqqqqqqqqqqqqqqqqqqqqqqqqqqqqqqqqqqqqqqqqqqqqqqqqqqqqqqqqqqqqqqqqqqqqqqqqqqqqqqqqqqqqqqqqqqqqqqqqqqqqqqqqqqqqqqqqqqqqqqqqqqqq1qqq]Nqqqqqqqqqqqq
@m140628_065130_42174_c100644482550000001823116109101414_s1_p0/2292/ccs
GTTGACGGACGCACATAGTAGCTGACGTCGGCAATCGCGACCCATAAACGCCAGCCGCCGCCGCGTTTTTTCTCGCAGTAAACTGCATCGTCAAAGTCACGGGCGTCTTCGCCATCAATGGTGACCAGCGGTAAATCGCGCAGATCAACACGGCCCGCTTTTGCTTCTTCCGGCACTTCTTCTTTCAGCCCGGCAACCTGTTGCTCAACAGCCTGCGGCCAGATGTACGGAATTTCATGGGTACGCAGAGCGATATCAACCGCCATGCCGGTGCCCATATTGTCGCCCAGCACTTCGACGATTTTACCGCTGGTCACCATTGATGGCGAAGACGCCCGTGACTTTGACGATGCAGTTTACTGCGAGAAAAAAACGCGGCGGCGGCTGGCGTTTATGGGTCGCGATTGCCGACGTCAGCTACTATGTGCGTCCGTCAAC
+
`aqafcfqqi\qqiqTqiq[cqqqq=qqqqqqqqqqqqqqfqqqqqbqq_qq`qqqUUqqiq\]diqqiqqqqq`qqqq^qq_qfiqqqqqiDqiqqiqqKqqqqqUqqTqQ^Zfqqqi\qiRqqqqqqqqq]qq\d_V_iqqiXqLqqqqfq;iZR5LfcqqqqqNqqMq`qqqqO\i]fLMIifPf9qqcq^EqWbiacqqb\GqqqqXPqqYdZqHq]XP:d^QiUqqqdq]-8qiqqqqq\VqqqWf;q][IcqqaqdG\_i`Nq\qqc)qfbifMqXqdqWqqqqqqqiiXq[qqq>qqqqqqiqaQqiYqdqqUqqqqVq<qiqiQ8qEdqqqOq\U\qiZiiiqq]Jq[qqi_qqqqqd+diqqqqqqqiqq^qqfqLSqq`fdqqqqAqqiqVf^qiqG0iBqiaJqqi[+qfqUqHqq_V`dqqqiqcq
@m140628_065130_42174_c100644482550000001823116109101414_s1_p0/2298/ccs
CTGCAGTCACACAGGAAACAGAAAAGTTATGAAGGTCAAACCCAGATAGATAGATAGATAGATAGATAGATAGATAGATAGATTGTACTTTAGTTCTTCCACTGAGTCAGCCACGATATGAGTGCACGTGCTGATCGTGACAGTCGAGATGATGAGCAGCACGATATGAGTCATCTGCACGTGCTGGATCGTGACAGTCGAGATGTTTCTCCTGTTTATCACATGGAAAGATAGATAGATAGATAGATAGATAGATAGATAGATAGATAGATAGATAGATAGATAGATAGATAGATAGATAGATAGATAGATCTTCTCGCTTGGACTGGTTTGACTGGGAAAACCCTGCAGGCAGT
+
qqfqqqC8qSdqqVq+qqfqY9qqqbUqidTqqfqqq2qD2qqqqQ]^a_qqqq_q4\YqqqiqdUFdqqqSqW\Sqq[q7qcqQ>qE4qqqqaqqDq8qqqqiD][qd(8qqqqqiq[XqCRQ]qqqqL\qiqqqqqGqqqqq]qqqqqqqqVqqqqq9qGZqqNQCdfiPq`iWWVqqq<I518qiffcqqqfSqqbiqbqiq#qqiqqqqa;qqqSdqqqq;N"dCWV`56YEd>UP_G=BXYbTqWBQMY6RYdJC+NqOiadqqAqqY?qqQfqSMqqA\YqRO=UdQ\qib<q+qqq^VJ5Z@VdL61KLZ.J`S]dqiWqViGZaQVKP/Q],@QMIDii2iCIJ&]DI
@m140628_065130_42174_c100644482550000001823116109101414_s1_p0/2301/ccs
TGTGTGGTGGTGTGGTGTGTGTGCTGTGTGTGTGTAGTGTGTGTGTGTGTGTGTGTGTATGTGATAGG
+
q6W)B,QK&>Y])>]NS>;;U_B$qiqqqqR`GZ$MYbiZZP\P]8Q`aK]YbYiIKL37N90ZcSAa
@m140628_065130_42174_c100644482550000001823116109101414_s1_p0/2302/ccs
GTCACACAGGAAACAGAAAAGTTATGAAGGTCAACCCAGATAGATAGATAGATAGATAGATAGATAGATAGATAGATTGTACTTTAGTTCTTCACTGAGTCAGCACGATATGAGTGCACGTGCTGATCGTGACAGTCGAGATGATGAGCAGCACGATATGAGTCATCTGCACGTGCTGATCGTGACAGTCGAGATGTTTCTCCTGTTTATCACATGAAGATAGATAGATAGATAGATAGATAGATAGATAGATAGATAGATAGATAGATAGATAGATAGATAGATAGATAGATAGATCTCTCGCTTGGACTGGTTTGACTGGGAAAACCC
+
qqqqqqqqqqqqqqqqqqqqqqqqqqqqqqqqqqqqqqqqqqqqqqqqqqqqqqqqqqqqqqqqqqqqqqqqqqqqqqqqqqqqqqqqqqqqqqqqqqqqqqqqqqqqqqqqqqqqqqqqqqqqqqqqqqqqqqqqqqqqqqqqqqqqqqqqqqqqqqqqqqqqqqqqqqqqqqqqqqqqqqqqqqqqqqqqqqqqqqqqqqqqqqqqqqqqqqqqqqqqqqqqqqqqqqqqqqqqqqqqqqqqqqqqqqqqqqqqqqqqqqqqqqqqqqqqqqqqqqqqqqqqqqqqqqqqqqqqqqqqqqqqqqqqqqqqqqqqqqqqqqqqqqqqqq
@m140628_065130_42174_c100644482550000001823116109101414_s1_p0/2303/ccs
ATACGGAATTCGTTTGACACCTGCTGTTTGCAATGCCTCTTTATAGCTTAGATAGATAGATAGATAGATAGATAGATAGATAGATAGATTGTACTTTAGTTCTTCACTGAGTCAGCACGATATGAGTGCACGTGCTGATCGTGACAGTCGAGATGATGAGCAGCACGATATGAGTCATCTGCACGTGCTGATCGTGACAGTCGGATGTTTCTCCTGTTTATCACATGAAGATAGATAGATTAGATAGATATAGATAGATAGATAGATAGATAGATAGATAGATAGATAGATAGATAGAGTAGATCTCTCGCTTTGGACTGGTTTGACTGGGAAAACCCTGCAGACTCTCTGCAGTCACACAGGGAAACAGAAAAGTTATGAAGGTCAACCCAGATAGATAGAGGCATTGCAAACAGCAGGTGTCAAACGAATTCCGTAT
+
qqqfqqWf^qqqbqqKcqqqqcibqqqqqqqqqqqqqqqZTXURHTBVM@@6LC8GEMG<.VWO/UD<IKRK2:KHJXQX8AFQK?F2;BKADS4XXGQRXUWRMXWX?U/TQHHKBOWBGXEJTARXSS2FH@HRWKIDPW8HQXXTW@P/GOWMHCAOLOM:J04;@X)OEUWSWSRWC5;0''1'6?OIJKN:6%46JB+!&=OGWXBQ?QNV;RXXRXXXSQRIXGUPXOD>CFC"$8*=9=E$*!!.OG5;469GNOIKWE5,60$$;M9%@?84)?=D31A8@LGW=SMRG+!JJJVOK>.2TV7)NNPWDK:DAH<HXQXG45:=JVR3XUTKPXSXUWTWQXTBSMJXXSXSJ1RN@QXPOX(VRSXRP0SbcdYdS`Q]2dda_dqqDd_qqqqqqqqqqqdqqqqqqqqqqqqqqqiqqqqfqqqqqqq
@m140628_065130_42174_c100644482550000001823116109101414_s1_p0/2309/ccs
CTGCAGTCACACAGGAAACAGAAAAGTTATGAAGGTCAACCCAGATAGATAGATAGATAGATAGATAGATAGATAGATAGATTGTACTTTAGTTCTTCACTGAGTCAGCACGATATGAGTGCACGTGCTGATCGTGACAGTCGAGATGATGAGCAGCACGATATGAGTCATCTGCACGTGCTGATCGTGACAGTCGAGATGTTTCTCCTGTTTATCACATGAAGATAGATAGATAGATAGATAGATAGATAGATAGATAGATAGATAGATAGATAGATAGGATAGATAGATAGATAGATAGATCTCTCGCTTGGACTGGTTTGACTGGGAAAACCCTGCAGCAGT
+
^iXAI:[qqdqUq]qWqfqqq[iqqiFqqqqdqfqq_\d9iqqqqYcqqdi5qqqLT^qF.MqIqZqWqfiUqcqiqqqqqiqq@qi_qqqqqqdqqqqqqqqqqqqqqqqqqqqqqqqqqQqqqqKSqqqqqqiqqqqqqqfqiqqqqqqqq'qqqqqfqqqqqqqqqqqqqqqqqqqfqqqqqqqqqqqqqqqqqqqqqdqqfqqqqqqqqqqqqqqqqqqqqqqiqqqQWqqqqqqqqqqAZ\i[cTqCq]q\qqqTqqV]iqqYqqqcqqqOqia*Rbqqiqqqiqqqqqqqi1XNq`iq_X[fDqqqYqqqqXi,[qqqqq7b_1iDq\qqc:KR!X`@L
@m140628_065130_42174_c100644482550000001823116109101414_s1_p0/2321/ccs
AGCTGCTGCAGGGTTTTCCCAGTCAAACCAGTCCAAGCGAGAGATCTATCTATCTATCTATCTATCTATCTATCTATCTATCTATCTATCTATCTATCTATCTATCTATCTATCTATCTATCTTCATGTGATAAACAGGAGAAACATCTCGACTGTCACGATCAGCACGTGCAGATGACTCATATCGTGCTGCTCATCATCTCGACTGTCACGATCAGCACGTGCACTCATATCGTGCTGACTCAGTGAAGAACTAAAGTACAATCTATCTATCTATCTATCTATCTATCTATCTATCTATCTGGGTTGACCTTCATAACTTTTCTGTTTCCTGTGTGACTGCAG
+
qqqqqqqqqqqqqqqqqqqqqqqqqqqqqqqqqqqqqqqqqqqqqqqqqqqqqqqqqqqqqqqqqqqqqqqqqqqqqqqqqqqqqqqqqqqqqqqqqqqqqqqqqqqqqqqqqqqqqqqqqqqqqqqqqqqqqqqqqqqqqqqqqqqqqqqqqqqqqqqqqqqqqqqqqqqqqqqqqqqqqqqqqqqqqqqqqqqqqqqqqqqqqqqqqqqqqqqqqqqqqqqqqqqqqqqqqqqqqqqqqqqqqqqqqqqqqqqqqqqqqqqqqqqqqqqqqqqqqqqqqqqqqqqqqqqqqqqqqqqqqqqqqqqqqqqqqqqqqqqqqqqqqqqqqqqqqqqqqqqqqqqqq
@m140628_065130_42174_c100644482550000001823116109101414_s1_p0/2323/ccs
AGTCACTGCAGGGTTTTCCCAGTCAAACCAGTCCAAGCGAGAGATCTATCTATCTATCTATCTATCTATCTATCTATCTATCTATCTATCTATCTATCTATCTATCTATCTATCTATCTTCATGTGATAAACAGGAGAAACATCTCGACTGTCACGATCAGCACGTGCAGATGACTCATATCGTGCTGCTCATCATCTCGACTGTCACGATCAGCACGTGCACTCATATCGTGCTGACTCAGTGAAGAACTAAAGTACAATCTATCTATCTATCTATCTATCTATCTATCTATCTATCTGGGTTGACCTTCATAACTTTTCTGTTTCCTGTGTGACTGCAG
+
qqqqqqqqqqqqqqqqqqqqqqqqqqqqqqqqqqqqqqqqqqqqqqqqqqqqqqqqqqqqqqqqqqqqqqqqqqqqqqqqqqqqqqqqqqqqqqqqqqqqqqqqqqqqqqqqqqqqqqqqqqqqqqqqqqqqqqqqqqqqqqqqqqqqqqqqqqqqqqqqqqqqqqqqqqqqqqqqqqqqqqqqqqqqqqqqqqqqqqqqqqqqqqqqqqqqqqqqqqqqqqqqqqqqqqqqqqqqqqqqqqqqqqqqqqqqqqqqqqqqqqqqqqqqqqqqqqqqqqqqqqqqqqqqqqqqqqqqqqqqqqqqqqqqqqqqqqqqqqqqqqqqqqqqqqqqqqqqqqqqq
@m140628_065130_42174_c100644482550000001823116109101414_s1_p0/2329/ccs
AATTCGTTTGACACCTGCTGTTTGCAATGCCTCTTTATAGCTTAGATAGATAGATATAGATAGATAGATAGATAGATAGATAGATTGTAGAGTCCATGTCCCGACAGCACGCTATGAGTACACGTGCAGATCGTGTCAGTCGACATGATGAATCAGCACGCTATGAGTGATCTGCATGTGCTGAGCGTGACACTCGAGATGCTATTAAACATTAAGGGTTGTGTGTGTGTGTGTGTGTGTGTGTGTGTGTGTGTGTGTGTGTGTGTGTGTGTGTGTGTGGATAGAACTTTATTGATCCCTTGGTTACAACGGTGAATT
+
dqqqqqqqqqqqqqqqqqqqJqqqqqqqqfqiq:qqci`qqqqqq^ZVPXqqWiZ1D:i\aMqqPiqqqqqqqqqq_qqqO_Yfaq_qqqVqqqqqbqqFqq_qqqqqqqqqqqqqqqqqqqqqqqqdq?qq]qqqqqqiqqqqqqqqqq)qqqqqqqqqqqqqqqqqqO3[qqqqqqqqqq\qqqqqIqqqqqJqqqqqqqqq`qYqqqqqqUqiqqqqqqcqiqqqqqqqqqqqqqqqqqqqqqqqqqqqqqqqqqqqqqqqqQqqqqqqqqqqqqqqqqqd<qqLiqqqqqPqqqq;qqqqqqqqqqqqqqqqqq
@m140628_065130_42174_c100644482550000001823116109101414_s1_p0/2334/ccs
AATTCGTTTGACACCTGCTGTTTGCAATGCCTCTTTATAGCTTAGATAGATAGATAGATAGATAGATAGATAGATAGATAGATTGTAGAGTCCATGTCCCGACAGCACGCTATGAGTACACGTGCAGATCGTGTCAGTCGACATGATGATCAGCACGCTATGAGTGATCTGCATGTGCTGAGCGTGACACTCGAGATGCTATTAAACATTAAGGGTTGTGTGTGTGTGTGTGTGTGTGTGTGTGTGTGTGTGTGTGTGTGTGTGTGTGTGTGTGTGGATAGAACTTTATTGATCCCTTGGTTACAACGGTGAATT
+
qdqqqiqqqqqiqqTqqqqq]qqqqqqqifqq;fqqqqqqqqqqAqqqqqqqqqqqqqaY`qqqfqqqqqdqqqqqqqqqqqqqiqqqqqqqqqqqqBqiqqqqqqq[qiqqqqqqqqqqqqqqqqqqqqqqqqqqqqqqqdqqqqqqqiqqqqqqqqqqqqqqqqqiqqqqqqqqqqqqq[qqqqqiqqqqqqAiq`UqqiqaqqqqqqqqQqqqqqqqqqqqqOfaVNd[q[qqqqqTqXqqqdq?q_qa[cVqqiqqqqqqqiqqqqqfqqqPqqqqqqqqqqqqqqqqqcqqqqqqqqqqiqqZqqqqqqq
@m140628_065130_42174_c100644482550000001823116109101414_s1_p0/2335/ccs
AGCTGCTGCAGGGTTTTCCCAGTCAAACCAGTCCAAGCGAGAGATCTATCTATCTATCATCTATCTATCTACTATCTATCTATCTATCTATCTATCTATCTATCTATCTATCTATCTTCATGTGATAAACAGGAGAAACATCTCGACTGTCACGATCAGCACGTGCAGATGACTCATATCGTGCTT
+
KK]bfiifcq[qq5icTOqqqqqqHqqqqq.Zqqi^qqqq3IdfqqiqVfbiqqifqi,HRqqqPaqqiaf(fQC_qqqqc^iqqqiNKR`iDiqqQiqqI[aViqiaQKaf`bi]%V\^aYqqfq9qqqqQqf`VqZZPfqqqqqqqqqqqqqqqqqqqqqQYqqiiiq`q`qaqqq[_ic_[CX
@m140628_065130_42174_c100644482550000001823116109101414_s1_p0/2337/ccs
TAGATTGTAGAGTCCATGTCCCGACAGCACGCTATGAGTACACGTGCAGATCGTGTCAGTCGACATGATGATCAGCACGCTATGAGTGATCTGCATGTGCTGAGCGTGACACTCGAGATGG
+
qqqqWqqqqqqqqqqqqqqqqqqqqqqqqqqqqqqqqqqqqqqqqqqqqqqqqqqqqqqqqqqqqqqqqqqqqqqqqqqqqqqqqqqqqqqqqqqqqqqqqqqqqqqqqqqqqqqqqqqiq
@m140628_065130_42174_c100644482550000001823116109101414_s1_p0/2346/ccs
ACTGCCTGCAGGGTTTTCCCAGTCAAACCAGTCCAAGCGAGAGATCTATCTATCTATCTATCTATCTATCTATCTATCTATCTATCTATCTATCTATCTATCTATCTATCTATCTATCTATCTTCATGTGATAAACAGGAGAAACATCTCGACTGTCACGATCAGCACGTGCAGATGACTCATATCGTGCTGCTCATCATCTCGACTGTCACGATCAGCACGTGCACTCATATCGTGCTGACTCAGTGAAGAACTAAAGTACAATCTATCTATCTATCTATCTATCTATCTATCTATCTATCTGGGTTGACCTTCATAACTTTTCTGTTTCCTGTGTGACTGCAG
+
qqqqqqqqqqqqqqqqqqqqqqqqqqqqqqqqqqqqqqqqqqqqqqqqqqqqqqqqqqqqqqqqqqqqqqqqqqqqqqqqqqqqqqqqqqqqqqqqqqqqqqqqqqqqqqqqqqqqqqqqqqqqqqqqqqqqqqqqqqqqqqqqqqqqqqqqqqqqqqqqqqqqqqqqqqqqqqqqqqqqqqqqqqqqqqqqqqqqqqqqqqqqqqqqqqqqqqqqqqqqqqqqqqqqqqqqqqqqqqqqqqqqqqqqqqqqqqqqqqqqqqqqqqqqqqqqqqqqqqqqqqqqqqqqqqqqqqqqqqqqqqqqqqqqqqqqqqqqqqqqqqqqqqqqqqqqqqqqqqqqqqqqq
@m140628_065130_42174_c100644482550000001823116109101414_s1_p0/2348/ccs
ACGTGCAGATCGTGTCAGTCGATCATGCTGCTGATCAGCACGCTATGAGTGATCTGCATGG
+
qqqOiqqq/PqF>qRqqq;qKq-qq1^:SqB[qqqqq5RqYqqqqqqqNbVqqqqqqqq`q
@m140628_065130_42174_c100644482550000001823116109101414_s1_p0/2351/ccs
CTGCAGTCACACAGGAAACAGAAAAGTTATGAAGGTCAACCCAGATAGATAGATAGATAGATAGATAGATAGATAGATTGTACTTTAGTTCTTCACTGAGTCAGCACGATATGAGTGCACGTGCTGATCGTGACAGTCGAGATGATGAGCAGCACGATATGAGTCATCTGCACGTGCTGATCGTGACAGTCGAGATGTTTCTCCTGTTTATCACATGAAGATAGATAGATAGATAGATAGATAGATAGATAGATAGATAGATAGATAGATAGATAGATAGATAGATAGATAGATAGATCTCTCGCTTGGACTGGTTTGACTGGGAAAACCCTGCAGGGGTT
+
qqqqqqqqqqqqqqqqqqqqqqqqqqqqqqqqqqqqqqqqqqqqqqqqqqqqqqqqqqqqqqqqqqqqqqqqqqqqqqqqqqqqqqqqqqqqqqqqqqqqqqqqqqqqqqqqqqqqqqqqqqqqqqqqqqqqqqqqqqqqqqqqqqqqqqqqqqqqqqqqqqqqqqqqqqqqqqqqqqqqqqqqqqqqqqqqqqqqqqqqqqqqqqqqqqqqqqqqqqqqqqqqqqqqqqqqqqqqqqqqqqqqqqqqqqqqqqqqqqqqqqqqqqqqqqqqqqqqqqqqqqqqqqqqqqqqqqqqqqqqqqqqqqqqqqqqqqqqqqqqqqqqqqqqqqqqqqqqqqqqq
@m140628_065130_42174_c100644482550000001823116109101414_s1_p0/2360/ccs
AGGACGAATTCACCGTTGTAACCAAGGGATCAATAAAGTTCTATCCACACACACACACACACACACACACACACACACACACACACACACACACACACACACACACACAACCCTTAATGTTTAATAGCATCTCGAGTGTCACGCTCAGCACATGCAGATCACTCATAGCGTGCTGATCATCATGTCGACTGACACGATCTGCACGTGTACTCATAGCGTGCTGTCGGGACATGGACTCTACAATCTATCTATCTATCTATCTATCTATCTATCTATCTATCTAAGCTATAAAGAGGCATTGCAAACAGCAGGTGTCAAACGAATTA
+
qqqqqqqqqqqqqqqqqqqqqqqqqqqqqqqqqqqqqqqqqqqqqqqqqqqqqqiqEqqPqVfqqq]qqqqqqqqq^d\d]NqdqTdB:fcqLDqqqHPqQqqqqqqqqqqqqqqqqqqqqqqqqqqqqqqqqqqqqqqqqqqqqqqqqqqqqqqqqqqqqqqqqqqqqqqqqqqqqqqqqqqqqqqqqqqqqqqqqqqqqqqqqqqqqqqqqqqqqqqqqqqqqqqqqqqqqqqqqqqqqqqqqqqqqqqqqqqqqqqqqqqqqqqqqqqqqqqqqqqqqqqqqqqqqqqqqqqqqqqqqqqqqqqqqqqqqqqqqqqqqqqqqq
@m140628_065130_42174_c100644482550000001823116109101414_s1_p0/2365/ccs
GAATTCGTTTGACACCTGCTGTTTGCAATGCCTCTTTATAGCTTAGATAGATAGATAGATAGATAGATAGATAGATAGATAGATTGTAGAGTCCATGTCCCGACAGCACGCTATGAGTACACGTGCAGATCGTGTCAGTCGACATGATGATCAGCACGCTATGAGTGATCTGCATGTGCTGAGCGTGACACTCGAGATGCTATTAAACATTAAGGGTTGTGTGTGTGTGTGTGTGTGTGTGTGTGTGTGTGTGTGTGTGTGTGTGTGTGTGTGTGTGGATAGAACTTTATTGATCCCTTGGTTACAACGGTGAATTCCAGCT
+
qqqqqqqqqqqqqqqqqqqqqqqqqqqqqqqqqqqqqqqqqqqqqqqqqqqqqqqqqqqqqqqqqqqqqqqqqqqqqqqqqqqqqqqqqqqqqqqqqqqqqqqqqqqqqqqqqqqqqqqqqqqqqqqqqqqqqqqqqqqqqqqqqqqqqqqqqqqqqqqqqqqqqqqqqqqqqqqqqqqqqqqqqqqqqqqqqqqqqqqqqqqqqqqqqqqqqqqqqqqqqqqqqqqqqqqqqqqqqqqqqqqqqqqqqqqqqqqqqqqqqqqqqqqqqqqqqqqqqqqqqqqqqqqqqqqqqqqqqqqqqqqqqqqqqqqqqqqqqqqqqq
@m140628_065130_42174_c100644482550000001823116109101414_s1_p0/2368/ccs
ACTGCCTGCAGGGTTTTCCCAGTCAAACCAGTCCAAGCGAGAGATCTATCTATCTATCTATCTATCTATCTATCTATCTATCTATCTATCTATCTATCTATCTATCTATCTATCTATCTATCTTCATGTGATAAACAGGAGAAACATCTCGACTGTCACGATCAGCACGTGCAGATGACTCATATCGTGCTGCTCATCATCTCGACTGTCACGATCAGCACGTGCACTCATATCGTGCTGACTCAGTGAAGAACTAAAGTACAATCTATCTATCTATCTATCTATCTATCTATCTATCTATCTGGGTTGACCTTCATAACTTTTCTGTTTCCTGTGTGACTGCAG
+
qqqqqqqqqqqqqqqqqqqqqqqqqqqqqqqqqqqqqqqqqqqqqqqqqqqqqqqqqqqqqqqqqqqqqqqqqqqqqqqqqqqqqqqqqqqqqqqqqqqqqqqqqqqqqqqqqqqqqqqqqqqqqqqqqqqqqqqqqqqqqqqqqqqqqqqqqqqqqqqqqqqqqqqqqqqqqqqqqqqqqqqqqqqqqqqqqqqqqqqqqqqqqqqqqqqqqqqqqqqqqqqqqqqqqqqqqqqqqqqqqqqqqqqqqqqqqqqqqqqqqqqqqqqqqqqqqqqqqqqqqqqqqqqqqqqqqqqqqqqqqqqqqqqqqqqqqqqqqqqqqqqqqqqqqqqqqqqqqqqqqqqqq
@m140628_065130_42174_c100644482550000001823116109101414_s1_p0/2378/ccs
CTGCAGTCACACAGGAAACAGAAAAGTTATGAAGGTCAACCCAGATAGATAGATAGATAGATAGATAGATAGATAGATAGATTGTACTTTAGTTCTTCACTGAGTCAGCACGATATGAGTGCACGTGCTGATCGTGACAGTCGAGATGATGAGCAGCACGATATGAGTCATCTGCACGTGCTGATCGTGACAGTCGAGATGTTTCTCCTGTTTATCACATGAAGATAGATAGATAGATAGATAGATAGATAGATAGATAGATAGATAGATAGATAGATAGATAGATAGATAGATAGATCTCTCGCTTGGACTGGTTTGACTGGGAAAACCCTGCAGACTCT
+
qqqqqqqqqqqqqqqqqqqqqqqqqqqqqqqqqqqqqqqqqqqqqqqqqqqqqqqqqqqqqqqqqqqqqqqqqqqqqqqqqqqqqqqqqqqqqqqqqqqqqqqqqqqqqqqqqqqqqqqqqqqqqqqqqqqqqqqqqqqqqqqqqqqqqqqqqqqqqqqqqqqqqqqqqqqqqqqqqqqqqqqqqqqqqqqqqqqqqqqqqqqqqqqqqqqqqqqqqqqqqqqqqqqqqqqqqqqqqqqqqqqqqqqqqqqqqqqqqqqqqqqqqqqqqqqqqqqqqqqqqqqqqqqqqqqqqqqqqqqqqqqqqqqqqqqqqqqqqqqqqqqqqqqqqqqqqqqqqqqqq
@m140628_065130_42174_c100644482550000001823116109101414_s1_p0/2379/ccs
AATTCGTTTGACACCTGCTGTTTGCAATGCCTCTTTATAGCTTAGATAGATAGATAGATAGATAGATAGATAGATAGATAGATTGTAGAGTCCATGTCCCGACAGCACGCTATGAGTACACGTGCAGATCGTGTCAGTCGACATGATGATCAGCACGCTATGAGTGATCTGCATGTGCTGAGCGTGACACTCGAGATGCTATTAAACATTAAGGGTTGTGTGTGTGTGTGTGTGTGTGTGTGTGTGTGTGTGTGTGTGTGTGTGTGTGTGTGTGTGTGGATAGAACTTTATTGATCCCTTGGTTACAACGGTGAATT
+
Radddc`WdOaadOPV\IUFbdd+QOO`PIdbTacNMbbdaONdcPVc^cd_bdc]SacdccPc^WV`Ybc^dbGO9_^cWLc^Zcd]PJc[_cWcODWda]_^ddc1\dccdNa`Ncbd^_dXcdM``dRQOac5]NQcPPdNabcaNPcqbJqcqqiqqi]iqaiXqa`[qqqZf`qT.UZqYEqYqqq\iqc[qqiqqiqCqqiqqq]`YadIc@\RQMN7/RMQ^V^`OK>D<ZF.())8SJJ>GJT>C:;?8KLW?35CS[NV^KR\OA8CQYiqNqqdqGZqiq]bqSU&[qiqPqO`qqqqqiq`G;RNX
@m140628_065130_42174_c100644482550000001823116109101414_s1_p0/2385/ccs
AATTCACCGTTGTAACCAAGGGATCAATAAAGTTCTATCCACACACACACACACACACACACACACACACACACACACACACACACACACACACACAACCCTTAATGTTTAATAGCATCTCGAGTGTCACGCTCAGCACATGCAGATCACTCATAGCGTGCTGATCATCATGTCGACTGACACGATCTGCACGTGTACTCATAGCGTGCTGTCGGGACATGGACTCTACAATCTATCTATCTATCTATCTATCTATCTATCTATCTATCTAAGCTATAAAGAGGCATTGCAAACAGCAGGTGTCAAACGAATT
+
qqqqqqqqqqqqqqqqqqqqqqqqqqqqqqqqqqqqqqqqqqqqqqqqqqqqqqqqqqqqqqqqqqqqqqqqqqqqqqqqqqqqqqqqqqqqqqqqqqqqqqqqqqqqqqqqqqqqqqqqqqqqqqqqqqqqqqqqqqqqqqqqqqqqqqqqqqqqqqqqqqqqqqqqqqqqqqqqqqqqqqqqqqqqqqqqqqqqqqqqqqqqqqqqqqqqqqqqqqqqqqqqqqqqqqqqqqqqqqqqqqqqqqqqqqqqqqqqqqqqqqqqqqqqqqqqqqqqqqqqqqqqqqqqqqqqqqqqqqqqqqqqqqqqqqqqq
@m140628_065130_42174_c100644482550000001823116109101414_s1_p0/2389/ccs
CTGCAGTCACACAGGAAACAGAAAAGTTATGAAGGTCAACCCAGATAGATAGATAGATAGATAGATAGATAGATAGATAGATTGTACTTTAGTTCTTCACTGAGTCAGCACGATATGAGTGCACGTGCTGATCGTGACAGTCGAGATGATGAGCAGCACGATATGAGTCATCTGCACGTGCTGATCGTGACAGTCGAGATGTTTCTCCTGTTTATCACATGAAGATAGATAGATAGATAGATAGATAGATAGATAGATAGATAGATAGATAGATAGATAGATAGATAGATAGATAGATCTCTCGCTTGGACTGGTTTGACTGGGAAAACCCTGCAGACTCT
+
qqqqqqqqqqqqqqqqqqqqqqqqqqqqPqqqqqqqqqqqqqqqqqqqqqqqqqqqqqqqqqqqqqqqqqqqqqqqqqqqqqqqqqqqqqqqqqqqqqqqqqqqqqqqqqqqqqqqqqqqqqqqqqqqqqqqqqqqqqqqqqqqqqqqqqqqqqqqqqqqqqqqqqqqqqqqqqqqqqqqqqqqqqqqqqqqqqqqqqqqqqqqqqqqqqqqqqqqqqqqqqqqqqqqqqqqqqqqqqqqqqqqqqqqqqqqqqqqqqqqqqqqqqqqqqqqqqqqqqqqqqqqqqqqqqqqqcqqqqqqqqqqqqqqqqqqqqqqqqqqqbqq<qqqqqqqqqqqqqqqi
@m140628_065130_42174_c100644482550000001823116109101414_s1_p0/2393/ccs
CTGCAGTCACACAGGAAACAGAAAAGTTATGAAGGTCAACCCAGATAGATAGATAGATAGATAGATAGATAGATAGATAGATAGATTGTACTTTAGTTCTTCACTGAGTCAGCACGATATGAGTGCACGTGCTGATCGTGACAGTCGAGATGATGAGCAGCACGATATGAGTCATCTGCACGTGCTGATCGTGACAGTCGAGATGTTTCTCCTGTTTATCACATGAAGATAGATAGATAGATAGATAGATAGATAGATAGATAGATAGATAGATAGATAGATAGATAGATAGATAGATAGATAGATCTCTCGCTTGGACTGGTTTGACTGGGAAAACCCTGCAGTGACT
+
qqqqqqqqqqqqqqqqqqqqqqqqqqqqqqqqqqqqqqqqqqqqqqqqqqqqqqqqqqqqqqqqqqqqqqqqqqqqqqqqqqqqqqqqqqqqqqqqqqqqqqqqqqqqqqqqqqqqqqqqqqqqqqqqqqqqqqqqqqqqqqqqqqqqqqqqqqqqqqqqqqqqqqqqqqqqqqqqqqqqqqqqqqqqqqqqqqqqqqqqqqqqqqqqqqqqqqqqqqqqqqqqqqqqqqqqqqqqqqqqqqqqqqqqqqqqqqqqqqqqqqqqqqqqqqqqqqqqqqqqqqqqqqqqqqqqqqqqqqqqqqqqqqqqqqqqqqqqqqqqqqqqqqqqqqqqqqqqqqqqqqqqqqqqq
@m140628_065130_42174_c100644482550000001823116109101414_s1_p0/2398/ccs
ACTGCCTGCAGGGTTTTCCCAGTCAAACCAGTCCAAGCGAGAGATCTATCTATCTATCTATCTATCTATCTATCTATCTATCTATCTATCTATCTATCTATCTATCTATCTATCTATCTATCTATCTTCATGTGATAAACAGGAGAAACATCTCGACTGTCACGATCAGCACGTGCAGATGACTCATATCGTGCTGCTCATCATCTCGACTGTCACGATCAGCACGTGCACTCATATCGTGCTGACTCAGTGAAGAACTAAAGTACAATCTATCTATCTATCTATCTATCTATCTATCTATCTATCTGGGTTGACCTTCATAACTTTTCTGTTTCCTGTGTGACTGCAG
+
YbqqqqqqqqafqPqqqqqqqqqBaqqfqqfqqqNqqqqqqqqqqqQdqafcqi_iZdffiiqiqqiqqq\iqaqqiqqZ[qWqqqqqqqqqqqqqqiqqqaqqqqqqqqqqqiqqqdUfqqqqSqqqqqqqqqqqaiqiqqqqqFqiqqRWQqqqaqqqfqqqqqqqqqqqqqqqqqqqqqqqqqqqqqqqqqqqqqXqqqqqqqqZqqfqqqqqqqqqqqqqq`qiqqqqqqqqqqqqq^ZqqqqbqqqqqqX[qqq]qqqqbq`qqqiqqqiqqqqqqqqqqqqqqUi]qqqqqqqqqqdqfqq\qqqqqcPqiqfqq(`]Oqqqiqqqfqiqqqqqfqdqqqqqq
@m140628_065130_42174_c100644482550000001823116109101414_s1_p0/2407/ccs
ACACGGAATTCACCGTTGTAACCAAGGGATCAATAAAGTTCTATCCACACACACACACACACACACACACACACACACACACACACACACACACACACACACAACCCTTAATGTTTAATAGCATCTCGAGTGTCACGCTCAGCACATGCAGATCACTCATAGCGTGCTGATCATCATGTCGACTGACACGATCTGCACGTGTACTCATAGCGTGCTGTCGGGACATGGACTCTACAATCTATCTATCTATCTATCTATCTATCTATCTATCTATCTAAGCTATAAAGAGGCATTGCAAACAGCAGGTGTCAAACGAATTC
+
qqqqqqqqqqqqqqqqqqqqqqqqqqqqqqqqqqqqqqqqqqqqqqqqqqqqqqqqqqqqqqqdqKqEqqqqqqqqqqqqqqqqqqqqqqqqqqqqqqqqqqqqqqqqqqqqqqqqqqqqqqqqqqqqqqqqqqqqqqqqqqqqqqqqqqqqqqqqqqqqqqqqqqqqqqqqqqqqqqqqqqqqqqqqqqqqqqqqqqqqqqqqqqqqqqqqqqqqqqqqqqqqqqqqqqqqqqqqqqqqqqqqqqqqqqqqqqqqqqqqqqqqqqqqqqqqqqqqqqqqqqqqqqqqqqqqqqqqqqqqqqqqqqqqqqqqqqqqqqqq
@m140628_065130_42174_c100644482550000001823116109101414_s1_p0/2422/ccs
AGAGTCTGCAGGGTTTTCCCAGTCAAACCAGTCCAAGCGAGAGATCTATCTATCTATCTATCTATCTATCTATCTATCTATCTATCTATCTATCTATCTATCTATCTATCTATCTATCTATCTTCATGTGATAAACAGGAGAAACATCTCGACTGTCACGATCAGCACGTGCAGATGACTCATATCGTGCTGCTCATCATCTCGACTGTCACGATCAGCACGTGCACTCATATCGTGCTGACTCAGTGAAGAACTAAAGTACAATCTATCTATCTATCTATCTATCTATCTATCTATCTATCTGGGTTGACCTTCATAACTTTTCTGTTTCCTGTGTGACTGCAG
+
ciqqqqiDqqaqqi[qqZqqqqqqNqq^qqqiFqPqqqqq^qqqqqqqqqqqqqKq]dqqq\bqqqqqqdqqfTqqbqqqqqqqqqqqqqqqqqdqqqqqqqUqqqqqqqNqqqqqqqqqqqqqqqqaqqqqqqqqqqqqqqqqqqqqqqcicqqqDqqfqqqqqqqqqqqqqqqqqqiqqqqqqqqqqqqqqqqqqqqqqqqiqqqqqqY]qqqqqqiqqqqqfqqqqqqqfqiqqqqqqqqDqqqqqqqiqq\qqqqcqqqqqqqiqqiqfqqqqqqqqqdqqqqfqqqqqiqqqqqqqqq[qqqqqqqq\qqqqqqqqqqqqqdqqqqqqbqqqqqqqqqqq
@m140628_065130_42174_c100644482550000001823116109101414_s1_p0/2424/ccs
ACACGGAATTCACCGTTGTAACCAAGGGATCAATAAAGTTCTATCCACACACACACACACACACACACACACACACACACACACACACACACACACACACACAACCCTTAATGTTTAATAGCATCTCGAGTGTCACGCTCAGCACATGCAGATCACTCATAGCGTGCTGATCATCATGTCGACTGACACGATCTGCACGTGTACTCATAGCGTGCTGTCGGGACATGGACTCTACAATCTATCTATCTATCTATCTATCTATCTATCTATCTATCTAAGCTATAAAGAGGCATTGCAAACAGCAGGTGTCAAACGAATTC
+
qqqqqqqqqqqqqqqqqqqqqqqqqqqqqqqqqqqqqqqqqqqqqqqqqqqXqqqqqqqqqqqqqPqcfqqqqqqZqXqqqqqqqqqqqqqqqUqqqdqqqqqq`qqqqqqqqqqqqqqqqqqqqqqiqqqqqqqqqNqZqqqqqqqqqqqqqqqqqqqqqqqqqqqqqqqqqqqqqqqqqqqqqqqqqqqqqqqqqqqqqqqqqqqqqqqqqqqqqqqqqqqqqqqqqqqqqqqqqqqqqqqqqqqqqqqqqqqqqqqqqqPqqqqqqqqqqqqqqqqqqqqqqqqqqqqqqqqqqqqqqqqqqqqqqqqqqqqqqqqq
@m140628_065130_42174_c100644482550000001823116109101414_s1_p0/2429/ccs
AGTGAATCACCGTTGTAACCAAGGGATCAATAAAGTTCTATCCACACACACACACACACACACACACACACACACACACACACACACACACACACACACAACCCTTAATGTTTAATAGCATCTCGAGTGTCACGCTCAGCACATGCAGATCACTCATAGCGTGCTGATCATCATGTCGACTGACACGATCTGCACGTGTACTCATAGCGTGCTGTCGGGACATGGACTCTACAATCTATCTATCTATCTATCTATCTATCTATCTATCTATCTAAGCTATAAAGAGGCATTGCAAACAGCAGGTGTCAAACGAATTC
+
q%!!)"!iqqqqqqqqqqqqWqMqqqqqqqqqqqqqqqqqqqqqqq&MM\qqiqqqiqRfMqbf"qDqqqqqdq]qFqVqXqfqTi5_IqPq[a+qYqiSqfqqqqiqqqCqqqqqqqqqqqqqqqqqqqZqqqqqqqqqqqqqqqqqqqqqqqqqqqqqqqqqqqqqqqqqqqqqqqqqqqqqqqqqqqqqqqqqqiqqqqqqqqqqqqqqqqqqHqqqqqqqqqqqqqqqqqqqfqqqqqqqqqqqqqqqqqqqiqqqqqqqqqqqiqqqqqqqqqqqqqqcqqqqqqqqqqqqqqqqqdqqqqq`qqqqqqfqq
@m140628_065130_42174_c100644482550000001823116109101414_s1_p0/2433/ccs
CTGCAGTCACACAGGAAACAGAAAAGTTATGAAGGTCAACCCAGATAGATAGATAGATAGATAGATAGATAGATAGATAGATTGTACTTTAGTTCTTCACTGAGTCAGCACGATATGAGTGCACGTGCTGATCGTGACAGTCGAGATGATGAGCAGCACGATATGAGTCATCTGCACGTGCTGATCGTGACAGTCGAGATGTTTCTCCTGTTTATCACATGAAGATAGATAGATAGATAGATAGATAGATAGATAGATAGATAGATAGATAGATAGATAGATAGATAGATAGATAGATAGATCTCTCGCTTGGACTGGTTTGACTGGGAAAACCCTGCAGCAGCT
+
qqqqqqqqqqqqqqqqqqqqqqqqqqqqqqqqqqqqqqqqqqqqqqqqqqqqqqqqqqqqqqqqqqqqqqqqqqqqqqqqqqqqqqqqqqqqqqqqqqqqqqqqqqqqqqqqqqqqqqqqqqqqqqqqqqqqqqqqqqqqqqqqqqqqqqqqqqqqqqqqqqqqqqqqqqqqqqqqqqqqqqqqqqqqqqqqqqqqqqqqqqqqqqqqqqqqqqqqqqqqqqqqqqqqqqqqqqqqqqqqqqqqqqqqqqqqqqqqqqqqqqqqqqqqqqqqqqqqqqqqqqqqqqqqqqqqqqqqqqqqqqqqqqqqqqqqqqqqqqqqqqqqqqqqqqqqqqqqqqqqqqqqq
@m140628_065130_42174_c100644482550000001823116109101414_s1_p0/2436/ccs
ACACGCTGCAGGGTTTTCCCAGTCAAACCAGTCCAAGCGAGAGATCTATCTATCTATCTATCTATCTATCTATCTATCTATCTATCTATCTATCTATCTATCTATCTATCTATCTATCTATCTTCATGTGATAAACAGGAGAAACATCTCGACTGTCACGATCAGCACGTGCAGATGACTCATATCGTGCTGCTCATCATCTCGACTGTCACGATCAGCACGTGCACTCATATCGTGCTGACTCAGTGAAGAACTAAAGTACAATCTATCTATCTATCTATCTATCTATCTATCTATCTATCTGGGTTGACCTTCATAACTTTTCTGTTTCCTGTGTGACTGCAG
+
qqqqqqqqqqqqqOqqqqqqqqqqqqqqqqqqqqqqqqqqqqqqqqqqqqqqqqqqqqqqqqqqqqqqqqqqqqqqqqqqqqqqqqqqqqqqqqqqqqqqqqqqqqqqqqqqqqqqqqqqqqqqqqqqqqqqqqqqqqqqqiqqqqqqqqqqqqqqqqqqqqqqqqqqqqqqqqqqqqqqqqqqqqqqqqqqqqqqqqqqqqqqqqqqqqqqqqqqqqqqqqqqqqqqqqqqqqqqqqqqqqqqqqqqqqqqqqqqqqqqqqqqqqqqqqqqqqqqqqqqqqqqqqqqqqqqqqqqqqqqqqqqqqqqqqqqqqqqqqqqqqqqqqqqqqqqqqqqqqqqqqqqq
@m140628_065130_42174_c100644482550000001823116109101414_s1_p0/2438/ccs
ACGATATGAGTCATCTGCACGTGCTGATCGTGACAGTCGAGATGTTTCTCCTGTTTATCACATGAAGATAGATAGATAGATAGATAGATAGATAGAA
+
qqqqqqqqqqqqqqqqqqqqqqqqqqqqqqqqqqqqqqqqqqqqqqqqqqqqqqqqZqqqqqqqdqqqqqqd]Yiqqfqqqqqqqcqqqqqqqqqqq
@m140628_065130_42174_c100644482550000001823116109101414_s1_p0/2444/ccs
AATTCGTTTGACACCTGCTGTTTGCAATGCCTCTTTATAGCTTAGATAGATAGATAGATAGATAGATAGATAGATAGATAGATTGTAGAGTCCATGTCCCGACAGCACGCTATGAGTACACGTGCAGATCGTGTCAGTCGACATGATGATCAGCACGCTATGAGTGATCTGCATGTGCTGAGCGTGACACTCGAGATGCTATTAAACATTAAGGGTTGTGTGTGTGTGTGTGTGTGTGTGTGTGTGTGTGTGTGTGTGTGTGTGTGTGTGTGTGTGGATAGAACTTTATTGATCCCTTGGTTACAACGGTGAATT
+
qqqqqqqqqCqqqqqqqqqqqqqqqqqqqqqqqqqqqqqqqqqqqqqqqqqqqqqqqqqqqqqqqqqqqqqqqqqqqqqqqqqqqqqqqqqqqqqqqqqqqqqqqqqqqqqqqqqqqqqqqqqqqqqqiqqqqqqqqqqqqqqqqqqqqqqqqqqqqqqqqqqqqqqqqqqqqqqqqqqqqqqqqqqqqqqqqqqqqqqqqqqqqqqqqqqqqqqqqqqqqqqqqqqqqqqqqqqqqqqqqqqqqqqqqqqqqqqqqqqqqqqqqqqqqqqqqqqqqqqqqqqqqqqqqqqqqqqqqqqqqqqqqqqqqqqqqqq
@m140628_065130_42174_c100644482550000001823116109101414_s1_p0/2454/ccs
CTTTATAGCTTAGATAGATAGATAGATAGATAGATAGATAGATAGATAGATTGTAGAGTCCATGTCCCGACAGCACGCTATGAGTACACGTGCAGATCGTGTCAGTCGACATGATGATCAGCACGCTATGAGTGATCTGCATGTGCTGAGCGTGACACTCGAGATGCTATTAAACATTAAGGGTTGTGTGTGTGTGTGTGTGTGTGTGTGTGTGTGTGTGTGTGTGTGTGTGTGTGTGTGTGGATAGAACTTTATTGATCCCTTGGTTACAACGGTGAATT
+
q9iidiqqqKiiqqqqqqWqqqqqbq^q[Yqqqqqqqqqqiqqqqb]qiqqqqqqKqqqiqqqiqqqqdW_qqqqqiqqq^iqiqqqqqqqqqqqiqqqqqqqqqqqqqqqqqqqqqqqq_qqqWqqqqiqqqqqqqqqqqqqqqqqqqqqqqqqqqqqqdqqqqqqqqqqqqqqqqqqqqqqqqY[qqqqqq5iM[di_q`q[iZq5qDbJ_abQqHRMU,fXqiq\qiqfqdYqGqi\qOqqqqqqqiqqqqqqqqq]qqfqiqqqdqqqqqqqqqqff
@m140628_065130_42174_c100644482550000001823116109101414_s1_p0/2460/ccs
ACTGCGAATTCACCGTTGTAACCAAGGGATCAATAAAGTTCTATCCACACACACACACACACACACACACACACACACACACACACACACACACACACACAACCCTTAATGTTTAATAGCATCTCGAGTGTCACGCTCAGCACATGCAGATCACTCATAGCGTGCTGATCATCATGTCGACTGACACGATCTGCACGTGTACTCATAGCGTGCTGTCGGGACATGGACTCTACAATCTATCATCACGCTATT
+
qqqqqqqqqqqqqqqqqqqqqAqqqqqqqqqqqqqqqqqqqqqqqqq\qqqiZqqqqqqqqqqqqqqqqqqqqqqqqqqqqqqqqqqqqqqqqqqqqqqqqqiqqqqqqqqqqqqqqqqqqqqqqqqqqqqqqqqqqqqqqqqqqqqqqqqqqqqiqqqqqqqqqqqqqqqqqqqqqqqqqqqqqqqqqqqqqqqqqqqqqqqqqqqqqqqqqqqqq_qqqqqqqqqqqqqqq`fqK2qqq).QqUqqqqqq
@m140628_065130_42174_c100644482550000001823116109101414_s1_p0/2463/ccs
AATTCACCGTTGTAACCAAGGGATCAATAAAGTTCTATCCACACACACACACACACACACACACACACACACACACACACACACACACACACACAACCCTTAATGTTTAATAGCATCTCGAGTGTCACGCTCAGCACATGCAGATCACTCATAGCGTGCTGATCATCATGTCGACTGACACGATCTGCACGTGTACTCATAGCGTGCTGTCGGGACATGGACTCTACAATCTATCTATCTATCTATCTATCTATCTATCTATCTATCTAAGCTATAAAGAGGCATTGCAAACAGCAGGTGTCAAACGAATT
+
qqqqqqqqqqqqqqqqqqqqqqqqqqqqqqqqqqqqqqqqqqqqqqqqqqqqqqqqqqqqqqqqqqqqqqqqqqqqqqqqqqqqqqqqqqqqqqqqqqqqqqqqqqqqqqqqqqqqqqqqqqqqqqqqqqqqqqqqqqqqqqqqqqqqqqqqqqqqqqqqqqqqqqqqqqqqqqqqqqqqqqqqqqqqqqqqqqqqqqqqqqqqqqqqqqqqqqqqqqqqqqqqqqqqqqqqqqqqqqqqqqqqqqqqqqqqqqqqqqqqqqqqqqqqqqqqqqqqqqqqqqqqqqqqqqqqqqqqqqqqqqqqqqqqqqq
@m140628_065130_42174_c100644482550000001823116109101414_s1_p0/2468/ccs
GTCACACAGGAAACAGAAAAGTTATGAAGGTCAACCCAGATAGATAGATAGATAGATAGATAGATAGATAGATAGATTGTACTTTAGTTCTTCACTGAGTCAGCACGATATGAGTGCACGTGCTGATCGTGACAGTCGAGATGATGAGCAGCACGATATGAGTCATCTGCACGTGCTGATCGTGACAGTCGAGATGTTTCTCCTGTTTATCACATGAAGATAGATAGATAGATAGATAGATAGATAGATAGATAGATAGATAGATAGATAGATAGATAGATAGATAGATAGATAGATCTCTCGCTTGGACTGGTTTGACTGGGAAAACCC
+
qqqqqqqqqqqqqqqqqqqqqqqqqqqqqqqqqqqqqqqqqqqqqqqqqqqqqqqqqqqqqqqqqqqqqqqqqqqqqqqqqqqqqqqqqqqqqqqqqqqqqqqqqqqqqqqqqqqqqqqqqqqqqqqqqqqqqqqqqqqqqqqqqqqqqqqqqqqqqqqqqqqqqqqqqqqqqqqqqqqqqqqqqqqqqqqqqqqqqqqqqqqqqqqqqqqqqqqqqqqqqqqqqqqqqqqqqqqqqqqqqqqqqqqqqqqqqqqqqqqqqqqqqqqqqqqqqqqqqqqqqqqqqqqqqqqqqqqqqqqqqqqqqqqqqqqqqqqqqqqqqqqqqqqqqq
@m140628_065130_42174_c100644482550000001823116109101414_s1_p0/2470/ccs
GAATTCGTTTGACACCTGCTGTTTGCAATGCCTCTTTATAGCTTAGATAGATAGATAGATAGATAGATAGATAGATAGATAGATTGTAGAGTCCATGTCCCGACAGCACGCTATGAGTACACGTGCAGATCGTGTCAGTCGACATGATGATCAGCACGCTATGAGTGATCTGCATGTGCTGAGCGTGACACTCGAGATGCTATTAAACATTAAGGGTTGTGTGTGTGTGTGTGTGTGTGTGTGTGTGTGTGTGTGTGTGTGTGTGTGTGTGTGGATAGAACTTTATTGATCCCTTGGTTACAACGGTGAATTCACTCT
+
qqqqqqqqqqqqqqqqqqqqqqqqqqqqqqqqqqqqqqqqqqqqqqqqqqqqqqqqqqqqqqqqqqqqqqqqqqqqqqqqqqqqqqqqqqqqqqqqqqqqqqqqqqqqqqqqqqqqqqqqqqqqqqqqqqqqqqqqqqqqqqqqqqqqqqqqqqqqqqqqqqqqqqqqqqqqqqqqqqqqqqqqqqqqqqqqqqqqqqqqqqqqqqqqqqqqqqqqqqqqqqqqqqqqqqqqqqqqqqqqqqqqqqqqqqqqqqqqqqqqqqqqqqqqqqqqqqqqqqqqqqqqqqqqqqqqqqqqqqqqqqqqqqqqqqqqqqqqqq
@m140628_065130_42174_c100644482550000001823116109101414_s1_p0/2471/ccs
CTGCAGTCACACAGGAAACAGAAAAGTTATGAAGGTCAACCCAGATAGATAGATAGATAGATAGATAGATAGATAGATAGATTGTACTTTAGTTCTTCACTGAGTCAGCACGATATGAGTGCACGTGCTGATCGTGACAGTCGAGATGATGAGCAGCACGATATGAGTCATCTGCACGTGCTGATCGTGACAGTCGAGATGTTTCTCCTGTTTATCACATGAAGATAGATAGATAGATAGATAGATAGATAGATAGATAGATAGATAGATAGATAGATAGATAGATAGATAGATAGATCTCTCGCTTGGACTGGTTTGACTGGGAAAACCCTGCAGGCAGT
+
[truncated: 26,486,372 more chars]
